# Supplementary material for: Structural and Functional Analysis of Multi-Interface Domains
Source: PLoS One. 2012 Dec 14;7(12):e50821. doi: 10.1371/journal.pone.0050821 (PMC3522720; doi:10.1371/journal.pone.0050821)
Supplement: Data S1 — Fingerprints of interfaces of Ig VH domain and proteasome beta subunit domain. (ZIP) [file pone.0050821.s001.zip]

Archive with 8 entries (7 files):
- fingerprints/
- fingerprints/IgVH_fingerprints
- fingerprints/proteasome_interface1_fingerprints
- fingerprints/proteasome_interface2_fingerprints
- fingerprints/proteasome_interface3_fingerprints
- fingerprints/proteasome_interface4_fingerprints
- fingerprints/proteasome_interface5_fingerprints
- fingerprints/proteasome_interface6_fingerprints
