# Supplementary material for: Structural and Functional Analysis of Multi-Interface Domains
Source: PLoS One. 2012 Dec 14;7(12):e50821. doi: 10.1371/journal.pone.0050821 (PMC3522720; doi:10.1371/journal.pone.0050821)
Supplement: Data S1 — Fingerprints of interfaces of Ig VH domain and proteasome beta subunit domain. (ZIP) [file pone.0050821.s001.zip › fingerprints/proteasome_interface1_fingerprints]

0.292
V 00 --
00 K 00
-- 00 R
0.250
V 00 00
00 K 00
00 00 R
0.208
V 00 00 -- --
00 K 00 00 --
00 00 R -- --
-- 00 -- L 00
-- -- -- 00 Q
0.250
V 00 00 --
00 E -- --
00 -- R 00
-- -- 00 Y
0.208
V 00 00
00 Q --
00 -- R
0.292
V 00 00
00 F --
00 -- R
0.250
V 00 00
00 F 00
00 00 Y
0.208
V 00 00 00
00 F 00 00
00 00 Y 00
00 00 00 R
0.208
V 00 -- --
00 G 00 00
-- 00 Y 00
-- 00 00 R
0.292
V 00 00
00 L --
00 -- R
0.208
V 00 00 00 -- --
00 L -- -- -- --
00 -- T 00 00 --
00 -- 00 R -- --
-- -- 00 -- L 00
-- -- -- -- 00 R
0.208
V 00 00 --
00 L -- --
00 -- R 00
-- -- 00 L
0.208
V 00 00 --
00 T 00 --
00 00 Y 00
-- -- 00 S
0.250
V 00 00
00 T 00
00 00 R
0.208
V 00 --
00 S 00
-- 00 D
0.208
V 00 00 -- --
00 S 00 00 --
00 00 Y -- --
-- 00 -- R 00
-- -- -- 00 D
0.208
V 00 00 00
00 S 00 00
00 00 Y 00
00 00 00 R
0.333
V 00 --
00 Y 00
-- 00 S
0.208
V 00 --
00 Y 00
-- 00 G
0.250
V 00 --
00 Y 00
-- 00 E
0.208
V 00 -- --
00 Y 00 --
-- 00 E 00
-- -- 00 S
0.250
V 00 -- --
00 Y 00 --
-- 00 R 00
-- -- 00 E
0.208
V 00 -- -- --
00 Y 00 -- --
-- 00 R 00 00
-- -- 00 E --
-- -- 00 -- E
0.208
V 00 -- -- --
00 Y 00 -- --
-- 00 R 00 --
-- -- 00 E 00
-- -- -- 00 E
0.208
V 00 -- --
00 Y 00 --
-- 00 S 00
-- -- 00 E
0.208
V 00 -- -- --
00 Y 00 -- --
-- 00 S 00 00
-- -- 00 D 00
-- -- 00 00 R
0.208
V 00 00 00
00 Y 00 --
00 00 D --
00 -- -- R
0.208
V 00 00 00 -- --
00 Y -- -- 00 --
00 -- Y -- -- --
00 -- -- R -- 00
-- 00 -- -- R --
-- -- -- 00 -- S
0.208
V 00 00 00 -- --
00 Y -- -- 00 00
00 -- Y -- -- --
00 -- -- R -- --
-- 00 -- -- S 00
-- 00 -- -- 00 R
0.250
V 00 00 --
00 Y -- 00
00 -- R --
-- 00 -- R
0.375
V 00 00
00 Y 00
00 00 R
0.208
V 00 00 --
00 Y -- 00
00 -- R --
-- 00 -- L
0.208
V 00 00 --
00 Y -- 00
00 -- R --
-- 00 -- E
0.208
V 00 00 00
00 Y 00 --
00 00 R --
00 -- -- D
0.208
V 00 00 00
00 Y 00 --
00 00 R --
00 -- -- E
0.250
V 00 00 --
00 Y 00 00
00 00 R 00
-- 00 00 S
0.208
V 00 00 -- --
00 Y 00 00 --
00 00 R 00 --
-- 00 00 S 00
-- -- -- 00 D
0.208
V 00 00 00 -- --
00 Y 00 -- 00 --
00 00 R -- 00 --
00 -- -- Y -- --
-- 00 00 -- S 00
-- -- -- -- 00 R
0.417
V 00 --
00 R 00
-- 00 Y
0.250
V 00 --
00 R 00
-- 00 L
0.208
V 00 --
00 R 00
-- 00 A
0.250
V 00 -- --
00 R 00 00
-- 00 F --
-- 00 -- Y
0.250
V 00 -- --
00 R 00 --
-- 00 F 00
-- -- 00 Y
0.208
V 00 -- --
00 R 00 00
-- 00 G --
-- 00 -- Y
0.208
V 00 -- --
00 R 00 --
-- 00 G 00
-- -- 00 Y
0.208
V 00 -- --
00 R 00 --
-- 00 Y 00
-- -- 00 D
0.250
I 00 00
00 F 00
00 00 Y
0.333
F 00 00
00 T --
00 -- Y
0.250
F 00 00
00 T --
00 -- R
0.375
F 00 --
00 T 00
-- 00 Y
0.208
F 00 --
00 T 00
-- 00 E
0.250
F 00 -- --
00 T 00 00
-- 00 G --
-- 00 -- Y
0.250
F 00 -- --
00 T 00 --
-- 00 Y 00
-- -- 00 S
0.250
F 00 -- --
00 T 00 --
-- 00 Y 00
-- -- 00 D
0.208
F 00 -- --
00 T 00 --
-- 00 Y 00
-- -- 00 G
0.208
F 00 00 -- --
00 T -- 00 00
00 -- R -- --
-- 00 -- S 00
-- 00 -- 00 Y
0.208
F 00 00 --
00 T -- 00
00 -- Y --
-- 00 -- Y
0.250
F 00 00
00 T 00
00 00 Y
0.208
F 00 00 --
00 T -- 00
00 -- Y --
-- 00 -- G
0.208
F 00 00 00 --
00 T -- -- 00
00 -- Y 00 --
00 -- 00 R --
-- 00 -- -- S
0.208
F 00 00
00 G --
00 -- Y
0.208
F 00 00 --
00 G -- --
00 -- T 00
-- -- 00 Y
0.208
F 00 -- --
00 S 00 --
-- 00 Y 00
-- -- 00 T
0.375
F 00 --
00 R 00
-- 00 Y
0.292
F 00 -- --
00 R 00 --
-- 00 Y 00
-- -- 00 D
0.250
F 00 -- --
00 R 00 --
-- 00 S 00
-- -- 00 Y
0.375
F 00 00
00 Y --
00 -- R
0.292
F 00 00
00 Y --
00 -- K
0.292
F 00 --
00 Y 00
-- 00 S
0.292
F 00 --
00 Y 00
-- 00 K
0.292
F 00 --
00 Y 00
-- 00 T
0.208
F 00 -- --
00 Y 00 00
-- 00 T --
-- 00 -- S
0.208
F 00 -- --
00 Y 00 --
-- 00 S 00
-- -- 00 E
0.208
F 00 00 --
00 Y -- 00
00 -- K --
-- 00 -- K
0.208
F 00 00
00 Y 00
00 00 K
0.333
F 00 00
00 Y 00
00 00 R
0.292
F 00 00 --
00 Y -- 00
00 -- R --
-- 00 -- D
0.208
F 00 00 -- --
00 Y 00 00 --
00 00 R 00 --
-- 00 00 S 00
-- -- -- 00 Q
0.250
F 00 00 --
00 Y 00 00
00 00 R 00
-- 00 00 D
0.292
L 00 -- -- --
00 F 00 -- --
-- 00 T 00 00
-- -- 00 Y --
-- -- 00 -- Q
0.208
L 00 -- -- -- --
00 F 00 -- -- --
-- 00 T 00 00 --
-- -- 00 Y -- 00
-- -- 00 -- D --
-- -- -- 00 -- D
0.250
L 00 -- -- --
00 F 00 00 --
-- 00 T 00 00
-- 00 00 Q --
-- -- 00 -- Y
0.208
L 00 00 -- -- --
00 F -- 00 -- --
00 -- Q 00 00 --
-- 00 00 T -- 00
-- -- 00 -- K --
-- -- -- 00 -- Y
0.208
L 00 00 -- -- --
00 F -- 00 -- --
00 -- Q 00 00 --
-- 00 00 T -- 00
-- -- 00 -- E --
-- -- -- 00 -- Y
0.208
L 00 00 -- -- --
00 F -- 00 -- --
00 -- G -- -- --
-- 00 -- T 00 00
-- -- -- 00 Y --
-- -- -- 00 -- Q
0.208
L 00 00 -- --
00 F 00 -- --
00 00 T 00 00
-- -- 00 G --
-- -- 00 -- Y
0.208
L 00 00 00 --
00 F 00 -- --
00 00 T -- 00
00 -- -- G --
-- -- 00 -- Y
0.250
L 00 00 -- --
00 F 00 00 00
00 00 Y -- --
-- 00 -- T 00
-- 00 -- 00 Q
0.208
L 00 --
00 E 00
-- 00 Y
0.375
L 00 --
00 Q 00
-- 00 K
0.250
L 00 --
00 Q 00
-- 00 E
0.208
L 00 -- -- -- -- -- --
00 Q 00 00 00 00 -- --
-- 00 L -- -- -- -- --
-- 00 -- F -- -- 00 00
-- 00 -- -- E -- -- --
-- 00 -- -- -- K -- --
-- -- -- 00 -- -- T --
-- -- -- 00 -- -- -- R
0.292
L 00 -- --
00 Q 00 00
-- 00 F --
-- 00 -- K
0.250
L 00 00
00 Q 00
00 00 K
0.208
L 00 00 --
00 Q 00 00
00 00 K --
-- 00 -- F
0.208
L 00 00 --
00 Q 00 --
00 00 K 00
-- -- 00 L
0.208
L 00 --
00 K 00
-- 00 A
0.250
L 00 --
00 K 00
-- 00 T
0.208
L 00 00
00 A --
00 -- T
0.208
L 00 --
00 A 00
-- 00 K
0.208
L 00 --
00 A 00
-- 00 R
0.292
L 00 00
00 G --
00 -- Y
0.208
L 00 -- -- -- --
00 G 00 -- -- --
-- 00 R 00 00 00
-- -- 00 S 00 --
-- -- 00 00 Y 00
-- -- 00 -- 00 S
0.208
L 00 -- -- -- --
00 G 00 00 -- --
-- 00 S -- -- --
-- 00 -- R 00 00
-- -- -- 00 S 00
-- -- -- 00 00 Y
0.208
L 00 -- -- --
00 G 00 00 --
-- 00 S 00 00
-- 00 00 R 00
-- -- 00 00 Y
0.208
L 00 -- -- -- --
00 G 00 00 -- --
-- 00 S -- 00 --
-- 00 -- R -- 00
-- -- 00 -- Y --
-- -- -- 00 -- S
0.292
L 00 00 --
00 G -- --
00 -- T 00
-- -- 00 Y
0.208
L 00 00 -- --
00 G -- 00 --
00 -- T -- 00
-- 00 -- E --
-- -- 00 -- Y
0.250
L 00 00 00
00 G 00 --
00 00 T --
00 -- -- Y
0.250
L 00 00 --
00 G 00 --
00 00 T 00
-- -- 00 Y
0.208
L 00 00 00
00 G 00 --
00 00 T 00
00 -- 00 Y
0.250
L 00 00
00 G 00
00 00 Y
0.250
L 00 00 --
00 G -- --
00 -- Y 00
-- -- 00 T
0.208
L 00 00 00
00 G 00 --
00 00 Y --
00 -- -- T
0.208
L 00 00 --
00 G 00 --
00 00 Y 00
-- -- 00 T
0.208
L 00 00 -- -- --
00 G -- 00 -- --
00 -- Y -- -- --
-- 00 -- R 00 00
-- -- -- 00 S --
-- -- -- 00 -- S
0.208
L 00 00 -- --
00 G -- 00 00
00 -- Y -- --
-- 00 -- S 00
-- 00 -- 00 R
0.208
L 00 00 -- -- --
00 G -- 00 00 --
00 -- Y -- -- --
-- 00 -- S -- --
-- 00 -- -- R 00
-- -- -- -- 00 S
0.292
L 00 00
00 T --
00 -- R
0.375
L 00 00
00 T --
00 -- Y
0.417
L 00 --
00 T 00
-- 00 Y
0.250
L 00 --
00 T 00
-- 00 R
0.375
L 00 --
00 T 00
-- 00 K
0.292
L 00 --
00 T 00
-- 00 D
0.208
L 00 --
00 T 00
-- 00 L
0.333
L 00 --
00 T 00
-- 00 F
0.250
L 00 --
00 T 00
-- 00 Q
0.292
L 00 -- --
00 T 00 00
-- 00 F --
-- 00 -- Y
0.250
L 00 -- --
00 T 00 00
-- 00 F --
-- 00 -- D
0.292
L 00 -- --
00 T 00 --
-- 00 F 00
-- -- 00 Q
0.250
L 00 -- -- --
00 T 00 -- --
-- 00 F 00 00
-- -- 00 Y --
-- -- 00 -- Q
0.208
L 00 -- -- -- -- -- --
00 T 00 -- -- -- -- --
-- 00 F 00 00 -- -- --
-- -- 00 Q -- 00 00 00
-- -- 00 -- R -- -- --
-- -- -- 00 -- L -- --
-- -- -- 00 -- -- E --
-- -- -- 00 -- -- -- K
0.208
L 00 -- -- --
00 T 00 00 --
-- 00 F -- 00
-- 00 -- D --
-- -- 00 -- Q
0.208
L 00 -- -- --
00 T 00 00 --
-- 00 F -- 00
-- 00 -- K --
-- -- 00 -- T
0.250
L 00 -- -- --
00 T 00 00 --
-- 00 F -- 00
-- 00 -- Y --
-- -- 00 -- Q
0.208
L 00 -- -- -- --
00 T 00 00 00 --
-- 00 F -- -- --
-- 00 -- Y -- --
-- 00 -- -- Q 00
-- -- -- -- 00 K
0.208
L 00 -- -- -- --
00 T 00 00 00 --
-- 00 F -- -- --
-- 00 -- Y -- --
-- 00 -- -- Q 00
-- -- -- -- 00 E
0.208
L 00 -- -- -- --
00 T 00 00 00 --
-- 00 F -- -- --
-- 00 -- Y -- 00
-- 00 -- -- D --
-- -- -- 00 -- D
0.250
L 00 -- -- --
00 T 00 -- --
-- 00 K 00 --
-- -- 00 Q 00
-- -- -- 00 L
0.208
L 00 -- -- -- --
00 T 00 -- -- --
-- 00 K 00 -- --
-- -- 00 Q 00 00
-- -- -- 00 L --
-- -- -- 00 -- F
0.292
L 00 -- --
00 T 00 00
-- 00 G --
-- 00 -- Y
0.208
L 00 -- --
00 T 00 00
-- 00 G 00
-- 00 00 Y
0.208
L 00 -- -- -- --
00 T 00 00 -- --
-- 00 S -- 00 00
-- 00 -- Q -- --
-- -- 00 -- L 00
-- -- 00 -- 00 Y
0.208
L 00 -- -- -- --
00 T 00 00 -- --
-- 00 S 00 00 --
-- 00 00 E -- --
-- -- 00 -- Y 00
-- -- -- -- 00 L
0.250
L 00 -- -- -- --
00 T 00 00 -- --
-- 00 S -- 00 --
-- 00 -- E -- --
-- -- 00 -- Y 00
-- -- -- -- 00 L
0.250
L 00 -- -- --
00 T 00 00 --
-- 00 S 00 --
-- 00 00 Y 00
-- -- -- 00 L
0.208
L 00 -- -- -- --
00 T 00 00 -- --
-- 00 S 00 00 --
-- 00 00 Y -- 00
-- -- 00 -- E --
-- -- -- 00 -- L
0.250
L 00 -- --
00 T 00 00
-- 00 Y --
-- 00 -- D
0.250
L 00 -- --
00 T 00 --
-- 00 Y 00
-- -- 00 D
0.208
L 00 00 00
00 T 00 --
00 00 D --
00 -- -- Y
0.208
L 00 00 --
00 T 00 00
00 00 D --
-- 00 -- Y
0.208
L 00 00
00 T 00
00 00 K
0.250
L 00 00 --
00 T -- 00
00 -- S --
-- 00 -- E
0.208
L 00 00 00
00 T 00 00
00 00 S 00
00 00 00 Y
0.208
L 00 00 -- --
00 T -- 00 --
00 -- S -- 00
-- 00 -- E --
-- -- 00 -- Y
0.250
L 00 00 -- --
00 T -- 00 --
00 -- S -- --
-- 00 -- Y 00
-- -- -- 00 L
0.208
L 00 00 --
00 T -- 00
00 -- Y --
-- 00 -- Y
0.333
L 00 00
00 T 00
00 00 Y
0.208
L 00 00 --
00 T -- --
00 -- Y 00
-- -- 00 F
0.208
L 00 00 -- -- --
00 T -- 00 -- --
00 -- Y -- 00 --
-- 00 -- Q -- --
-- -- 00 -- S 00
-- -- -- -- 00 E
0.250
L 00 00 -- --
00 T -- 00 --
00 -- Y -- --
-- 00 -- F 00
-- -- -- 00 Q
0.208
L 00 00 -- -- --
00 T -- 00 00 --
00 -- Y -- -- --
-- 00 -- S -- 00
-- 00 -- -- Q --
-- -- -- 00 -- L
0.208
L 00 00 -- --
00 T 00 -- --
00 00 Y 00 --
-- -- 00 S 00
-- -- -- 00 D
0.208
L 00 00 -- --
00 T 00 00 --
00 00 Y -- --
-- 00 -- F 00
-- -- -- 00 Q
0.292
L 00 00 --
00 T 00 00
00 00 Y 00
-- 00 00 S
0.208
L 00 00 -- --
00 T 00 00 --
00 00 Y 00 --
-- 00 00 S 00
-- -- -- 00 R
0.208
L 00 00 -- --
00 T 00 00 --
00 00 Y 00 --
-- 00 00 S 00
-- -- -- 00 E
0.292
L 00 00 00
00 T 00 --
00 00 Y 00
00 -- 00 S
0.208
L 00 00 00 --
00 T 00 -- --
00 00 Y 00 --
00 -- 00 S 00
-- -- -- 00 R
0.333
L 00 -- --
00 S 00 --
-- 00 Y 00
-- -- 00 T
0.208
L 00 -- -- --
00 S 00 -- --
-- 00 Y 00 --
-- -- 00 T 00
-- -- -- 00 E
0.208
L 00 -- -- --
00 S 00 00 --
-- 00 Y -- 00
-- 00 -- E --
-- -- 00 -- T
0.208
L 00 -- -- --
00 S 00 00 --
-- 00 Y -- --
-- 00 -- E 00
-- -- -- 00 T
0.292
L 00 00 --
00 S 00 00
00 00 Y --
-- 00 -- T
0.208
L 00 00 -- --
00 S 00 00 00
00 00 Y -- --
-- 00 -- T --
-- 00 -- -- R
0.208
L 00 00
00 L --
00 -- T
0.208
L 00 00 00
00 L 00 --
00 00 Y --
00 -- -- R
0.208
L 00 00 --
00 L 00 --
00 00 Y 00
-- -- 00 R
0.208
L 00 00 --
00 L -- 00
00 -- Y 00
-- 00 00 R
0.208
L 00 00 00
00 L -- --
00 -- Y 00
00 -- 00 R
0.250
L 00 00
00 Y --
00 -- Y
0.292
L 00 00
00 Y --
00 -- D
0.375
L 00 --
00 Y 00
-- 00 T
0.208
L 00 --
00 Y 00
-- 00 K
0.250
L 00 --
00 Y 00
-- 00 D
0.250
L 00 --
00 Y 00
-- 00 E
0.208
L 00 -- -- --
00 Y 00 00 --
-- 00 F -- --
-- 00 -- T 00
-- -- -- 00 Q
0.250
L 00 -- -- --
00 Y 00 -- --
-- 00 T 00 00
-- -- 00 F 00
-- -- 00 00 Q
0.208
L 00 00 --
00 Y -- 00
00 -- D --
-- 00 -- T
0.208
L 00 00 --
00 Y -- --
00 -- D 00
-- -- 00 Y
0.292
L 00 00
00 Y 00
00 00 R
0.250
M 00 --
00 E 00
-- 00 Y
0.208
M 00 00
00 S 00
00 00 R
0.208
A 00 --
00 K 00
-- 00 R
0.208
A 00 --
00 K 00
-- 00 Q
0.208
G 00 --
00 E 00
-- 00 Y
0.292
G 00 00 --
00 E -- --
00 -- R 00
-- -- 00 Y
0.250
G 00 00
00 T --
00 -- S
0.333
G 00 --
00 T 00
-- 00 Y
0.250
G 00 00
00 T 00
00 00 Y
0.208
G 00 00 -- --
00 T -- 00 --
00 -- R -- 00
-- 00 -- S --
-- -- 00 -- Y
0.208
G 00 00 --
00 T -- 00
00 -- S 00
-- 00 00 Y
0.208
G 00 00 00 --
00 T -- -- --
00 -- S -- --
00 -- -- R 00
-- -- -- 00 Y
0.292
G 00 00
00 Y --
00 -- R
0.250
G 00 00
00 Y --
00 -- Y
0.250
G 00 00
00 Y --
00 -- E
0.250
G 00 00
00 Y --
00 -- K
0.292
G 00 --
00 Y 00
-- 00 T
0.250
G 00 --
00 Y 00
-- 00 K
0.208
G 00 --
00 Y 00
-- 00 E
0.250
G 00 00
00 Y 00
00 00 D
0.208
G 00 00 --
00 Y -- 00
00 -- K --
-- 00 -- K
0.208
G 00 00
00 Y 00
00 00 K
0.250
G 00 00
00 Y 00
00 00 R
0.208
G 00 00 00
00 Y 00 --
00 00 R --
00 -- -- E
0.375
G 00 --
00 R 00
-- 00 Y
0.250
G 00 --
00 S 00
-- 00 Y
0.208
G 00 00 00 -- --
00 S -- -- 00 --
00 -- E -- -- --
00 -- -- R -- 00
-- 00 -- -- T --
-- -- -- 00 -- Y
0.208
G 00 00
00 S 00
00 00 Y
0.250
G 00 00 --
00 S -- --
00 -- R 00
-- -- 00 Y
0.250
T 00 --
00 D 00
-- 00 K
0.208
T 00 00
00 D 00
00 00 K
0.250
T 00 --
00 Q 00
-- 00 K
0.292
T 00 --
00 K 00
-- 00 Q
0.250
T 00 -- --
00 E 00 --
-- 00 S 00
-- -- 00 Y
0.417
T 00 --
00 Y 00
-- 00 S
0.292
T 00 --
00 Y 00
-- 00 D
0.250
T 00 -- --
00 Y 00 --
-- 00 S 00
-- -- 00 D
0.250
T 00 -- --
00 Y 00 --
-- 00 S 00
-- -- 00 E
0.250
T 00 00
00 S --
00 -- Q
0.250
T 00 --
00 S 00
-- 00 D
0.208
T 00 00 --
00 S -- --
00 -- Q 00
-- -- 00 K
0.333
T 00 00
00 S 00
00 00 Y
0.250
T 00 00 --
00 S 00 00
00 00 Y --
-- 00 -- R
0.208
T 00 00 --
00 S 00 00
00 00 Y --
-- 00 -- D
0.208
T 00 00 --
00 S 00 00
00 00 Y 00
-- 00 00 R
0.292
S 00 --
00 E 00
-- 00 Y
0.208
S 00 -- --
00 E 00 --
-- 00 Y 00
-- -- 00 D
0.375
S 00 00
00 Y --
00 -- R
0.333
S 00 00
00 Y --
00 -- D
0.375
S 00 00
00 Y --
00 -- E
0.292
S 00 --
00 Y 00
-- 00 E
0.250
S 00 00
00 Y 00
00 00 E
0.208
S 00 00 00
00 Y 00 --
00 00 E --
00 -- -- D
0.208
S 00 00 --
00 Y 00 00
00 00 E 00
-- 00 00 E
0.250
S 00 00 00
00 Y -- --
00 -- D --
00 -- -- R
0.250
S 00 00
00 Y 00
00 00 D
0.208
S 00 00 00 --
00 Y -- -- --
00 -- D -- --
00 -- -- R 00
-- -- -- 00 H
0.333
S 00 00
00 Y 00
00 00 R
0.250
S 00 00 00
00 Y 00 --
00 00 R --
00 -- -- Q
0.250
S 00 00 00
00 Y 00 --
00 00 R --
00 -- -- E
0.208
S 00 --
00 R 00
-- 00 R
0.375
Y 0 0
0 D -
0 - R
0.292
Y 0 -
0 D 0
- 0 Y
0.292
Y 0 0
0 D 0
0 0 R
0.208
Y 0 0 -
0 Q - -
0 - D 0
- - 0 Y
0.333
Y 0 0
0 E -
0 - E
0.250
Y 0 0
0 E -
0 - D
0.292
Y 0 0
0 E 0
0 0 E
0.208
Y 0 0 0
0 E 0 -
0 0 E -
0 - - D
0.208
Y 0 0
0 E 0
0 0 R
0.292
Y 0 -
0 R 0
- 0 E
0.333
Y 0 -
0 R 0
- 0 D
0.208
E 0 -
0 K 0
- 0 K
0.250
E 0 0
0 E -
0 - R
0.208
E 0 0 0
0 E - -
0 - D -
0 - - R
0.208
E 0 0 -
0 E - 0
0 - D -
- 0 - R
0.208
E 0 0 0 -
0 E - - -
0 - Q - 0
0 - - R -
- - 0 - D
0.250
E 0 -
0 Q 0
- 0 D
0.208
Q 0 0
0 D -
0 - K
0.208
Q 0 -
0 K 0
- 0 R
