# Supplementary material for: Structural and Functional Analysis of Multi-Interface Domains
Source: PLoS One. 2012 Dec 14;7(12):e50821. doi: 10.1371/journal.pone.0050821 (PMC3522720; doi:10.1371/journal.pone.0050821)
Supplement: Data S1 — Fingerprints of interfaces of Ig VH domain and proteasome beta subunit domain. (ZIP) [file pone.0050821.s001.zip › fingerprints/proteasome_interface2_fingerprints]

0.261
L 00 00 00
00 A 00 --
00 00 Y 00
00 -- 00 E
0.261
L 00 00 00 --
00 A -- -- --
00 -- Y 00 00
00 -- 00 E --
-- -- 00 -- S
0.217
L 00 00
00 S --
00 -- E
0.217
L 00 --
00 S 00
-- 00 Q
0.217
L 00 --
00 E 00
-- 00 S
0.435
L 00 00
00 Y --
00 -- E
0.217
L 00 00 --
00 Y -- 00
00 -- E --
-- 00 -- R
0.391
L 00 00
00 Y 00
00 00 E
0.217
L 00 00 --
00 Y -- --
00 -- E 00
-- -- 00 P
0.261
L 00 00 00
00 Y 00 --
00 00 E --
00 -- -- Y
0.217
L 00 00 00
00 Y 00 --
00 00 E --
00 -- -- N
0.217
L 00 00 00
00 Y 00 00
00 00 Y 00
00 00 00 E
0.348
A 00 --
00 Y 00
-- 00 E
0.304
A 00 --
00 Y 00
-- 00 S
0.261
A 00 -- --
00 Y 00 00
-- 00 S --
-- 00 -- N
0.261
A 00 00
00 Y 00
00 00 E
0.217
A 00 00 --
00 Y 00 00
00 00 E 00
-- 00 00 S
0.217
A 00 00
00 S --
00 -- Y
0.217
A 00 --
00 S 00
-- 00 Y
0.217
G 00 --
00 E 00
-- 00 Y
0.217
G 00 --
00 Y 00
-- 00 K
0.217
T 00 --
00 R 00
-- 00 S
0.217
T 00 00
00 E 00
00 00 R
0.217
T 00 00 --
00 E -- --
00 -- R 00
-- -- 00 Y
0.304
T 00 00
00 Y --
00 -- E
0.261
T 00 00
00 Y --
00 -- R
0.217
T 00 00
00 Y 00
00 00 R
0.217
T 00 00 --
00 Y -- --
00 -- R 00
-- -- 00 E
0.217
T 00 00
00 Y 00
00 00 E
0.217
T 00 00
00 S --
00 -- R
0.261
S 00 --
00 E 00
-- 00 Y
0.217
S 00 00
00 Y --
00 -- N
0.348
S 00 --
00 Y 00
-- 00 N
0.304
S 00 --
00 Y 00
-- 00 K
0.348
S 00 --
00 Y 00
-- 00 E
0.217
S 00 --
00 H 00
-- 00 R
0.217
Y 0 0
0 D -
0 - K
0.261
Y 0 0
0 K -
0 - R
0.348
Y 0 0
0 E -
0 - R
0.261
Y 0 0
0 E -
0 - E
0.304
Y 0 0
0 E -
0 - K
0.217
Y 0 0 0
0 E 0 0
0 0 K -
0 0 - R
0.217
Y 0 0
0 E 0
0 0 E
0.261
Y 0 0
0 E 0
0 0 R
0.261
Y 0 0
0 Y -
0 - E
0.261
Y 0 0
0 Y -
0 - K
0.217
Y 0 0 0 -
0 Y - - 0
0 - E - -
0 - - K -
- 0 - - R
0.217
Y 0 0 0 -
0 Y - - 0
0 - E - -
0 - - R -
- 0 - - K
0.217
P 0 0
0 E -
0 - D
