# Supplementary material for: Structural and Functional Analysis of Multi-Interface Domains
Source: PLoS One. 2012 Dec 14;7(12):e50821. doi: 10.1371/journal.pone.0050821 (PMC3522720; doi:10.1371/journal.pone.0050821)
Supplement: Data S1 — Fingerprints of interfaces of Ig VH domain and proteasome beta subunit domain. (ZIP) [file pone.0050821.s001.zip › fingerprints/proteasome_interface3_fingerprints]

0.286
V 00 --
00 M 00
-- 00 D
0.286
V 00 --
00 M 00
-- 00 R
0.238
V 00 -- --
00 M 00 --
-- 00 R 00
-- -- 00 D
0.286
V 00 00 00
00 M -- --
00 -- D 00
00 -- 00 K
0.238
V 00 00 00 00 --
00 M -- -- -- 00
00 -- G -- -- --
00 -- -- D 00 --
00 -- -- 00 K --
-- 00 -- -- -- R
0.238
V 00 00 --
00 M -- 00
00 -- K --
-- 00 -- D
0.286
V 00 --
00 R 00
-- 00 D
0.286
V 00 --
00 R 00
-- 00 S
0.238
V 00 -- --
00 R 00 00
-- 00 S --
-- 00 -- Y
0.238
V 00 -- -- -- --
00 R 00 -- -- --
-- 00 S 00 -- --
-- -- 00 T 00 00
-- -- -- 00 A 00
-- -- -- 00 00 G
0.381
V 00 00
00 D --
00 -- R
0.333
V 00 --
00 D 00
-- 00 R
0.238
V 00 --
00 D 00
-- 00 M
0.381
V 00 --
00 D 00
-- 00 K
0.286
V 00 -- --
00 D 00 --
-- 00 R 00
-- -- 00 K
0.238
V 00 -- --
00 D 00 --
-- 00 T 00
-- -- 00 L
0.238
V 00 00 --
00 D -- 00
00 -- R --
-- 00 -- R
0.238
V 00 00 --
00 D -- --
00 -- R 00
-- -- 00 R
0.333
V 00 00
00 D 00
00 00 K
0.381
V 00 00
00 A --
00 -- D
0.238
V 00 00
00 A --
00 -- T
0.238
V 00 -- -- --
00 A 00 -- --
-- 00 F 00 --
-- -- 00 R 00
-- -- -- 00 Y
0.238
V 00 -- -- --
00 A 00 00 --
-- 00 G 00 --
-- 00 00 T 00
-- -- -- 00 Y
0.238
V 00 00 -- -- --
00 A -- -- -- --
00 -- R 00 -- --
-- -- 00 S 00 --
-- -- -- 00 T 00
-- -- -- -- 00 G
0.238
V 00 00 -- --
00 A -- -- --
00 -- R 00 --
-- -- 00 D 00
-- -- -- 00 T
0.286
V 00 00 -- -- --
00 A -- 00 -- --
00 -- R -- 00 --
-- 00 -- G -- 00
-- -- 00 -- N --
-- -- -- 00 -- D
0.238
V 00 00 -- -- -- --
00 A -- 00 -- -- --
00 -- R -- 00 00 --
-- 00 -- G -- -- 00
-- -- 00 -- V -- --
-- -- 00 -- -- N --
-- -- -- 00 -- -- D
0.286
V 00 00 00
00 A 00 --
00 00 R --
00 -- -- D
0.238
V 00 00 00 -- -- --
00 A 00 -- 00 00 --
00 00 R -- -- -- 00
00 -- -- D -- -- --
-- 00 -- -- G 00 00
-- 00 -- -- 00 T --
-- -- 00 -- 00 -- N
0.238
V 00 00 00 -- -- --
00 A 00 -- 00 -- --
00 00 R -- -- 00 --
00 -- -- G -- -- 00
-- 00 -- -- T -- --
-- -- 00 -- -- N --
-- -- -- 00 -- -- D
0.238
V 00 00 00 00 -- --
00 A 00 -- -- 00 --
00 00 R -- -- -- 00
00 -- -- G -- -- --
00 -- -- -- D -- --
-- 00 -- -- -- T --
-- -- 00 -- -- -- N
0.333
V 00 00 00
00 A -- --
00 -- D --
00 -- -- R
0.238
V 00 00
00 A 00
00 00 D
0.286
V 00 00 00 -- -- --
00 A -- -- 00 00 --
00 -- D -- -- -- --
00 -- -- R -- -- 00
-- 00 -- -- G 00 --
-- 00 -- -- 00 T --
-- -- -- 00 -- -- N
0.238
V 00 00 00 -- -- -- --
00 A -- -- 00 00 -- --
00 -- D -- -- -- -- --
00 -- -- R -- -- 00 00
-- 00 -- -- G 00 -- --
-- 00 -- -- 00 T -- --
-- -- -- 00 -- -- V --
-- -- -- 00 -- -- -- N
0.238
V 00 00 -- --
00 A -- 00 --
00 -- G -- --
-- 00 -- T 00
-- -- -- 00 Y
0.238
V 00 00 00 -- --
00 A 00 00 -- --
00 00 G -- 00 --
00 00 -- R -- 00
-- -- 00 -- D --
-- -- -- 00 -- N
0.238
V 00 00 00 -- --
00 A 00 00 00 --
00 00 G -- 00 00
00 00 -- R -- 00
-- 00 00 -- T --
-- -- 00 00 -- N
0.238
V 00 00 00 00 --
00 A 00 00 -- --
00 00 G -- -- --
00 00 -- R -- 00
00 -- -- -- D --
-- -- -- 00 -- N
0.238
V 00 00 00 -- -- --
00 A -- -- 00 -- --
00 -- G -- -- -- --
00 -- -- R -- 00 --
-- 00 -- -- G -- 00
-- -- -- 00 -- N --
-- -- -- -- 00 -- D
0.286
V 00 00 00 00 -- --
00 A -- -- -- 00 --
00 -- G -- -- -- --
00 -- -- D -- -- --
00 -- -- -- R -- 00
-- 00 -- -- -- T --
-- -- -- -- 00 -- N
0.238
V 00 00 00 00 -- -- --
00 A -- -- -- 00 -- --
00 -- G -- -- -- -- --
00 -- -- D -- -- -- --
00 -- -- -- R -- 00 00
-- 00 -- -- -- T -- --
-- -- -- -- 00 -- V --
-- -- -- -- 00 -- -- N
0.238
V 00 00
00 A 00
00 00 N
0.381
V 00 00
00 G --
00 -- K
0.429
V 00 00
00 G --
00 -- S
0.476
V 00 00
00 G --
00 -- D
0.381
V 00 --
00 G 00
-- 00 S
0.381
V 00 --
00 G 00
-- 00 T
0.333
V 00 -- --
00 G 00 --
-- 00 T 00
-- -- 00 S
0.238
V 00 -- -- --
00 G 00 00 --
-- 00 W 00 00
-- 00 00 N --
-- -- 00 -- D
0.238
V 00 -- -- -- -- -- --
00 G 00 -- -- -- -- --
-- 00 N 00 -- -- -- --
-- -- 00 D 00 00 -- --
-- -- -- 00 L 00 -- --
-- -- -- 00 00 R 00 --
-- -- -- -- -- 00 A 00
-- -- -- -- -- -- 00 D
0.238
V 00 -- -- -- -- -- --
00 G 00 -- -- -- -- --
-- 00 N 00 00 -- -- --
-- -- 00 D 00 00 -- --
-- -- 00 00 R -- 00 --
-- -- -- 00 -- L -- --
-- -- -- -- 00 -- A 00
-- -- -- -- -- -- 00 D
0.333
V 00 -- -- --
00 G 00 -- --
-- 00 N 00 --
-- -- 00 R 00
-- -- -- 00 A
0.286
V 00 -- -- --
00 G 00 -- --
-- 00 N 00 --
-- -- 00 W 00
-- -- -- 00 D
0.238
V 00 -- -- -- -- --
00 G 00 -- -- -- --
-- 00 N 00 00 -- --
-- -- 00 W -- 00 --
-- -- 00 -- R -- 00
-- -- -- 00 -- D --
-- -- -- -- 00 -- A
0.333
V 00 00
00 G 00
00 00 T
0.286
V 00 00 00
00 G 00 --
00 00 T --
00 -- -- S
0.286
V 00 00 --
00 G 00 --
00 00 T 00
-- -- 00 S
0.238
V 00 00 --
00 G -- --
00 -- R 00
-- -- 00 D
0.333
V 00 00 00
00 G -- --
00 -- D --
00 -- -- R
0.333
V 00 00 --
00 G -- --
00 -- D 00
-- -- 00 K
0.238
V 00 00 -- --
00 G -- -- --
00 -- D 00 --
-- -- 00 K 00
-- -- -- 00 R
0.286
V 00 00 00
00 G -- --
00 -- D 00
00 -- 00 K
0.333
V 00 00 --
00 G -- 00
00 -- S --
-- 00 -- T
0.238
V 00 00 -- -- -- --
00 G -- -- -- -- --
00 -- S 00 -- -- --
-- -- 00 W 00 -- --
-- -- -- 00 N 00 --
-- -- -- -- 00 R 00
-- -- -- -- -- 00 Q
0.238
V 00 00 --
00 G -- 00
00 -- S 00
-- 00 00 T
0.238
V 00 00 -- -- -- --
00 G -- 00 -- -- --
00 -- S -- -- -- --
-- 00 -- W 00 -- --
-- -- -- 00 N 00 --
-- -- -- -- 00 R 00
-- -- -- -- -- 00 Q
0.238
V 00 00 -- -- -- --
00 G -- 00 00 -- --
00 -- S -- -- -- --
-- 00 -- W 00 -- --
-- 00 -- 00 N 00 --
-- -- -- -- 00 R 00
-- -- -- -- -- 00 A
0.238
V 00 00 -- --
00 G 00 -- --
00 00 S 00 --
-- -- 00 L 00
-- -- -- 00 D
0.238
V 00 00 -- -- -- --
00 G -- 00 -- -- --
00 -- S -- -- -- --
-- 00 -- N 00 -- --
-- -- -- 00 W 00 --
-- -- -- -- 00 R 00
-- -- -- -- -- 00 Q
0.286
V 00 00 -- -- -- --
00 G -- 00 -- -- --
00 -- S -- -- -- --
-- 00 -- N 00 00 --
-- -- -- 00 W -- --
-- -- -- 00 -- R 00
-- -- -- -- -- 00 A
0.238
V 00 00 -- -- -- --
00 G -- 00 -- -- --
00 -- S -- 00 -- --
-- 00 -- N 00 00 --
-- -- 00 00 W -- --
-- -- -- 00 -- R 00
-- -- -- -- -- 00 A
0.238
V 00 00 -- --
00 G -- -- --
00 -- N 00 --
-- -- 00 R 00
-- -- -- 00 R
0.333
V 00 00 --
00 G -- 00
00 -- K --
-- 00 -- S
0.333
V 00 00
00 L 00
00 00 T
0.286
V 00 00 --
00 L 00 00
00 00 T --
-- 00 -- D
0.238
V 00 00 --
00 L 00 00
00 00 T 00
-- 00 00 D
0.238
V 00 00 00 -- -- --
00 L 00 -- -- -- --
00 00 T -- -- -- --
00 -- -- M 00 00 --
-- -- -- 00 D -- --
-- -- -- 00 -- R 00
-- -- -- -- -- 00 K
0.429
V 00 00
00 L 00
00 00 G
0.333
V 00 00 00
00 L 00 --
00 00 G --
00 -- -- K
0.333
V 00 00 00
00 L 00 --
00 00 G --
00 -- -- D
0.238
V 00 00 -- -- -- -- --
00 L 00 -- -- -- -- --
00 00 G 00 -- -- -- --
-- -- 00 N 00 00 -- --
-- -- -- 00 D 00 -- --
-- -- -- 00 00 R 00 --
-- -- -- -- -- 00 A 00
-- -- -- -- -- -- 00 D
0.286
V 00 00 00 00 --
00 L 00 00 -- --
00 00 G 00 -- --
00 00 00 T -- --
00 -- -- -- D 00
-- -- -- -- 00 K
0.238
V 00 00 00 00 -- --
00 L 00 00 -- 00 --
00 00 G 00 -- -- --
00 00 00 T -- -- --
00 -- -- -- D -- 00
-- 00 -- -- -- D --
-- -- -- -- 00 -- K
0.238
V 00 00 00 00 00
00 L 00 00 -- --
00 00 G 00 -- --
00 00 00 T -- --
00 -- -- -- D 00
00 -- -- -- 00 K
0.238
V 00 00 00 --
00 L 00 -- --
00 00 G -- --
00 -- -- D 00
-- -- -- 00 R
0.333
V 00 00 00
00 L 00 00
00 00 G 00
00 00 00 S
0.286
V 00 00 00 00
00 L 00 00 --
00 00 G 00 --
00 00 00 S --
00 -- -- -- K
0.286
V 00 00 00 --
00 L 00 00 --
00 00 G 00 --
00 00 00 S 00
-- -- -- 00 K
0.238
V 00 00 00 00
00 L 00 00 --
00 00 G 00 --
00 00 00 S 00
00 -- -- 00 K
0.333
V 00 00
00 Q --
00 -- N
0.286
V 00 --
00 Q 00
-- 00 A
0.333
V 00 --
00 Q 00
-- 00 R
0.238
V 00 -- -- -- -- -- --
00 Q 00 -- -- -- -- --
-- 00 R 00 -- -- -- --
-- -- 00 D 00 -- -- --
-- -- -- 00 A 00 -- --
-- -- -- -- 00 R 00 --
-- -- -- -- -- 00 D 00
-- -- -- -- -- -- 00 L
0.238
V 00 -- -- --
00 Q 00 00 --
-- 00 A 00 00
-- 00 00 R 00
-- -- 00 00 R
0.238
V 00 00
00 Q 00
00 00 R
0.238
V 00 00 00
00 Q -- --
00 -- N --
00 -- -- K
0.238
V 00 00 --
00 Q -- 00
00 -- N --
-- 00 -- K
0.238
V 00 00 --
00 Q 00 00
00 00 N --
-- 00 -- A
0.286
V 00 -- -- --
00 W 00 00 --
-- 00 D -- --
-- 00 -- N 00
-- -- -- 00 G
0.238
V 00 -- -- -- -- --
00 W 00 00 -- -- --
-- 00 D -- -- -- --
-- 00 -- N 00 00 --
-- -- -- 00 G -- --
-- -- -- 00 -- R 00
-- -- -- -- -- 00 A
0.238
V 00 -- -- --
00 W 00 00 00
-- 00 G 00 --
-- 00 00 N --
-- 00 -- -- D
0.286
V 00 00 --
00 W 00 00
00 00 N --
-- 00 -- D
0.238
V 00 00 -- -- --
00 W 00 00 -- --
00 00 N -- 00 --
-- 00 -- D -- --
-- -- 00 -- R 00
-- -- -- -- 00 A
0.238
V 00 00 -- --
00 W 00 00 00
00 00 N -- --
-- 00 -- G --
-- 00 -- -- D
0.238
V 00 00 00 -- -- -- --
00 S 00 -- -- -- -- --
00 00 W -- 00 -- -- --
00 -- -- Q -- -- -- --
-- -- 00 -- N 00 00 --
-- -- -- -- 00 G -- --
-- -- -- -- 00 -- R 00
-- -- -- -- -- -- 00 A
0.238
V 00 00 00 -- -- --
00 S 00 -- -- -- --
00 00 W -- 00 -- --
00 -- -- Q -- 00 --
-- -- 00 -- N -- 00
-- -- -- 00 -- R --
-- -- -- -- 00 -- G
0.238
V 00 00 00 00 --
00 S 00 -- -- --
00 00 W 00 -- --
00 -- 00 N -- 00
00 -- -- -- Q 00
-- -- -- 00 00 R
0.238
V 00 00 00 00 -- --
00 S 00 -- -- -- --
00 00 W 00 -- -- --
00 -- 00 N -- 00 --
00 -- -- -- Q -- --
-- -- -- 00 -- R 00
-- -- -- -- -- 00 A
0.238
V 00 00 00 -- -- --
00 S -- -- -- -- --
00 -- W -- 00 00 --
00 -- -- Q 00 -- --
-- -- 00 00 R -- --
-- -- 00 -- -- N 00
-- -- -- -- -- 00 G
0.238
V 00 00 00 -- -- --
00 S -- -- -- -- --
00 -- W -- 00 00 --
00 -- -- Q -- -- 00
-- -- 00 -- G 00 --
-- -- 00 -- 00 N --
-- -- -- 00 -- -- R
0.238
V 00 00 00 -- -- -- --
00 S -- -- -- -- -- --
00 -- W -- 00 00 -- --
00 -- -- Q -- -- -- --
-- -- 00 -- G 00 -- --
-- -- 00 -- 00 N 00 --
-- -- -- -- -- 00 R 00
-- -- -- -- -- -- 00 A
0.286
V 00 00 00 -- -- -- --
00 S -- -- -- -- -- --
00 -- W -- 00 -- -- --
00 -- -- Q -- -- -- --
-- -- 00 -- N 00 00 --
-- -- -- -- 00 G -- --
-- -- -- -- 00 -- R 00
-- -- -- -- -- -- 00 A
0.286
V 00 00 00 -- -- --
00 S -- -- -- -- --
00 -- W -- 00 -- --
00 -- -- Q -- 00 --
-- -- 00 -- N -- 00
-- -- -- 00 -- R --
-- -- -- -- 00 -- G
0.286
V 00 00 00 00 --
00 S -- -- -- --
00 -- W 00 -- --
00 -- 00 N -- 00
00 -- -- -- Q 00
-- -- -- 00 00 R
0.286
V 00 00 00 00 -- --
00 S -- -- -- -- --
00 -- W 00 -- -- --
00 -- 00 N -- 00 --
00 -- -- -- Q -- --
-- -- -- 00 -- R 00
-- -- -- -- -- 00 A
0.238
V 00 00 00 00 --
00 S -- -- -- --
00 -- W 00 -- 00
00 -- 00 N -- 00
00 -- -- -- Q 00
-- -- 00 00 00 R
0.238
V 00 00 00 00 -- --
00 S -- -- -- -- --
00 -- W 00 -- 00 --
00 -- 00 N -- -- 00
00 -- -- -- Q -- 00
-- -- 00 -- -- G --
-- -- -- 00 00 -- R
0.238
V 00 00 00 00 -- -- --
00 S -- -- -- -- -- --
00 -- W 00 -- 00 -- --
00 -- 00 N -- -- 00 --
00 -- -- -- Q -- -- --
-- -- 00 -- -- G -- --
-- -- -- 00 -- -- R 00
-- -- -- -- -- -- 00 A
0.286
V 00 00 -- --
00 S 00 00 00
00 00 K -- --
-- 00 -- L 00
-- 00 -- 00 G
0.333
V 00 00 -- --
00 S -- 00 00
00 -- K -- --
-- 00 -- L 00
-- 00 -- 00 G
0.238
V 00 00 -- -- --
00 S -- 00 00 --
00 -- K -- -- --
-- 00 -- L -- 00
-- 00 -- -- G --
-- -- -- 00 -- D
0.333
V 00 --
00 N 00
-- 00 R
0.238
V 00 -- --
00 N 00 --
-- 00 R 00
-- -- 00 D
0.238
V 00 00
00 N 00
00 00 R
0.238
V 00 --
00 K 00
-- 00 N
0.381
V 00 --
00 K 00
-- 00 D
0.238
V 00 -- -- --
00 K 00 -- --
-- 00 D 00 --
-- -- 00 R 00
-- -- -- 00 E
0.238
I 00 --
00 A 00
-- 00 Y
0.286
I 00 --
00 A 00
-- 00 D
0.238
I 00 -- --
00 A 00 00
-- 00 D 00
-- 00 00 K
0.238
I 00 00
00 A 00
00 00 D
0.238
I 00 --
00 W 00
-- 00 D
0.238
I 00 00 --
00 H -- --
00 -- R 00
-- -- 00 Y
0.238
I 00 00
00 Q --
00 -- K
0.238
I 00 00
00 Q 00
00 00 R
0.333
I 00 --
00 R 00
-- 00 K
0.286
I 00 --
00 R 00
-- 00 Q
0.333
I 00 --
00 R 00
-- 00 L
0.429
I 00 --
00 R 00
-- 00 S
0.381
I 00 --
00 R 00
-- 00 R
0.238
I 00 --
00 R 00
-- 00 N
0.238
I 00 --
00 R 00
-- 00 A
0.333
I 00 -- --
00 R 00 --
-- 00 R 00
-- -- 00 Y
0.333
I 00 -- --
00 R 00 --
-- 00 R 00
-- -- 00 S
0.286
I 00 -- -- --
00 R 00 -- --
-- 00 R 00 00
-- -- 00 S --
-- -- 00 -- Y
0.238
I 00 -- -- --
00 R 00 -- --
-- 00 R 00 --
-- -- 00 S 00
-- -- -- 00 Y
0.238
I 00 -- -- -- -- --
00 R 00 -- -- -- --
-- 00 R 00 00 00 --
-- -- 00 S -- -- 00
-- -- 00 -- Y -- --
-- -- 00 -- -- E --
-- -- -- 00 -- -- D
0.238
I 00 -- -- -- -- --
00 R 00 -- -- -- --
-- 00 R 00 00 00 --
-- -- 00 S -- -- --
-- -- 00 -- Y -- 00
-- -- 00 -- -- E --
-- -- -- -- 00 -- D
0.238
I 00 -- -- -- -- --
00 R 00 -- -- -- --
-- 00 R 00 00 00 --
-- -- 00 S -- -- --
-- -- 00 -- Y -- --
-- -- 00 -- -- E 00
-- -- -- -- -- 00 D
0.238
I 00 -- -- -- -- --
00 R 00 -- -- -- --
-- 00 R 00 00 -- --
-- -- 00 Y -- 00 --
-- -- 00 -- E -- 00
-- -- -- 00 -- S --
-- -- -- -- 00 -- D
0.238
I 00 -- -- -- -- --
00 R 00 -- -- -- --
-- 00 R 00 00 -- --
-- -- 00 Y -- 00 00
-- -- 00 -- E -- --
-- -- -- 00 -- S 00
-- -- -- 00 -- 00 D
0.381
I 00 -- --
00 R 00 00
-- 00 S --
-- 00 -- D
0.333
I 00 -- --
00 R 00 00
-- 00 S --
-- 00 -- R
0.333
I 00 -- --
00 R 00 --
-- 00 S 00
-- -- 00 D
0.333
I 00 -- --
00 R 00 --
-- 00 S 00
-- -- 00 T
0.333
I 00 -- --
00 R 00 --
-- 00 S 00
-- -- 00 Y
0.286
I 00 -- -- --
00 R 00 -- --
-- 00 S 00 --
-- -- 00 Y 00
-- -- -- 00 R
0.238
I 00 -- -- -- -- --
00 R 00 -- -- -- --
-- 00 S 00 -- -- --
-- -- 00 Y 00 -- --
-- -- -- 00 R 00 --
-- -- -- -- 00 E 00
-- -- -- -- -- 00 D
0.238
I 00 -- -- -- -- --
00 R 00 -- -- -- --
-- 00 S 00 00 -- --
-- -- 00 Y 00 00 --
-- -- 00 00 D -- --
-- -- -- 00 -- R 00
-- -- -- -- -- 00 E
0.286
I 00 -- -- --
00 R 00 -- --
-- 00 S 00 00
-- -- 00 T 00
-- -- 00 00 D
0.286
I 00 -- -- --
00 R 00 00 --
-- 00 S -- 00
-- 00 -- R --
-- -- 00 -- Y
0.238
I 00 -- -- -- --
00 R 00 00 -- --
-- 00 S -- 00 --
-- 00 -- R -- --
-- -- 00 -- Y 00
-- -- -- -- 00 R
0.238
I 00 -- -- -- --
00 R 00 00 -- --
-- 00 S -- 00 --
-- 00 -- R -- 00
-- -- 00 -- D --
-- -- -- 00 -- E
0.238
I 00 -- -- -- -- -- --
00 R 00 00 -- -- -- --
-- 00 S -- -- -- -- --
-- 00 -- K 00 -- -- --
-- -- -- 00 D 00 -- --
-- -- -- -- 00 R 00 00
-- -- -- -- -- 00 S --
-- -- -- -- -- 00 -- E
0.238
I 00 -- -- -- -- --
00 R 00 00 -- -- --
-- 00 S -- -- -- --
-- 00 -- K 00 00 --
-- -- -- 00 D 00 --
-- -- -- 00 00 R 00
-- -- -- -- -- 00 E
0.286
I 00 -- -- -- --
00 R 00 00 -- --
-- 00 S -- 00 --
-- 00 -- K -- 00
-- -- 00 -- D --
-- -- -- 00 -- D
0.238
I 00 -- -- -- -- --
00 R 00 00 -- -- --
-- 00 S -- 00 -- --
-- 00 -- K -- 00 --
-- -- 00 -- D -- --
-- -- -- 00 -- R 00
-- -- -- -- -- 00 E
0.238
I 00 -- -- -- -- -- --
00 R 00 00 -- -- -- --
-- 00 S -- 00 -- -- --
-- 00 -- K -- 00 -- --
-- -- 00 -- D -- -- --
-- -- -- 00 -- D 00 --
-- -- -- -- -- 00 R 00
-- -- -- -- -- -- 00 E
0.238
I 00 -- -- -- -- -- --
00 R 00 00 -- -- -- --
-- 00 S -- 00 -- -- --
-- 00 -- K -- 00 -- --
-- -- 00 -- D -- -- --
-- -- -- 00 -- D 00 --
-- -- -- -- -- 00 R 00
-- -- -- -- -- -- 00 S
0.238
I 00 -- -- -- -- -- -- -- -- -- -- -- -- -- --
00 R 00 00 -- -- -- -- -- -- -- -- -- -- -- --
-- 00 S -- 00 -- -- -- -- -- -- -- -- -- -- --
-- 00 -- K -- 00 -- -- -- -- -- -- -- -- -- --
-- -- 00 -- D -- 00 -- -- -- -- -- -- -- -- --
-- -- -- 00 -- D -- -- -- -- -- -- -- -- -- --
-- -- -- -- 00 -- N 00 -- -- -- -- -- -- -- --
-- -- -- -- -- -- 00 N 00 -- -- -- -- -- -- --
-- -- -- -- -- -- -- 00 E 00 00 -- -- -- -- --
-- -- -- -- -- -- -- -- 00 Y 00 00 -- -- -- --
-- -- -- -- -- -- -- -- 00 00 Q -- 00 -- -- --
-- -- -- -- -- -- -- -- -- 00 -- P -- 00 -- --
-- -- -- -- -- -- -- -- -- -- 00 -- F -- 00 --
-- -- -- -- -- -- -- -- -- -- -- 00 -- G -- --
-- -- -- -- -- -- -- -- -- -- -- -- 00 -- T 00
-- -- -- -- -- -- -- -- -- -- -- -- -- -- 00 R
0.238
I 00 -- -- -- -- --
00 R 00 00 -- -- --
-- 00 S -- 00 -- --
-- 00 -- K -- 00 00
-- -- 00 -- D -- --
-- -- -- 00 -- D 00
-- -- -- 00 -- 00 R
0.238
I 00 -- -- --
00 R 00 00 00
-- 00 S -- --
-- 00 -- D --
-- 00 -- -- R
0.286
I 00 -- -- --
00 R 00 00 --
-- 00 S -- 00
-- 00 -- D --
-- -- 00 -- D
0.238
I 00 -- -- --
00 R 00 00 --
-- 00 S -- 00
-- 00 -- D --
-- -- 00 -- T
0.238
I 00 -- -- --
00 R 00 00 --
-- 00 S -- 00
-- 00 -- D --
-- -- 00 -- R
0.238
I 00 -- -- --
00 R 00 00 --
-- 00 S -- --
-- 00 -- D 00
-- -- -- 00 Y
0.238
I 00 -- -- --
00 R 00 00 --
-- 00 S -- --
-- 00 -- D 00
-- -- -- 00 E
0.238
I 00 -- -- -- --
00 R 00 00 -- --
-- 00 S -- 00 --
-- 00 -- D -- --
-- -- 00 -- Y 00
-- -- -- -- 00 R
0.238
I 00 -- -- -- --
00 R 00 00 00 --
-- 00 S -- -- 00
-- 00 -- D -- --
-- 00 -- -- K --
-- -- 00 -- -- D
0.238
I 00 -- -- --
00 R 00 00 00
-- 00 S -- --
-- 00 -- Y --
-- 00 -- -- D
0.286
I 00 -- -- --
00 R 00 00 00
-- 00 S -- --
-- 00 -- Y --
-- 00 -- -- R
0.286
I 00 -- --
00 R 00 00
-- 00 T --
-- 00 -- S
0.238
I 00 -- -- -- -- -- -- -- -- --
00 R 00 -- -- -- -- -- -- -- --
-- 00 T 00 -- -- -- -- -- -- --
-- -- 00 D 00 -- -- -- -- -- --
-- -- -- 00 S 00 00 -- -- -- --
-- -- -- -- 00 K 00 00 -- -- --
-- -- -- -- 00 00 R 00 00 -- --
-- -- -- -- -- 00 00 E -- -- --
-- -- -- -- -- -- 00 -- Q 00 --
-- -- -- -- -- -- -- -- 00 Y 00
-- -- -- -- -- -- -- -- -- 00 R
0.238
I 00 -- -- -- -- -- -- -- --
00 R 00 00 00 -- -- -- -- --
-- 00 T 00 -- 00 -- -- -- --
-- 00 00 S -- 00 -- -- -- --
-- 00 -- -- K -- 00 00 -- --
-- -- 00 00 -- D -- -- 00 --
-- -- -- -- 00 -- E -- -- --
-- -- -- -- 00 -- -- D -- --
-- -- -- -- -- 00 -- -- N 00
-- -- -- -- -- -- -- -- 00 N
0.238
I 00 -- -- -- -- -- -- -- -- -- -- -- -- --
00 R 00 00 00 -- -- -- -- -- -- -- -- -- --
-- 00 T 00 -- 00 -- -- -- -- -- -- -- -- --
-- 00 00 S -- 00 -- -- -- -- -- -- -- -- --
-- 00 -- -- K -- 00 -- -- -- -- -- -- -- --
-- -- 00 00 -- D -- 00 -- -- -- -- -- -- --
-- -- -- -- 00 -- D -- -- -- -- -- -- -- --
-- -- -- -- -- 00 -- N 00 -- -- -- -- -- --
-- -- -- -- -- -- -- 00 N 00 -- -- -- -- --
-- -- -- -- -- -- -- -- 00 E 00 00 -- -- --
-- -- -- -- -- -- -- -- -- 00 Y 00 00 -- --
-- -- -- -- -- -- -- -- -- 00 00 Q -- 00 --
-- -- -- -- -- -- -- -- -- -- 00 -- P -- 00
-- -- -- -- -- -- -- -- -- -- -- 00 -- F --
-- -- -- -- -- -- -- -- -- -- -- -- 00 -- G
0.238
I 00 -- -- -- -- -- -- -- --
00 R 00 00 00 -- -- -- -- --
-- 00 T -- -- 00 -- -- -- --
-- 00 -- S 00 -- -- -- -- --
-- 00 -- 00 K -- 00 00 -- --
-- -- 00 -- -- D -- -- 00 --
-- -- -- -- 00 -- E -- -- --
-- -- -- -- 00 -- -- D -- --
-- -- -- -- -- 00 -- -- N 00
-- -- -- -- -- -- -- -- 00 N
0.238
I 00 -- -- -- -- -- -- -- -- -- -- -- -- --
00 R 00 00 00 -- -- -- -- -- -- -- -- -- --
-- 00 T -- -- 00 -- -- -- -- -- -- -- -- --
-- 00 -- S 00 -- -- -- -- -- -- -- -- -- --
-- 00 -- 00 K -- 00 -- -- -- -- -- -- -- --
-- -- 00 -- -- D -- 00 -- -- -- -- -- -- --
-- -- -- -- 00 -- D -- -- -- -- -- -- -- --
-- -- -- -- -- 00 -- N 00 -- -- -- -- -- --
-- -- -- -- -- -- -- 00 N 00 -- -- -- -- --
-- -- -- -- -- -- -- -- 00 E 00 00 -- -- --
-- -- -- -- -- -- -- -- -- 00 Y 00 00 -- --
-- -- -- -- -- -- -- -- -- 00 00 Q -- 00 --
-- -- -- -- -- -- -- -- -- -- 00 -- P -- 00
-- -- -- -- -- -- -- -- -- -- -- 00 -- F --
-- -- -- -- -- -- -- -- -- -- -- -- 00 -- G
0.238
I 00 -- -- -- -- --
00 R 00 00 00 -- --
-- 00 T -- -- 00 --
-- 00 -- S 00 00 --
-- 00 -- 00 K -- 00
-- -- 00 00 -- D --
-- -- -- -- 00 -- E
0.238
I 00 -- -- -- -- -- --
00 R 00 00 00 -- -- --
-- 00 T -- -- 00 -- --
-- 00 -- D -- -- -- --
-- 00 -- -- K -- 00 00
-- -- 00 -- -- D 00 --
-- -- -- -- 00 00 S --
-- -- -- -- 00 -- -- E
0.238
I 00 -- -- -- -- -- --
00 R 00 00 00 -- -- --
-- 00 T -- -- 00 00 --
-- 00 -- D -- -- -- --
-- 00 -- -- K -- -- 00
-- -- 00 -- -- S -- --
-- -- 00 -- -- -- D --
-- -- -- -- 00 -- -- E
0.238
I 00 -- --
00 R 00 00
-- 00 L --
-- 00 -- D
0.286
I 00 -- --
00 R 00 00
-- 00 L --
-- 00 -- K
0.238
I 00 -- -- --
00 R 00 00 --
-- 00 L -- --
-- 00 -- K 00
-- -- -- 00 D
0.238
I 00 -- -- --
00 R 00 00 --
-- 00 L -- --
-- 00 -- K 00
-- -- -- 00 E
0.238
I 00 -- --
00 R 00 00
-- 00 Q --
-- 00 -- K
0.286
I 00 -- --
00 R 00 --
-- 00 K 00
-- -- 00 E
0.238
I 00 -- -- -- -- --
00 R 00 -- -- -- --
-- 00 K 00 00 -- --
-- -- 00 D -- -- --
-- -- 00 -- R 00 00
-- -- -- -- 00 S --
-- -- -- -- 00 -- E
0.238
I 00 -- -- --
00 R 00 00 --
-- 00 D -- --
-- 00 -- R 00
-- -- -- 00 S
0.238
I 00 -- -- -- -- -- --
00 R 00 00 -- -- -- --
-- 00 D -- -- -- -- --
-- 00 -- K 00 -- -- --
-- -- -- 00 R 00 00 --
-- -- -- -- 00 S -- 00
-- -- -- -- 00 -- E --
-- -- -- -- -- 00 -- D
0.333
I 00 -- --
00 R 00 00
-- 00 Y --
-- 00 -- R
0.238
I 00 -- --
00 R 00 --
-- 00 Y 00
-- -- 00 R
0.238
I 00 -- -- --
00 R 00 00 --
-- 00 Y -- 00
-- 00 -- R --
-- -- 00 -- S
0.333
I 00 --
00 D 00
-- 00 K
0.286
I 00 -- -- --
00 D 00 -- --
-- 00 K 00 --
-- -- 00 R 00
-- -- -- 00 Q
0.286
I 00 -- -- --
00 D 00 -- --
-- 00 K 00 --
-- -- 00 R 00
-- -- -- 00 E
0.238
I 00 -- -- -- -- -- --
00 D 00 -- -- -- -- --
-- 00 K 00 -- -- -- --
-- -- 00 R 00 00 -- --
-- -- -- 00 E -- -- --
-- -- -- 00 -- Q 00 --
-- -- -- -- -- 00 Y 00
-- -- -- -- -- -- 00 R
0.238
I 00 -- -- --
00 D 00 00 --
-- 00 K 00 --
-- 00 00 R 00
-- -- -- 00 Q
0.238
I 00 -- -- -- --
00 D 00 00 -- --
-- 00 K 00 -- --
-- 00 00 R 00 00
-- -- -- 00 S --
-- -- -- 00 -- E
0.286
I 00 -- -- --
00 D 00 -- --
-- 00 Y 00 --
-- -- 00 R 00
-- -- -- 00 E
0.333
I 00 -- -- --
00 D 00 -- --
-- 00 Y 00 --
-- -- 00 R 00
-- -- -- 00 R
0.238
I 00 -- -- -- -- --
00 D 00 -- -- -- --
-- 00 Y 00 -- -- --
-- -- 00 R 00 00 00
-- -- -- 00 I -- --
-- -- -- 00 -- S --
-- -- -- 00 -- -- R
0.286
I 00 -- --
00 D 00 --
-- 00 R 00
-- -- 00 S
0.238
I 00 -- -- --
00 D 00 -- --
-- 00 R 00 00
-- -- 00 S --
-- -- 00 -- Y
0.286
I 00 00 --
00 D -- --
00 -- R 00
-- -- 00 L
0.333
I 00 00 --
00 D -- --
00 -- R 00
-- -- 00 S
0.238
I 00 00 -- -- -- --
00 D -- -- -- -- --
00 -- R 00 00 -- --
-- -- 00 D -- -- --
-- -- 00 -- K 00 --
-- -- -- -- 00 R 00
-- -- -- -- -- 00 S
0.286
I 00 00 -- --
00 D -- -- --
00 -- R 00 00
-- -- 00 S --
-- -- 00 -- D
0.238
I 00 00 -- -- --
00 D -- -- -- --
00 -- R 00 -- --
-- -- 00 S 00 --
-- -- -- 00 Y 00
-- -- -- -- 00 R
0.238
I 00 00 -- -- --
00 D -- -- -- --
00 -- R 00 00 00
-- -- 00 S -- --
-- -- 00 -- D --
-- -- 00 -- -- K
0.238
I 00 00 -- -- -- --
00 D -- -- -- -- --
00 -- R 00 00 -- --
-- -- 00 S -- -- --
-- -- 00 -- K 00 --
-- -- -- -- 00 R 00
-- -- -- -- -- 00 E
0.238
I 00 00 -- -- --
00 D -- -- -- --
00 -- R 00 00 00
-- -- 00 S -- --
-- -- 00 -- Y --
-- -- 00 -- -- R
0.238
I 00 00 -- -- -- -- --
00 D -- -- -- -- -- --
00 -- R 00 00 00 -- --
-- -- 00 T -- -- -- --
-- -- 00 -- D -- -- --
-- -- 00 -- -- K 00 00
-- -- -- -- -- 00 S --
-- -- -- -- -- 00 -- E
0.238
I 00 00 -- -- -- -- -- -- -- -- -- -- -- --
00 D -- -- -- -- -- -- -- -- -- -- -- -- --
00 -- R 00 00 00 -- -- -- -- -- -- -- -- --
-- -- 00 T -- -- 00 -- -- -- -- -- -- -- --
-- -- 00 -- S 00 -- -- -- -- -- -- -- -- --
-- -- 00 -- 00 K -- -- -- -- -- -- -- -- --
-- -- -- 00 -- -- D 00 -- -- -- -- -- -- --
-- -- -- -- -- -- 00 N 00 -- -- -- -- -- --
-- -- -- -- -- -- -- 00 N 00 -- -- -- -- --
-- -- -- -- -- -- -- -- 00 E 00 00 -- -- --
-- -- -- -- -- -- -- -- -- 00 Y 00 00 -- --
-- -- -- -- -- -- -- -- -- 00 00 Q -- 00 --
-- -- -- -- -- -- -- -- -- -- 00 -- P -- 00
-- -- -- -- -- -- -- -- -- -- -- 00 -- F --
-- -- -- -- -- -- -- -- -- -- -- -- 00 -- G
0.238
I 00 00 -- -- -- -- -- -- --
00 D -- -- -- -- -- -- -- --
00 -- R 00 00 00 -- -- -- --
-- -- 00 T -- -- 00 -- -- --
-- -- 00 -- S 00 -- -- -- --
-- -- 00 -- 00 K -- 00 -- --
-- -- -- 00 -- -- D -- 00 --
-- -- -- -- -- 00 -- E -- --
-- -- -- -- -- -- 00 -- N 00
-- -- -- -- -- -- -- -- 00 N
0.238
I 00 00 -- --
00 D -- -- --
00 -- R 00 00
-- -- 00 L --
-- -- 00 -- S
0.238
I 00 00 -- -- -- --
00 D -- -- -- -- --
00 -- R 00 -- -- --
-- -- 00 K 00 -- --
-- -- -- 00 R 00 00
-- -- -- -- 00 S --
-- -- -- -- 00 -- E
0.286
I 00 00 --
00 D -- 00
00 -- R 00
-- 00 00 S
0.238
I 00 00 -- -- -- --
00 D -- 00 -- -- --
00 -- R -- 00 00 --
-- 00 -- S -- -- --
-- -- 00 -- D -- --
-- -- 00 -- -- K 00
-- -- -- -- -- 00 R
0.286
I 00 00 -- -- -- -- --
00 D -- 00 -- -- -- --
00 -- R -- 00 00 -- --
-- 00 -- S -- -- 00 --
-- -- 00 -- D -- -- --
-- -- 00 -- -- K -- --
-- -- -- 00 -- -- R 00
-- -- -- -- -- -- 00 E
0.238
I 00 00 -- -- -- -- -- --
00 D -- 00 -- -- -- -- --
00 -- R -- 00 00 -- -- --
-- 00 -- S -- -- 00 -- --
-- -- 00 -- D -- -- -- --
-- -- 00 -- -- K -- -- --
-- -- -- 00 -- -- R 00 00
-- -- -- -- -- -- 00 Y --
-- -- -- -- -- -- 00 -- E
0.238
I 00 00 -- --
00 D -- 00 --
00 -- R 00 00
-- 00 00 S --
-- -- 00 -- D
0.238
I 00 00 -- -- -- -- --
00 D -- 00 -- -- -- --
00 -- R -- 00 00 -- --
-- 00 -- S -- -- -- --
-- -- 00 -- S -- 00 --
-- -- 00 -- -- K -- 00
-- -- -- -- 00 -- D --
-- -- -- -- -- 00 -- R
0.286
I 00 00 -- -- -- -- --
00 D -- 00 -- -- -- --
00 -- R -- 00 00 -- --
-- 00 -- S -- -- 00 --
-- -- 00 -- S -- -- 00
-- -- 00 -- -- K -- --
-- -- -- 00 -- -- R --
-- -- -- -- 00 -- -- D
0.238
I 00 00 -- -- -- -- -- -- -- -- -- -- -- -- -- -- --
00 D -- 00 -- -- -- -- -- -- -- -- -- -- -- -- -- --
00 -- R -- 00 00 -- -- -- -- -- -- -- -- -- -- -- --
-- 00 -- S -- -- 00 -- -- -- -- -- -- -- -- -- -- --
-- -- 00 -- S -- -- 00 -- -- -- -- -- -- -- -- -- --
-- -- 00 -- -- K -- -- -- -- -- -- -- -- -- -- -- --
-- -- -- 00 -- -- R -- -- -- -- -- -- -- -- -- -- --
-- -- -- -- 00 -- -- D 00 -- -- -- -- -- -- -- -- --
-- -- -- -- -- -- -- 00 N 00 -- -- -- -- -- -- -- --
-- -- -- -- -- -- -- -- 00 N 00 -- -- -- -- -- -- --
-- -- -- -- -- -- -- -- -- 00 E 00 00 -- -- -- -- --
-- -- -- -- -- -- -- -- -- -- 00 Y 00 00 -- -- -- --
-- -- -- -- -- -- -- -- -- -- 00 00 Q -- 00 -- -- --
-- -- -- -- -- -- -- -- -- -- -- 00 -- P -- 00 -- --
-- -- -- -- -- -- -- -- -- -- -- -- 00 -- F -- 00 --
-- -- -- -- -- -- -- -- -- -- -- -- -- 00 -- G -- --
-- -- -- -- -- -- -- -- -- -- -- -- -- -- 00 -- T 00
-- -- -- -- -- -- -- -- -- -- -- -- -- -- -- -- 00 R
0.238
I 00 00 -- -- -- -- -- -- --
00 D -- 00 -- -- -- -- -- --
00 -- R -- 00 00 00 -- -- --
-- 00 -- S -- -- -- 00 -- --
-- -- 00 -- T -- -- -- 00 --
-- -- 00 -- -- D -- -- -- --
-- -- 00 -- -- -- K -- -- 00
-- -- -- 00 -- -- -- R -- --
-- -- -- -- 00 -- -- -- S --
-- -- -- -- -- -- 00 -- -- E
0.238
I 00 00 -- -- -- -- -- -- --
00 D -- 00 -- -- -- -- -- --
00 -- R -- 00 00 00 -- -- --
-- 00 -- S -- -- -- 00 -- --
-- -- 00 -- T -- -- -- 00 --
-- -- 00 -- -- D -- -- -- --
-- -- 00 -- -- -- K -- -- --
-- -- -- 00 -- -- -- R -- 00
-- -- -- -- 00 -- -- -- S --
-- -- -- -- -- -- -- 00 -- E
0.238
I 00 00 -- -- -- -- -- -- -- -- -- -- -- -- -- --
00 D -- 00 -- -- -- -- -- -- -- -- -- -- -- -- --
00 -- R -- 00 00 00 -- -- -- -- -- -- -- -- -- --
-- 00 -- S -- -- -- 00 -- -- -- -- -- -- -- -- --
-- -- 00 -- T 00 -- -- 00 -- -- -- -- -- -- -- --
-- -- 00 -- 00 S -- -- 00 -- -- -- -- -- -- -- --
-- -- 00 -- -- -- K -- -- -- -- -- -- -- -- -- --
-- -- -- 00 -- -- -- R -- -- -- -- -- -- -- -- --
-- -- -- -- 00 00 -- -- D 00 -- -- -- -- -- -- --
-- -- -- -- -- -- -- -- 00 N 00 -- -- -- -- -- --
-- -- -- -- -- -- -- -- -- 00 N 00 -- -- -- -- --
-- -- -- -- -- -- -- -- -- -- 00 E 00 00 -- -- --
-- -- -- -- -- -- -- -- -- -- -- 00 Y 00 00 -- --
-- -- -- -- -- -- -- -- -- -- -- 00 00 Q -- 00 --
-- -- -- -- -- -- -- -- -- -- -- -- 00 -- P -- 00
-- -- -- -- -- -- -- -- -- -- -- -- -- 00 -- F --
-- -- -- -- -- -- -- -- -- -- -- -- -- -- 00 -- G
0.238
I 00 00 -- -- -- -- -- -- -- -- --
00 D -- 00 -- -- -- -- -- -- -- --
00 -- R -- 00 00 00 -- -- -- -- --
-- 00 -- S -- -- -- 00 -- -- -- --
-- -- 00 -- T 00 -- -- 00 -- -- --
-- -- 00 -- 00 S -- -- 00 -- -- --
-- -- 00 -- -- -- K -- -- -- -- --
-- -- -- 00 -- -- -- R -- 00 -- --
-- -- -- -- 00 00 -- -- D -- 00 --
-- -- -- -- -- -- -- 00 -- E -- --
-- -- -- -- -- -- -- -- 00 -- N 00
-- -- -- -- -- -- -- -- -- -- 00 N
0.238
I 00 00 -- -- -- -- -- -- -- -- --
00 D -- 00 -- -- -- -- -- -- -- --
00 -- R -- 00 00 00 -- -- -- -- --
-- 00 -- S -- -- -- 00 -- -- -- --
-- -- 00 -- T 00 -- -- 00 -- -- --
-- -- 00 -- 00 S -- -- 00 -- -- --
-- -- 00 -- -- -- K -- -- 00 -- --
-- -- -- 00 -- -- -- R -- -- -- --
-- -- -- -- 00 00 -- -- D -- 00 --
-- -- -- -- -- -- 00 -- -- E -- --
-- -- -- -- -- -- -- -- 00 -- N 00
-- -- -- -- -- -- -- -- -- -- 00 N
0.238
I 00 00 -- -- -- -- --
00 D -- 00 -- -- -- --
00 -- R -- 00 00 -- --
-- 00 -- S -- -- 00 --
-- -- 00 -- L -- -- --
-- -- 00 -- -- K -- --
-- -- -- 00 -- -- R 00
-- -- -- -- -- -- 00 E
0.238
I 00 00 -- -- -- --
00 D -- 00 -- -- --
00 -- R -- 00 -- --
-- 00 -- S -- -- --
-- -- 00 -- K 00 --
-- -- -- -- 00 R 00
-- -- -- -- -- 00 E
0.238
I 00 00 -- -- --
00 D -- 00 -- --
00 -- R 00 00 --
-- 00 00 K -- --
-- -- 00 -- S 00
-- -- -- -- 00 D
0.238
I 00 00 -- -- --
00 D -- 00 -- --
00 -- R -- 00 --
-- 00 -- Y -- --
-- -- 00 -- R 00
-- -- -- -- 00 S
0.238
I 00 00 -- -- --
00 D -- 00 -- --
00 -- R -- 00 00
-- 00 -- Y -- --
-- -- 00 -- S --
-- -- 00 -- -- R
0.286
I 00 00
00 D 00
00 00 K
0.238
I 00 00 -- --
00 D 00 -- --
00 00 K 00 --
-- -- 00 R 00
-- -- -- 00 Q
0.238
I 00 00 -- --
00 D 00 -- --
00 00 K 00 --
-- -- 00 R 00
-- -- -- 00 E
0.238
I 00 00 -- -- --
00 D 00 00 -- --
00 00 K -- -- --
-- 00 -- Y 00 --
-- -- -- 00 R 00
-- -- -- -- 00 E
0.238
I 00 00 -- -- --
00 D 00 00 -- --
00 00 K -- -- --
-- 00 -- Y 00 --
-- -- -- 00 R 00
-- -- -- -- 00 R
0.286
I 00 00
00 Y 00
00 00 Q
0.238
I 00 00 -- --
00 Y -- -- --
00 -- R 00 --
-- -- 00 R 00
-- -- -- 00 S
0.238
I 00 00 -- --
00 Y -- -- --
00 -- R 00 00
-- -- 00 S --
-- -- 00 -- D
0.286
I 00 00 -- --
00 Y -- -- --
00 -- R 00 00
-- -- 00 S --
-- -- 00 -- R
0.238
I 00 00 -- --
00 Y -- -- --
00 -- R 00 --
-- -- 00 S 00
-- -- -- 00 T
0.238
I 00 00 -- --
00 Y 00 -- --
00 00 R 00 00
-- -- 00 S --
-- -- 00 -- R
0.238
I 00 00 -- -- -- -- -- -- --
00 I -- 00 -- -- -- -- -- --
00 -- Q -- -- -- -- -- -- --
-- 00 -- D 00 -- -- -- -- --
-- -- -- 00 Y 00 00 -- -- --
-- -- -- -- 00 R -- 00 00 --
-- -- -- -- 00 -- R -- -- 00
-- -- -- -- -- 00 -- E -- --
-- -- -- -- -- 00 -- -- K --
-- -- -- -- -- -- 00 -- -- R
0.238
I 00 00 00 -- -- -- -- -- --
00 I -- -- -- -- -- -- -- --
00 -- Q -- -- -- -- -- -- --
00 -- -- D 00 -- -- -- -- --
-- -- -- 00 Y 00 00 -- -- --
-- -- -- -- 00 R -- 00 00 --
-- -- -- -- 00 -- R -- -- 00
-- -- -- -- -- 00 -- E -- --
-- -- -- -- -- 00 -- -- K --
-- -- -- -- -- -- 00 -- -- R
0.238
I 00 00 -- -- -- -- -- -- --
00 I -- -- -- -- -- -- -- --
00 -- D 00 -- -- -- -- -- --
-- -- 00 Y 00 00 00 -- -- --
-- -- -- 00 Q 00 -- -- -- --
-- -- -- 00 00 R -- 00 00 --
-- -- -- 00 -- -- R -- -- 00
-- -- -- -- -- 00 -- E -- --
-- -- -- -- -- 00 -- -- K --
-- -- -- -- -- -- 00 -- -- R
0.286
I 00 00 -- -- --
00 I -- -- -- --
00 -- D 00 -- --
-- -- 00 Y 00 --
-- -- -- 00 R 00
-- -- -- -- 00 R
0.286
I 00 00 00
00 I -- --
00 -- Y --
00 -- -- D
0.286
I 00 00 --
00 I -- 00
00 -- Y --
-- 00 -- D
0.238
I 00 00 00 00
00 I 00 -- --
00 00 Y 00 --
00 -- 00 Q --
00 -- -- -- D
0.238
I 00 00 00 --
00 I 00 -- 00
00 00 Y 00 --
00 -- 00 Q --
-- 00 -- -- D
0.333
I 00 --
00 G 00
-- 00 T
0.286
I 00 --
00 G 00
-- 00 A
0.238
I 00 -- -- -- -- -- --
00 G 00 -- -- -- -- --
-- 00 G 00 -- -- -- --
-- -- 00 A 00 -- -- --
-- -- -- 00 V 00 00 --
-- -- -- -- 00 D -- --
-- -- -- -- 00 -- R 00
-- -- -- -- -- -- 00 N
0.238
I 00 -- -- -- -- -- --
00 G 00 -- -- -- -- --
-- 00 G 00 00 -- -- --
-- -- 00 A -- 00 -- --
-- -- 00 -- D -- -- --
-- -- -- 00 -- V 00 --
-- -- -- -- -- 00 R 00
-- -- -- -- -- -- 00 N
0.238
I 00 -- -- -- -- -- -- --
00 G 00 -- -- -- -- -- --
-- 00 G 00 -- -- -- -- --
-- -- 00 V 00 00 -- -- --
-- -- -- 00 A -- 00 -- --
-- -- -- 00 -- D -- -- --
-- -- -- -- 00 -- T 00 --
-- -- -- -- -- -- 00 S 00
-- -- -- -- -- -- -- 00 R
0.238
I 00 -- -- -- -- -- -- -- --
00 G 00 -- -- -- -- -- -- --
-- 00 G 00 -- -- -- -- -- --
-- -- 00 V 00 00 00 -- -- --
-- -- -- 00 A -- -- 00 -- --
-- -- -- 00 -- D -- -- -- --
-- -- -- 00 -- -- R -- 00 --
-- -- -- -- 00 -- -- T -- 00
-- -- -- -- -- -- 00 -- N --
-- -- -- -- -- -- -- 00 -- S
0.238
I 00 -- -- -- -- -- --
00 G 00 -- -- -- -- --
-- 00 G 00 -- -- -- --
-- -- 00 V 00 00 -- --
-- -- -- 00 D -- -- --
-- -- -- 00 -- R 00 --
-- -- -- -- -- 00 N 00
-- -- -- -- -- -- 00 V
0.238
I 00 -- -- -- -- --
00 G 00 -- -- -- --
-- 00 A 00 -- -- --
-- -- 00 V 00 00 --
-- -- -- 00 G -- --
-- -- -- 00 -- R 00
-- -- -- -- -- 00 N
0.238
I 00 -- -- -- -- -- --
00 G 00 00 -- -- -- --
-- 00 A -- 00 -- -- --
-- 00 -- G -- -- -- --
-- -- 00 -- V 00 00 --
-- -- -- -- 00 D -- --
-- -- -- -- 00 -- R 00
-- -- -- -- -- -- 00 N
0.286
I 00 -- --
00 G 00 --
-- 00 T 00
-- -- 00 S
0.429
I 00 -- --
00 G 00 --
-- 00 V 00
-- -- 00 D
0.238
I 00 -- -- -- -- --
00 G 00 -- -- -- --
-- 00 V 00 00 -- --
-- -- 00 A -- 00 --
-- -- 00 -- R -- --
-- -- -- 00 -- G 00
-- -- -- -- -- 00 D
0.238
I 00 -- -- -- -- -- -- --
00 G 00 -- -- -- -- -- --
-- 00 V 00 00 -- -- -- --
-- -- 00 A -- 00 00 -- --
-- -- 00 -- D -- -- -- --
-- -- -- 00 -- G 00 -- --
-- -- -- 00 -- 00 T 00 --
-- -- -- -- -- -- 00 S 00
-- -- -- -- -- -- -- 00 R
0.238
I 00 -- -- -- -- -- -- -- --
00 G 00 -- -- -- -- -- -- --
-- 00 V 00 00 00 -- -- -- --
-- -- 00 A -- -- 00 00 -- --
-- -- 00 -- D -- -- -- -- --
-- -- 00 -- -- R -- -- 00 --
-- -- -- 00 -- -- G 00 -- --
-- -- -- 00 -- -- 00 T -- 00
-- -- -- -- -- 00 -- -- N --
-- -- -- -- -- -- -- 00 -- S
0.286
I 00 -- -- --
00 G 00 -- --
-- 00 V 00 00
-- -- 00 D --
-- -- 00 -- R
0.286
I 00 -- -- --
00 G 00 -- --
-- 00 V 00 --
-- -- 00 D 00
-- -- -- 00 R
0.238
I 00 -- -- -- --
00 G 00 -- -- --
-- 00 V 00 00 00
-- -- 00 D -- --
-- -- 00 -- R --
-- -- 00 -- -- R
0.238
I 00 -- -- -- --
00 G 00 -- -- --
-- 00 V 00 00 --
-- -- 00 D -- --
-- -- 00 -- R 00
-- -- -- -- 00 S
0.238
I 00 -- -- -- -- --
00 G 00 00 -- -- --
-- 00 V -- 00 00 --
-- 00 -- G -- -- 00
-- -- 00 -- A -- --
-- -- 00 -- -- R --
-- -- -- 00 -- -- D
0.238
I 00 -- -- -- -- -- -- --
00 G 00 00 -- -- -- -- --
-- 00 V -- 00 00 -- -- --
-- 00 -- G -- -- -- -- --
-- -- 00 -- A -- 00 -- --
-- -- 00 -- -- D -- -- --
-- -- -- -- 00 -- T 00 --
-- -- -- -- -- -- 00 S 00
-- -- -- -- -- -- -- 00 R
0.238
I 00 -- -- -- -- -- -- -- --
00 G 00 00 -- -- -- -- -- --
-- 00 V -- 00 00 00 -- -- --
-- 00 -- G -- -- -- -- -- --
-- -- 00 -- A -- -- 00 -- --
-- -- 00 -- -- D -- -- -- --
-- -- 00 -- -- -- R -- 00 --
-- -- -- -- 00 -- -- T -- 00
-- -- -- -- -- -- 00 -- N --
-- -- -- -- -- -- -- 00 -- S
0.238
I 00 00 -- --
00 G -- 00 --
00 -- R -- --
-- 00 -- V 00
-- -- -- 00 D
0.238
I 00 00 --
00 G -- --
00 -- D 00
-- -- 00 K
0.286
I 00 00
00 G 00
00 00 T
0.238
I 00 00 -- -- -- -- --
00 G 00 -- -- -- -- --
00 00 T 00 -- -- -- --
-- -- 00 L 00 -- -- --
-- -- -- 00 S 00 00 --
-- -- -- -- 00 V 00 --
-- -- -- -- 00 00 K 00
-- -- -- -- -- -- 00 D
0.238
I 00 00 --
00 G -- --
00 -- K 00
-- -- 00 D
0.238
I 00 00
00 G 00
00 00 S
0.238
I 00 00 -- --
00 G -- 00 --
00 -- S -- --
-- 00 -- V 00
-- -- -- 00 D
0.286
I 00 --
00 T 00
-- 00 S
0.238
I 00 -- -- -- -- -- --
00 T 00 00 -- -- -- --
-- 00 L 00 00 -- -- --
-- 00 00 G 00 -- -- --
-- -- 00 00 S 00 00 --
-- -- -- -- 00 V 00 --
-- -- -- -- 00 00 K 00
-- -- -- -- -- -- 00 D
0.333
I 00 --
00 K 00
-- 00 D
0.286
I 00 -- --
00 K 00 --
-- 00 R 00
-- -- 00 Q
0.238
I 00 -- -- --
00 K 00 -- --
-- 00 D 00 --
-- -- 00 R 00
-- -- -- 00 E
0.286
I 00 -- -- -- --
00 K 00 -- -- --
-- 00 D 00 -- --
-- -- 00 Y 00 --
-- -- -- 00 R 00
-- -- -- -- 00 E
0.238
I 00 00
00 K 00
00 00 R
0.238
I 00 --
00 S 00
-- 00 T
0.238
I 00 --
00 S 00
-- 00 D
0.238
I 00 -- -- --
00 S 00 -- --
-- 00 Y 00 --
-- -- 00 R 00
-- -- -- 00 R
0.238
I 00 00 --
00 S -- --
00 -- R 00
-- -- 00 Q
0.286
I 00 00 -- --
00 S -- -- --
00 -- R 00 --
-- -- 00 R 00
-- -- -- 00 Y
0.238
I 00 00 -- -- -- --
00 S -- -- -- -- --
00 -- R 00 -- -- --
-- -- 00 R 00 00 --
-- -- -- 00 Y -- 00
-- -- -- 00 -- E --
-- -- -- -- 00 -- D
0.238
I 00 00 -- -- -- -- --
00 S -- -- -- -- -- --
00 -- R 00 -- -- -- --
-- -- 00 R 00 00 -- --
-- -- -- 00 Y -- -- --
-- -- -- 00 -- E 00 --
-- -- -- -- -- 00 D 00
-- -- -- -- -- -- 00 S
0.238
I 00 00 -- -- -- -- --
00 S -- -- -- -- -- --
00 -- R 00 -- -- -- --
-- -- 00 S 00 -- -- --
-- -- -- 00 D 00 -- --
-- -- -- -- 00 E 00 --
-- -- -- -- -- 00 R 00
-- -- -- -- -- -- 00 Y
0.286
I 00 00 -- --
00 S -- 00 --
00 -- R -- 00
-- 00 -- Y --
-- -- 00 -- R
0.238
I 00 00 -- -- -- -- --
00 S -- 00 -- -- -- --
00 -- R -- 00 -- -- --
-- 00 -- Y -- -- -- --
-- -- 00 -- R 00 -- --
-- -- -- -- 00 E 00 --
-- -- -- -- -- 00 D 00
-- -- -- -- -- -- 00 S
0.238
I 00 00 -- -- -- -- --
00 S -- 00 -- -- -- --
00 -- R -- 00 -- -- --
-- 00 -- Y -- -- -- --
-- -- 00 -- S 00 -- --
-- -- -- -- 00 D 00 --
-- -- -- -- -- 00 E 00
-- -- -- -- -- -- 00 R
0.238
I 00 00 -- -- --
00 S -- 00 -- --
00 -- R -- 00 --
-- 00 -- Y -- --
-- -- 00 -- D 00
-- -- -- -- 00 E
0.286
I 00 00 --
00 S 00 00
00 00 R --
-- 00 -- Y
0.286
I 00 00 --
00 S 00 --
00 00 R 00
-- -- 00 R
0.238
I 00 00 -- -- -- --
00 S 00 -- -- -- --
00 00 R 00 -- -- --
-- -- 00 R 00 -- --
-- -- -- 00 E 00 --
-- -- -- -- 00 D 00
-- -- -- -- -- 00 S
0.238
I 00 00 -- --
00 S 00 -- --
00 00 R 00 00
-- -- 00 Y --
-- -- 00 -- R
0.238
I 00 00 00 --
00 S 00 00 --
00 00 Y -- --
00 00 -- R 00
-- -- -- 00 R
0.238
I 00 --
00 V 00
-- 00 A
0.286
I 00 -- -- -- --
00 V 00 00 -- --
-- 00 G -- 00 --
-- 00 -- D -- 00
-- -- 00 -- S --
-- -- -- 00 -- K
0.238
I 00 -- -- -- -- -- --
00 V 00 00 -- -- -- --
-- 00 G -- 00 -- -- --
-- 00 -- D -- 00 -- --
-- -- 00 -- S -- -- --
-- -- -- 00 -- R 00 00
-- -- -- -- -- 00 E --
-- -- -- -- -- 00 -- K
0.238
I 00 -- -- -- -- -- --
00 V 00 00 -- -- -- --
-- 00 G -- 00 -- -- --
-- 00 -- D -- 00 00 --
-- -- 00 -- S -- -- --
-- -- -- 00 -- K -- --
-- -- -- 00 -- -- R 00
-- -- -- -- -- -- 00 E
0.238
I 00 -- -- -- --
00 V 00 00 00 --
-- 00 G -- -- 00
-- 00 -- D 00 --
-- 00 -- 00 K --
-- -- 00 -- -- S
0.238
I 00 -- -- --
00 V 00 00 00
-- 00 M -- --
-- 00 -- D 00
-- 00 -- 00 K
0.333
I 00 -- --
00 V 00 --
-- 00 D 00
-- -- 00 K
0.286
I 00 -- --
00 V 00 00
-- 00 D 00
-- 00 00 K
0.381
I 00 00
00 V 00
00 00 G
0.238
I 00 00 --
00 V 00 00
00 00 G --
-- 00 -- R
0.286
I 00 00 -- --
00 V 00 00 --
00 00 G -- --
-- 00 -- D 00
-- -- -- 00 K
0.238
I 00 00 -- -- -- --
00 V 00 00 -- -- --
00 00 G -- -- -- --
-- 00 -- D 00 -- --
-- -- -- 00 R 00 00
-- -- -- -- 00 E --
-- -- -- -- 00 -- K
0.238
I 00 00 -- -- -- --
00 V 00 00 -- -- --
00 00 G -- -- -- --
-- 00 -- D 00 00 --
-- -- -- 00 K -- --
-- -- -- 00 -- R 00
-- -- -- -- -- 00 E
0.238
I 00 00 -- --
00 V 00 00 00
00 00 G -- --
-- 00 -- D 00
-- 00 -- 00 K
0.238
I 00 00 00 -- -- -- --
00 V 00 00 00 00 00 --
00 00 G 00 -- -- -- --
00 00 00 T 00 -- -- --
-- 00 -- 00 L 00 -- --
-- 00 -- -- 00 S -- 00
-- 00 -- -- -- -- D 00
-- -- -- -- -- 00 00 K
0.238
I 00 00 00 -- -- -- --
00 V 00 00 00 00 -- --
00 00 G 00 -- -- -- --
00 00 00 T 00 -- 00 --
-- 00 -- 00 L -- 00 --
-- 00 -- -- -- D -- 00
-- -- -- 00 00 -- S --
-- -- -- -- -- 00 -- K
0.238
I 00 00 -- -- -- -- --
00 V 00 00 00 00 00 --
00 00 T 00 00 -- -- --
-- 00 00 L 00 00 -- --
-- 00 00 00 G 00 -- --
-- 00 -- 00 00 S -- 00
-- 00 -- -- -- -- D 00
-- -- -- -- -- 00 00 K
0.238
I 00 00 -- -- -- -- --
00 V 00 00 00 00 -- --
00 00 T 00 00 -- 00 --
-- 00 00 L 00 -- 00 --
-- 00 00 00 G -- 00 --
-- 00 -- -- -- D -- 00
-- -- 00 00 00 -- S --
-- -- -- -- -- 00 -- K
0.286
I 00 00
00 L --
00 -- S
0.238
I 00 00
00 L 00
00 00 R
0.238
F 00 -- -- --
00 A 00 -- --
-- 00 G 00 --
-- -- 00 T 00
-- -- -- 00 Y
0.238
F 00 00 -- -- --
00 A -- 00 -- --
00 -- Y -- 00 --
-- 00 -- G -- 00
-- -- 00 -- R --
-- -- -- 00 -- T
0.286
F 00 00 00
00 A -- --
00 -- Y 00
00 -- 00 R
0.238
F 00 00 00 -- --
00 A -- -- -- --
00 -- Y 00 00 --
00 -- 00 R -- --
-- -- 00 -- R 00
-- -- -- -- 00 Q
0.333
F 00 00 --
00 A -- --
00 -- R 00
-- -- 00 Y
0.238
F 00 00 -- --
00 A -- -- --
00 -- R 00 --
-- -- 00 Y 00
-- -- -- 00 E
0.238
F 00 00 -- -- --
00 A -- -- -- --
00 -- R 00 00 --
-- -- 00 Y -- --
-- -- 00 -- R 00
-- -- -- -- 00 S
0.238
F 00 00 00
00 A 00 --
00 00 R 00
00 -- 00 Y
0.476
F 00 00
00 Y --
00 -- R
0.429
F 00 --
00 Y 00
-- 00 R
0.286
F 00 -- --
00 Y 00 --
-- 00 R 00
-- -- 00 E
0.238
F 00 -- -- --
00 Y 00 -- --
-- 00 R 00 00
-- -- 00 E --
-- -- 00 -- K
0.238
F 00 -- -- --
00 Y 00 -- --
-- 00 R 00 00
-- -- 00 M --
-- -- 00 -- E
0.238
F 00 -- -- --
00 Y 00 -- --
-- 00 R 00 --
-- -- 00 R 00
-- -- -- 00 S
0.286
F 00 00 --
00 Y -- 00
00 -- R --
-- 00 -- R
0.381
F 00 00
00 Y 00
00 00 R
0.238
F 00 00 --
00 Y -- 00
00 -- R --
-- 00 -- A
0.238
F 00 00
00 G --
00 -- K
0.238
F 00 00 --
00 G -- --
00 -- Y 00
-- -- 00 R
0.238
F 00 --
00 R 00
-- 00 K
0.333
F 00 --
00 R 00
-- 00 A
0.238
F 00 --
00 R 00
-- 00 M
0.476
F 00 --
00 R 00
-- 00 Y
0.286
F 00 -- --
00 R 00 --
-- 00 Y 00
-- -- 00 R
0.238
F 00 -- --
00 R 00 --
-- 00 Y 00
-- -- 00 Y
0.238
F 00 -- -- -- -- -- --
00 R 00 -- -- -- -- --
-- 00 Y 00 00 -- -- --
-- -- 00 A -- 00 -- --
-- -- 00 -- A -- -- --
-- -- -- 00 -- S 00 --
-- -- -- -- -- 00 R 00
-- -- -- -- -- -- 00 N
0.238
F 00 -- -- -- -- --
00 R 00 -- -- -- --
-- 00 Y 00 00 00 --
-- -- 00 A -- -- 00
-- -- 00 -- A -- --
-- -- 00 -- -- R --
-- -- -- 00 -- -- S
0.286
F 00 -- -- -- --
00 R 00 00 -- --
-- 00 Y -- -- --
-- 00 -- R 00 --
-- -- -- 00 S 00
-- -- -- -- 00 A
0.238
F 00 -- -- -- -- --
00 R 00 00 -- -- --
-- 00 Y -- 00 00 --
-- 00 -- R -- -- 00
-- -- 00 -- A -- 00
-- -- 00 -- -- A --
-- -- -- 00 00 -- S
0.286
F 00 -- -- -- --
00 R 00 -- -- --
-- 00 R 00 -- --
-- -- 00 S 00 --
-- -- -- 00 A 00
-- -- -- -- 00 Y
0.238
F 00 -- -- -- -- -- --
00 R 00 -- -- -- -- --
-- 00 R 00 -- -- -- --
-- -- 00 S 00 -- -- --
-- -- -- 00 A 00 -- --
-- -- -- -- 00 Y 00 00
-- -- -- -- -- 00 A --
-- -- -- -- -- 00 -- W
0.286
F 00 -- --
00 R 00 00
-- 00 A --
-- 00 -- Y
0.238
F 00 -- -- -- --
00 R 00 00 -- --
-- 00 A 00 -- --
-- 00 00 Y 00 00
-- -- -- 00 A --
-- -- -- 00 -- R
0.238
F 00 -- -- -- -- --
00 R 00 00 00 -- --
-- 00 A 00 00 -- --
-- 00 00 Y -- 00 --
-- 00 00 -- R -- 00
-- -- -- 00 -- A --
-- -- -- -- 00 -- S
0.238
F 00 --
00 K 00
-- 00 Q
0.238
F 00 --
00 N 00
-- 00 G
0.286
F 00 -- --
00 Q 00 --
-- 00 E 00
-- -- 00 N
0.238
F 00 -- -- --
00 T 00 -- --
-- 00 R 00 --
-- -- 00 Y 00
-- -- -- 00 Q
0.238
F 00 00 -- -- -- -- -- -- --
00 T -- 00 -- -- -- -- -- --
00 -- Q -- 00 -- -- -- -- --
-- 00 -- R -- 00 -- -- -- --
-- -- 00 -- E -- 00 -- -- --
-- -- -- 00 -- Y -- -- -- --
-- -- -- -- 00 -- N 00 -- --
-- -- -- -- -- -- 00 N 00 --
-- -- -- -- -- -- -- 00 D 00
-- -- -- -- -- -- -- -- 00 S
0.333
L 00 00
00 T --
00 -- D
0.286
L 00 --
00 T 00
-- 00 S
0.238
L 00 -- --
00 T 00 --
-- 00 K 00
-- -- 00 D
0.286
L 00 00
00 T 00
00 00 D
0.238
L 00 00 --
00 T -- 00
00 -- D --
-- 00 -- S
0.333
L 00 --
00 N 00
-- 00 R
0.238
L 00 --
00 N 00
-- 00 Q
0.238
L 00 --
00 N 00
-- 00 D
0.286
L 00 00
00 N 00
00 00 R
0.238
L 00 00 --
00 N -- --
00 -- R 00
-- -- 00 A
0.238
L 00 00
00 R --
00 -- R
0.429
L 00 --
00 R 00
-- 00 D
0.333
L 00 --
00 R 00
-- 00 R
0.381
L 00 --
00 R 00
-- 00 A
0.286
L 00 --
00 R 00
-- 00 Q
0.333
L 00 --
00 R 00
-- 00 K
0.286
L 00 --
00 R 00
-- 00 T
0.333
L 00 --
00 R 00
-- 00 S
0.381
L 00 --
00 R 00
-- 00 N
0.238
L 00 -- -- --
00 R 00 00 --
-- 00 S -- 00
-- 00 -- N --
-- -- 00 -- R
0.238
L 00 -- --
00 R 00 00
-- 00 T --
-- 00 -- D
0.238
L 00 -- -- -- --
00 R 00 00 -- --
-- 00 T -- -- --
-- 00 -- K 00 --
-- -- -- 00 R 00
-- -- -- -- 00 D
0.238
L 00 -- -- -- -- -- -- --
00 R 00 00 -- -- -- -- --
-- 00 T -- 00 -- -- -- --
-- 00 -- K -- 00 00 -- --
-- -- 00 -- D -- -- 00 --
-- -- -- 00 -- D -- -- --
-- -- -- 00 -- -- R -- --
-- -- -- -- 00 -- -- N 00
-- -- -- -- -- -- -- 00 N
0.286
L 00 -- --
00 R 00 --
-- 00 K 00
-- -- 00 D
0.286
L 00 -- --
00 R 00 --
-- 00 A 00
-- -- 00 D
0.286
L 00 -- -- --
00 R 00 00 --
-- 00 A -- --
-- 00 -- D 00
-- -- -- 00 N
0.238
L 00 -- -- -- --
00 R 00 00 -- --
-- 00 A -- -- --
-- 00 -- D 00 00
-- -- -- 00 W 00
-- -- -- 00 00 N
0.238
L 00 -- --
00 R 00 00
-- 00 D --
-- 00 -- K
0.333
L 00 -- --
00 R 00 --
-- 00 D 00
-- -- 00 N
0.238
L 00 -- --
00 R 00 00
-- 00 D 00
-- 00 00 N
0.238
L 00 00
00 Q --
00 -- D
0.238
L 00 00
00 Q --
00 -- R
0.333
L 00 00
00 S --
00 -- D
0.381
L 00 00
00 S --
00 -- R
0.286
L 00 -- --
00 S 00 00
-- 00 R --
-- 00 -- R
0.238
L 00 00 --
00 S 00 --
00 00 N 00
-- -- 00 R
0.286
L 00 00 --
00 S -- 00
00 -- R --
-- 00 -- R
0.333
L 00 00 --
00 S -- --
00 -- R 00
-- -- 00 A
0.238
L 00 00 -- -- -- --
00 S -- -- -- -- --
00 -- R 00 -- -- --
-- -- 00 R 00 -- --
-- -- -- 00 W 00 --
-- -- -- -- 00 D 00
-- -- -- -- -- 00 A
0.238
L 00 00 -- -- --
00 S 00 00 -- --
00 00 R -- 00 --
-- 00 -- R -- 00
-- -- 00 -- A --
-- -- -- 00 -- N
0.238
L 00 00 -- -- -- --
00 S -- 00 -- -- --
00 -- R 00 00 -- --
-- 00 00 A 00 -- --
-- -- 00 00 R 00 --
-- -- -- -- 00 W 00
-- -- -- -- -- 00 D
0.238
L 00 00
00 S 00
00 00 D
0.238
L 00 00 00
00 S -- --
00 -- D 00
00 -- 00 R
0.238
L 00 --
00 D 00
-- 00 D
0.286
L 00 --
00 D 00
-- 00 S
0.333
L 00 --
00 D 00
-- 00 R
0.286
L 00 --
00 D 00
-- 00 N
0.238
L 00 -- --
00 D 00 --
-- 00 R 00
-- -- 00 K
0.286
L 00 -- -- --
00 D 00 -- --
-- 00 R 00 --
-- -- 00 A 00
-- -- -- 00 D
0.286
L 00 00
00 D 00
00 00 R
0.238
M 00 -- --
00 E 00 --
-- 00 R 00
-- -- 00 K
0.238
M 00 00 --
00 E 00 --
00 00 R 00
-- -- 00 Y
0.238
M 00 00 00 -- -- -- --
00 Y 00 -- 00 -- -- --
00 00 R -- -- 00 00 --
00 -- -- D -- -- -- 00
-- 00 -- -- Y -- -- --
-- -- 00 -- -- E -- --
-- -- 00 -- -- -- K --
-- -- -- 00 -- -- -- K
0.238
M 00 00 --
00 A -- 00
00 -- K --
-- 00 -- D
0.238
M 00 00 00
00 A -- --
00 -- D --
00 -- -- K
0.286
M 00 -- --
00 R 00 00
-- 00 Y --
-- 00 -- E
0.238
M 00 -- -- -- --
00 R 00 00 -- --
-- 00 Y -- 00 --
-- 00 -- E -- --
-- -- 00 -- D 00
-- -- -- -- 00 K
0.333
M 00 00
00 D --
00 -- K
0.286
M 00 --
00 D 00
-- 00 K
0.238
M 00 00 -- --
00 D -- -- --
00 -- K 00 --
-- -- 00 R 00
-- -- -- 00 Y
0.286
M 00 00 00
00 D -- --
00 -- K 00
00 -- 00 R
0.333
M 00 00 --
00 D -- --
00 -- R 00
-- -- 00 K
0.238
A 00 00 -- -- -- --
00 W 00 -- -- -- --
00 00 Y 00 00 -- --
-- -- 00 A 00 00 --
-- -- 00 00 R 00 --
-- -- -- 00 00 R 00
-- -- -- -- -- 00 S
0.238
A 00 00
00 Y --
00 -- N
0.286
A 00 00 -- --
00 Y 00 00 00
00 00 R -- --
-- 00 -- A --
-- 00 -- -- R
0.238
A 00 00 -- -- --
00 Y 00 00 00 --
00 00 R -- -- --
-- 00 -- A -- --
-- 00 -- -- R 00
-- -- -- -- 00 Q
0.286
A 00 00 00 -- --
00 Y 00 -- 00 --
00 00 R 00 -- --
00 -- 00 R -- 00
-- 00 -- -- A --
-- -- -- 00 -- S
0.286
A 00 00
00 T --
00 -- R
0.333
A 00 --
00 T 00
-- 00 Y
0.286
A 00 -- --
00 T 00 --
-- 00 S 00
-- -- 00 R
0.286
A 00 -- --
00 T 00 --
-- 00 Y 00
-- -- 00 R
0.238
A 00 -- -- --
00 T 00 -- --
-- 00 Y 00 00
-- -- 00 R --
-- -- 00 -- R
0.238
A 00 00 --
00 T -- 00
00 -- R 00
-- 00 00 S
0.333
A 00 -- --
00 G 00 --
-- 00 T 00
-- -- 00 Y
0.286
A 00 00 --
00 G 00 --
00 00 T 00
-- -- 00 Y
0.238
A 00 00 -- --
00 G 00 -- --
00 00 T 00 --
-- -- 00 Y 00
-- -- -- 00 R
0.238
A 00 00 00
00 A -- --
00 -- R 00
00 -- 00 R
0.238
A 00 --
00 S 00
-- 00 Q
0.238
A 00 -- -- --
00 S 00 -- --
-- 00 R 00 00
-- -- 00 Y --
-- -- 00 -- R
0.333
A 00 -- -- --
00 S 00 -- --
-- 00 R 00 --
-- -- 00 R 00
-- -- -- 00 Y
0.286
A 00 -- -- -- --
00 S 00 -- -- --
-- 00 R 00 -- --
-- -- 00 R 00 --
-- -- -- 00 Y 00
-- -- -- -- 00 A
0.286
A 00 00 -- -- --
00 S -- -- -- --
00 -- Y 00 00 --
-- -- 00 A -- --
-- -- 00 -- R 00
-- -- -- -- 00 R
0.238
A 00 00 -- -- --
00 S -- -- -- --
00 -- Y 00 00 --
-- -- 00 A -- --
-- -- 00 -- R 00
-- -- -- -- 00 Q
0.333
A 00 00 -- --
00 S -- 00 --
00 -- Y -- --
-- 00 -- R 00
-- -- -- 00 R
0.238
A 00 00 -- -- --
00 S -- 00 -- --
00 -- Y -- -- --
-- 00 -- R 00 --
-- -- -- 00 R 00
-- -- -- -- 00 Y
0.238
A 00 00 -- -- -- --
00 S -- 00 -- -- --
00 -- Y -- 00 00 00
-- 00 -- R 00 -- --
-- -- 00 00 R -- --
-- -- 00 -- -- A --
-- -- 00 -- -- -- W
0.286
A 00 00 -- -- --
00 S -- 00 -- --
00 -- Y -- 00 --
-- 00 -- R -- 00
-- -- 00 -- A --
-- -- -- 00 -- R
0.238
A 00 00 -- -- -- --
00 S -- 00 -- -- --
00 -- Y -- 00 00 --
-- 00 -- R -- -- 00
-- -- 00 -- A -- --
-- -- 00 -- -- W --
-- -- -- 00 -- -- N
0.286
A 00 00 -- --
00 S -- -- --
00 -- R 00 00
-- -- 00 W --
-- -- 00 -- R
0.238
A 00 00 -- --
00 S -- -- --
00 -- Q 00 --
-- -- 00 R 00
-- -- -- 00 R
0.333
A 00 --
00 R 00
-- 00 D
0.381
A 00 --
00 R 00
-- 00 N
0.333
A 00 --
00 R 00
-- 00 W
0.238
A 00 --
00 R 00
-- 00 T
0.333
A 00 --
00 R 00
-- 00 Y
0.381
A 00 --
00 R 00
-- 00 S
0.238
A 00 -- --
00 R 00 --
-- 00 S 00
-- -- 00 N
0.238
A 00 -- -- --
00 R 00 00 --
-- 00 S -- --
-- 00 -- N 00
-- -- -- 00 W
0.286
A 00 -- --
00 R 00 --
-- 00 W 00
-- -- 00 D
0.238
A 00 -- --
00 R 00 00
-- 00 W 00
-- 00 00 N
0.333
A 00 -- --
00 R 00 --
-- 00 N 00
-- -- 00 W
0.286
A 00 -- -- --
00 R 00 -- --
-- 00 N 00 --
-- -- 00 W 00
-- -- -- 00 D
0.286
A 00 -- --
00 R 00 00
-- 00 D 00
-- 00 00 N
0.238
A 00 -- -- --
00 R 00 00 --
-- 00 D 00 00
-- 00 00 N 00
-- -- 00 00 W
0.429
A 00 00
00 R 00
00 00 R
0.286
A 00 00 --
00 R 00 00
00 00 R --
-- 00 -- W
0.238
A 00 00 -- --
00 R 00 00 --
00 00 R -- --
-- 00 -- N 00
-- -- -- 00 W
0.286
A 00 00 00
00 Q 00 --
00 00 R 00
00 -- 00 R
0.333
A 00 00
00 D --
00 -- R
0.286
A 00 --
00 D 00
-- 00 R
0.238
A 00 -- -- --
00 D 00 -- --
-- 00 R 00 00
-- -- 00 W 00
-- -- 00 00 N
0.286
A 00 00
00 D 00
00 00 K
0.238
A 00 00 --
00 D 00 --
00 00 K 00
-- -- 00 K
0.286
A 00 00 --
00 D -- --
00 -- R 00
-- -- 00 N
0.238
A 00 00 -- --
00 D -- -- --
00 -- R 00 --
-- -- 00 N 00
-- -- -- 00 W
0.286
G 00 --
00 P 00
-- 00 Y
0.286
G 00 --
00 Y 00
-- 00 N
0.238
G 00 -- --
00 Y 00 --
-- 00 R 00
-- -- 00 R
0.238
G 00 00
00 Y 00
00 00 Q
0.238
G 00 00 --
00 Y 00 --
00 00 N 00
-- -- 00 Q
0.333
G 00 00
00 G --
00 -- N
0.238
G 00 00 -- --
00 G -- 00 --
00 -- P -- --
-- 00 -- N 00
-- -- -- 00 N
0.381
G 00 --
00 T 00
-- 00 S
0.238
G 00 --
00 T 00
-- 00 D
0.238
G 00 -- --
00 T 00 --
-- 00 K 00
-- -- 00 D
0.238
G 00 00
00 T 00
00 00 Y
0.286
G 00 00
00 T 00
00 00 S
0.238
G 00 -- --
00 Q 00 --
-- 00 N 00
-- -- 00 D
0.238
G 00 00
00 Q 00
00 00 N
0.238
G 00 --
00 S 00
-- 00 D
0.333
G 00 --
00 N 00
-- 00 Q
0.286
G 00 --
00 N 00
-- 00 N
0.238
G 00 -- --
00 N 00 --
-- 00 Q 00
-- -- 00 D
0.333
T 00 --
00 R 00
-- 00 Y
0.333
T 00 --
00 R 00
-- 00 D
0.238
T 00 --
00 R 00
-- 00 Q
0.286
T 00 --
00 R 00
-- 00 R
0.238
T 00 -- --
00 R 00 --
-- 00 R 00
-- -- 00 Y
0.286
T 00 -- --
00 R 00 --
-- 00 Y 00
-- -- 00 R
0.286
T 00 -- --
00 R 00 --
-- 00 Y 00
-- -- 00 Q
0.238
T 00 -- -- --
00 R 00 -- --
-- 00 Y 00 --
-- -- 00 R 00
-- -- -- 00 S
0.238
T 00 00 --
00 R -- 00
00 -- R --
-- 00 -- Y
0.381
T 00 --
00 K 00
-- 00 D
0.238
T 00 -- -- -- --
00 K 00 -- -- --
-- 00 D 00 -- --
-- -- 00 Y 00 --
-- -- -- 00 R 00
-- -- -- -- 00 E
0.429
T 00 --
00 S 00
-- 00 R
0.333
T 00 -- --
00 S 00 --
-- 00 R 00
-- -- 00 Y
0.286
T 00 -- -- -- --
00 S 00 -- -- --
-- 00 R 00 00 --
-- -- 00 Y -- 00
-- -- 00 -- Q --
-- -- -- 00 -- R
0.286
T 00 00 --
00 S 00 --
00 00 K 00
-- -- 00 D
0.238
T 00 00 -- -- -- --
00 S 00 -- -- -- --
00 00 K 00 -- -- --
-- -- 00 D 00 -- --
-- -- -- 00 R 00 00
-- -- -- -- 00 Y --
-- -- -- -- 00 -- E
0.333
T 00 00
00 S 00
00 00 D
0.286
T 00 -- --
00 D 00 --
-- 00 S 00
-- -- 00 K
0.286
T 00 -- -- --
00 D 00 -- --
-- 00 S 00 --
-- -- 00 R 00
-- -- -- 00 E
0.238
T 00 -- -- -- --
00 D 00 -- -- --
-- 00 S 00 -- --
-- -- 00 R 00 00
-- -- -- 00 Y --
-- -- -- 00 -- E
0.286
T 00 00 -- --
00 D -- -- --
00 -- R 00 00
-- -- 00 D --
-- -- 00 -- K
0.238
T 00 00 -- -- --
00 D -- -- -- --
00 -- R 00 00 --
-- -- 00 D -- --
-- -- 00 -- K 00
-- -- -- -- 00 R
0.286
T 00 00 -- -- -- --
00 D -- 00 -- -- --
00 -- R -- 00 -- --
-- 00 -- N -- 00 --
-- -- 00 -- K -- 00
-- -- -- 00 -- N --
-- -- -- -- 00 -- D
0.333
S 00 -- --
00 Y 00 --
-- 00 R 00
-- -- 00 R
0.238
S 00 -- -- --
00 Y 00 -- --
-- 00 R 00 00
-- -- 00 E 00
-- -- 00 00 D
0.286
S 00 00 --
00 Y 00 --
00 00 R 00
-- -- 00 R
0.333
S 00 00
00 R --
00 -- R
0.476
S 00 --
00 R 00
-- 00 Y
0.381
S 00 --
00 R 00
-- 00 Q
0.524
S 00 --
00 R 00
-- 00 R
0.333
S 00 --
00 R 00
-- 00 N
0.381
S 00 -- --
00 R 00 --
-- 00 R 00
-- -- 00 Y
0.238
S 00 -- -- --
00 R 00 -- --
-- 00 R 00 --
-- -- 00 Y 00
-- -- -- 00 D
0.333
S 00 -- --
00 R 00 00
-- 00 E --
-- 00 -- D
0.286
S 00 -- -- --
00 R 00 00 --
-- 00 E -- --
-- 00 -- K 00
-- -- -- 00 D
0.286
S 00 -- -- --
00 R 00 00 --
-- 00 E -- --
-- 00 -- D 00
-- -- -- 00 K
0.286
S 00 -- --
00 R 00 --
-- 00 Q 00
-- -- 00 Y
0.238
S 00 -- -- --
00 R 00 -- --
-- 00 D 00 --
-- -- 00 K 00
-- -- -- 00 E
0.333
S 00 -- --
00 R 00 00
-- 00 Y --
-- 00 -- D
0.429
S 00 -- --
00 R 00 00
-- 00 Y --
-- 00 -- R
0.381
S 00 -- --
00 R 00 --
-- 00 Y 00
-- -- 00 R
0.286
S 00 -- -- --
00 R 00 00 --
-- 00 Y -- 00
-- 00 -- R --
-- -- 00 -- D
0.286
S 00 -- -- --
00 R 00 00 00
-- 00 Y -- --
-- 00 -- E --
-- 00 -- -- D
0.238
S 00 -- -- --
00 R 00 00 00
-- 00 Y -- --
-- 00 -- E 00
-- 00 -- 00 D
0.238
S 00 -- -- -- --
00 R 00 00 00 --
-- 00 Y -- -- --
-- 00 -- E -- --
-- 00 -- -- D 00
-- -- -- -- 00 K
0.333
S 00 -- -- --
00 R 00 00 --
-- 00 Y -- 00
-- 00 -- Q --
-- -- 00 -- R
0.238
S 00 -- --
00 R 00 00
-- 00 Y 00
-- 00 00 Q
0.238
S 00 -- -- --
00 R 00 00 00
-- 00 Y -- --
-- 00 -- D --
-- 00 -- -- R
0.238
S 00 -- --
00 R 00 00
-- 00 Y 00
-- 00 00 D
0.286
S 00 --
00 N 00
-- 00 R
0.238
S 00 00
00 N 00
00 00 R
0.381
S 00 --
00 K 00
-- 00 D
0.286
S 00 -- -- --
00 K 00 00 --
-- 00 E -- 00
-- 00 -- D --
-- -- 00 -- R
0.286
S 00 -- -- --
00 K 00 00 --
-- 00 E -- --
-- 00 -- D 00
-- -- -- 00 R
0.238
S 00 -- -- -- --
00 K 00 00 -- --
-- 00 E -- -- --
-- 00 -- D 00 --
-- -- -- 00 R 00
-- -- -- -- 00 Y
0.238
S 00 -- -- --
00 K 00 00 --
-- 00 E -- 00
-- 00 -- D 00
-- -- 00 00 R
0.238
S 00 -- -- -- --
00 K 00 00 -- --
-- 00 E -- 00 --
-- 00 -- D -- --
-- -- 00 -- R 00
-- -- -- -- 00 Y
0.238
S 00 -- -- --
00 K 00 00 00
-- 00 E -- --
-- 00 -- D 00
-- 00 -- 00 R
0.333
S 00 -- -- --
00 K 00 -- --
-- 00 D 00 --
-- -- 00 R 00
-- -- -- 00 E
0.286
S 00 -- -- -- --
00 K 00 -- -- --
-- 00 D 00 -- --
-- -- 00 R 00 00
-- -- -- 00 Y --
-- -- -- 00 -- E
0.238
S 00 -- -- --
00 K 00 00 --
-- 00 D 00 --
-- 00 00 R 00
-- -- -- 00 E
0.238
S 00 00 -- -- -- -- --
00 K 00 00 00 -- -- --
00 00 R 00 -- 00 -- --
-- 00 00 E -- -- -- --
-- 00 -- -- D -- -- --
-- -- 00 -- -- Q 00 --
-- -- -- -- -- 00 Y 00
-- -- -- -- -- -- 00 R
0.238
S 00 --
00 D 00
-- 00 Q
0.238
S 00 --
00 D 00
-- 00 R
0.333
S 00 00 --
00 D -- --
00 -- R 00
-- -- 00 E
0.286
S 00 00 -- --
00 D -- -- --
00 -- R 00 00
-- -- 00 E --
-- -- 00 -- K
0.286
S 00 00 -- --
00 D -- -- --
00 -- R 00 00
-- -- 00 Y --
-- -- 00 -- E
0.238
S 00 00 -- --
00 D -- 00 --
00 -- R 00 00
-- 00 00 E --
-- -- 00 -- Y
0.238
S 00 --
00 Q 00
-- 00 R
0.333
W 0 -
0 R 0
- 0 Q
0.238
W 0 -
0 R 0
- 0 Y
0.238
W 0 - -
0 R 0 -
- 0 Q 0
- - 0 N
0.333
W 0 0
0 D -
0 - N
0.333
W 0 0
0 D -
0 - R
0.286
W 0 0 -
0 D - -
0 - R 0
- - 0 Q
0.238
W 0 0 0
0 D 0 -
0 0 N -
0 - - R
0.238
W 0 0 0
0 D - -
0 - N 0
0 - 0 R
0.286
W 0 0
0 N 0
0 0 R
0.381
Y 0 0
0 Q -
0 - R
0.381
Y 0 -
0 Q 0
- 0 R
0.333
Y 0 0
0 Q 0
0 0 R
0.286
Y 0 0 -
0 Q - -
0 - R 0
- - 0 R
0.286
Y 0 0 0 - -
0 Q 0 - - -
0 0 R - 0 0
0 - - R - -
- - 0 - E -
- - 0 - - K
0.238
Y 0 0 0 - - -
0 Q 0 - - - -
0 0 R - 0 0 -
0 - - R - - -
- - 0 - E - -
- - 0 - - K 0
- - - - - 0 D
0.333
Y 0 0 - - -
0 Q - 0 - -
0 - R - - -
- 0 - R 0 0
- - - 0 E -
- - - 0 - K
0.286
Y 0 0 - - - -
0 Q - 0 - - -
0 - R - - - -
- 0 - R 0 0 -
- - - 0 E - -
- - - 0 - K 0
- - - - - 0 D
0.238
Y 0 -
0 N 0
- 0 D
0.286
Y 0 0
0 E -
0 - R
0.286
Y 0 -
0 E 0
- 0 R
0.238
Y 0 - -
0 E 0 -
- 0 R 0
- - 0 K
0.333
Y 0 0
0 E 0
0 0 Q
0.238
Y 0 0 -
0 E 0 -
0 0 Q 0
- - 0 N
0.238
Y 0 0
0 E 0
0 0 R
0.286
Y 0 0
0 K -
0 - R
0.238
Y 0 0
0 K 0
0 0 R
0.524
Y 0 0
0 R -
0 - R
0.429
Y 0 -
0 R 0
- 0 D
0.524
Y 0 -
0 R 0
- 0 E
0.476
Y 0 -
0 R 0
- 0 K
0.571
Y 0 -
0 R 0
- 0 R
0.333
Y 0 - -
0 R 0 -
- 0 K 0
- - 0 D
0.381
Y 0 - -
0 R 0 0
- 0 E -
- 0 - D
0.429
Y 0 - -
0 R 0 0
- 0 E -
- 0 - K
0.333
Y 0 - -
0 R 0 0
- 0 E 0
- 0 0 K
0.286
Y 0 - - -
0 R 0 0 -
- 0 E - -
- 0 - K 0
- - - 0 D
0.238
Y 0 - - -
0 R 0 0 0
- 0 E 0 -
- 0 0 K -
- 0 - - D
0.238
Y 0 - - -
0 R 0 0 -
- 0 E 0 -
- 0 0 K 0
- - - 0 D
0.286
Y 0 - -
0 R 0 0
- 0 E 0
- 0 0 D
0.333
Y 0 - - -
0 R 0 0 -
- 0 E - -
- 0 - D 0
- - - 0 K
0.238
Y 0 - - -
0 R 0 0 -
- 0 E 0 -
- 0 0 D 0
- - - 0 K
0.333
Y 0 0 -
0 R - 0
0 - R -
- 0 - K
0.429
Y 0 0 -
0 R - 0
0 - R -
- 0 - Q
0.286
Y 0 0 -
0 R - 0
0 - R -
- 0 - R
0.238
Y 0 0
0 R 0
0 0 R
0.286
Y 0 0 - -
0 R - 0 -
0 - R - -
- 0 - K 0
- - - 0 D
0.286
Y 0 0
0 P -
0 - E
0.286
Y 0 -
0 P 0
- 0 E
0.238
Y 0 0 - -
0 P - - -
0 - K 0 -
- - 0 E 0
- - - 0 R
0.238
Y 0 0 0 -
0 P 0 - -
0 0 R - -
0 - - K 0
- - - 0 E
0.476
Y 0 0
0 D -
0 - R
0.238
Y 0 - - -
0 D 0 - -
- 0 R 0 0
- - 0 E -
- - 0 - K
0.238
Y 0 - - -
0 D 0 - -
- 0 K 0 -
- - 0 R 0
- - - 0 E
0.333
Y 0 0
0 D 0
0 0 R
0.429
Y 0 0 -
0 D - -
0 - R 0
- - 0 E
0.381
Y 0 0 -
0 D - -
0 - R 0
- - 0 R
0.333
Y 0 0 - -
0 D - - -
0 - R 0 0
- - 0 E -
- - 0 - K
0.238
Y 0 0 - -
0 D - - -
0 - R 0 0
- - 0 E 0
- - 0 0 K
0.286
Y 0 0 -
0 D 0 -
0 0 R 0
- - 0 E
0.238
Y 0 0 -
0 D 0 0
0 0 R 0
- 0 0 E
0.238
Y 0 0 - -
0 D 0 0 -
0 0 R - 0
- 0 - K -
- - 0 - E
0.333
Y 0 0 - -
0 D - 0 -
0 - R - 0
- 0 - K -
- - 0 - E
0.333
Y 0 0
0 Y -
0 - R
0.238
Y 0 0
0 Y 0
0 0 R
0.238
Y 0 0 0
0 Y - -
0 - D -
0 - - R
0.238
P 0 - -
0 R 0 -
- 0 K 0
- - 0 E
0.238
P 0 -
0 K 0
- 0 E
0.238
E 0 0 -
0 D 0 0
0 0 R 0
- 0 0 K
0.286
E 0 -
0 Q 0
- 0 N
0.238
E 0 - -
0 Q 0 -
- 0 R 0
- - 0 K
0.429
E 0 -
0 K 0
- 0 R
0.286
E 0 - -
0 K 0 0
- 0 D 0
- 0 0 R
0.333
E 0 - -
0 K 0 -
- 0 R 0
- - 0 D
0.286
E 0 - -
0 K 0 -
- 0 R 0
- - 0 Q
0.381
E 0 0
0 K 0
0 0 R
0.286
E 0 0 -
0 K 0 0
0 0 R -
- 0 - D
0.286
E 0 0 -
0 K 0 -
0 0 R 0
- - 0 D
0.238
E 0 0 -
0 K 0 0
0 0 R 0
- 0 0 D
0.429
E 0 -
0 R 0
- 0 D
0.524
E 0 -
0 R 0
- 0 K
0.381
E 0 - -
0 R 0 -
- 0 K 0
- - 0 D
0.381
E 0 - -
0 R 0 0
- 0 D -
- 0 - K
0.381
E 0 - -
0 R 0 -
- 0 D 0
- - 0 K
0.333
E 0 - -
0 R 0 0
- 0 D 0
- 0 0 K
0.381
Q 0 0
0 N -
0 - R
0.333
Q 0 -
0 N 0
- 0 R
0.238
Q 0 -
0 N 0
- 0 Q
0.238
Q 0 0
0 N 0
0 0 R
0.238
Q 0 0
0 K -
0 - K
0.238
Q 0 0 -
0 K - -
0 - R 0
- - 0 N
0.381
Q 0 -
0 R 0
- 0 D
0.333
Q 0 -
0 R 0
- 0 N
0.429
Q 0 -
0 R 0
- 0 K
0.333
Q 0 - -
0 R 0 -
- 0 K 0
- - 0 D
0.238
Q 0 - -
0 R 0 -
- 0 N 0
- - 0 K
0.333
Q 0 0
0 D -
0 - N
0.238
Q 0 0
0 D 0
0 0 N
0.286
Q 0 0
0 D 0
0 0 R
0.429
D 0 -
0 K 0
- 0 R
0.286
D 0 - -
0 K 0 0
- 0 R -
- 0 - R
0.333
D 0 0
0 N 0
0 0 R
0.381
D 0 -
0 R 0
- 0 R
0.476
D 0 -
0 R 0
- 0 K
0.286
D 0 - -
0 R 0 -
- 0 K 0
- - 0 R
0.333
D 0 0
0 R 0
0 0 R
0.238
D 0 0
0 D -
0 - R
0.286
N 0 -
0 R 0
- 0 R
0.238
K 0 -
0 R 0
- 0 R
