# Supplementary material for: Structural and Functional Analysis of Multi-Interface Domains
Source: PLoS One. 2012 Dec 14;7(12):e50821. doi: 10.1371/journal.pone.0050821 (PMC3522720; doi:10.1371/journal.pone.0050821)
Supplement: Data S1 — Fingerprints of interfaces of Ig VH domain and proteasome beta subunit domain. (ZIP) [file pone.0050821.s001.zip › fingerprints/proteasome_interface4_fingerprints]

0.250
I 00 --
00 L 00
-- 00 Y
0.200
I 00 00
00 L 00
00 00 R
0.250
I 00 00
00 L 00
00 00 D
0.200
I 00 00 --
00 L 00 00
00 00 D --
-- 00 -- Y
0.400
L 00 00
00 Y --
00 -- R
0.200
L 00 00 00
00 Y -- --
00 -- D 00
00 -- 00 R
0.250
L 00 00 --
00 Y -- 00
00 -- R --
-- 00 -- K
0.200
L 00 --
00 N 00
-- 00 E
0.250
L 00 00
00 K --
00 -- R
0.200
L 00 00
00 K 00
00 00 R
0.200
L 00 00 --
00 K -- --
00 -- R 00
-- -- 00 L
0.200
L 00 --
00 R 00
-- 00 E
0.250
L 00 --
00 R 00
-- 00 K
0.200
L 00 00
00 L --
00 -- R
0.200
L 00 00
00 L 00
00 00 E
0.200
L 00 00
00 L 00
00 00 N
0.200
L 00 00
00 L 00
00 00 K
0.200
T 00 00
00 Y 00
00 00 D
0.200
Y 0 -
0 K 0
- 0 R
0.200
Y 0 -
0 D 0
- 0 P
0.200
H 0 0
0 K -
0 - R
