# Supplementary material for: Structural and Functional Analysis of Multi-Interface Domains
Source: PLoS One. 2012 Dec 14;7(12):e50821. doi: 10.1371/journal.pone.0050821 (PMC3522720; doi:10.1371/journal.pone.0050821)
Supplement: Data S1 — Fingerprints of interfaces of Ig VH domain and proteasome beta subunit domain. (ZIP) [file pone.0050821.s001.zip › fingerprints/proteasome_interface5_fingerprints]

0.222
V 00 --
00 N 00
-- 00 T
0.222
V 00 -- --
00 N 00 --
-- 00 A 00
-- -- 00 D
0.333
V 00 00
00 D --
00 -- R
0.222
V 00 --
00 D 00
-- 00 F
0.222
V 00 00
00 D 00
00 00 R
0.333
V 00 --
00 G 00
-- 00 L
0.278
V 00 --
00 G 00
-- 00 Y
0.222
V 00 -- -- --
00 G 00 00 00
-- 00 Y 00 --
-- 00 00 D --
-- 00 -- -- Q
0.222
V 00 -- --
00 G 00 --
-- 00 L 00
-- -- 00 T
0.222
V 00 -- -- --
00 G 00 00 --
-- 00 L -- --
-- 00 -- Y 00
-- -- -- 00 R
0.222
V 00 00 -- --
00 G -- 00 --
00 -- S -- --
-- 00 -- L 00
-- -- -- 00 F
0.222
V 00 --
00 Y 00
-- 00 R
0.222
V 00 00
00 L --
00 -- A
0.333
V 00 00
00 L --
00 -- R
0.222
V 00 00
00 L --
00 -- Y
0.333
V 00 --
00 L 00
-- 00 F
0.389
V 00 --
00 L 00
-- 00 R
0.278
V 00 --
00 L 00
-- 00 Y
0.278
V 00 -- --
00 L 00 --
-- 00 T 00
-- -- 00 D
0.222
V 00 -- -- -- -- -- --
00 L 00 -- -- -- -- --
-- 00 T 00 -- -- -- --
-- -- 00 A 00 00 -- --
-- -- -- 00 T 00 00 00
-- -- -- 00 00 T -- --
-- -- -- -- 00 -- L 00
-- -- -- -- 00 -- 00 D
0.222
V 00 -- -- -- -- -- --
00 L 00 -- -- -- -- --
-- 00 T 00 00 -- -- --
-- -- 00 A -- 00 00 --
-- -- 00 -- D -- -- --
-- -- -- 00 -- T 00 00
-- -- -- 00 -- 00 T --
-- -- -- -- -- 00 -- L
0.222
V 00 -- --
00 L 00 00
-- 00 Y 00
-- 00 00 R
0.222
V 00 -- --
00 L 00 --
-- 00 F 00
-- -- 00 Y
0.389
V 00 00
00 L 00
00 00 D
0.222
V 00 00 00
00 L 00 --
00 00 D --
00 -- -- R
0.278
V 00 00 --
00 L 00 00
00 00 D --
-- 00 -- R
0.222
V 00 00 --
00 L 00 --
00 00 D 00
-- -- 00 T
0.222
V 00 00 -- -- --
00 L 00 00 -- --
00 00 D -- -- --
-- 00 -- R 00 --
-- -- -- 00 A 00
-- -- -- -- 00 Q
0.278
V 00 00
00 L 00
00 00 G
0.278
V 00 00
00 L 00
00 00 R
0.278
V 00 00
00 L 00
00 00 F
0.278
V 00 00
00 L 00
00 00 S
0.278
V 00 --
00 R 00
-- 00 F
0.333
V 00 --
00 F 00
-- 00 L
0.278
V 00 --
00 F 00
-- 00 R
0.222
V 00 -- -- --
00 F 00 -- --
-- 00 T 00 --
-- -- 00 L 00
-- -- -- 00 G
0.222
V 00 -- --
00 F 00 00
-- 00 L 00
-- 00 00 T
0.222
V 00 00 --
00 F -- 00
00 -- P --
-- 00 -- R
0.222
V 00 00 --
00 F 00 00
00 00 Y --
-- 00 -- L
0.222
V 00 00
00 F 00
00 00 R
0.278
V 00 --
00 T 00
-- 00 A
0.222
V 00 -- -- --
00 T 00 -- --
-- 00 A 00 00
-- -- 00 T 00
-- -- 00 00 Q
0.333
V 00 00
00 A --
00 -- S
0.333
V 00 --
00 A 00
-- 00 T
0.333
V 00 --
00 A 00
-- 00 D
0.222
V 00 --
00 A 00
-- 00 Q
0.222
V 00 --
00 A 00
-- 00 E
0.222
V 00 -- --
00 A 00 --
-- 00 L 00
-- -- 00 S
0.278
V 00 -- --
00 A 00 --
-- 00 L 00
-- -- 00 D
0.222
V 00 -- -- -- --
00 A 00 00 -- --
-- 00 L -- 00 --
-- 00 -- D -- 00
-- -- 00 -- G --
-- -- -- 00 -- Y
0.222
V 00 -- -- -- --
00 A 00 00 -- --
-- 00 L 00 00 --
-- 00 00 D 00 --
-- -- 00 00 Y 00
-- -- -- -- 00 G
0.278
V 00 -- -- --
00 A 00 -- --
-- 00 D 00 --
-- -- 00 Y 00
-- -- -- 00 G
0.278
V 00 -- -- -- --
00 A 00 -- -- --
-- 00 D 00 -- --
-- -- 00 L 00 --
-- -- -- 00 Y 00
-- -- -- -- 00 G
0.278
V 00 -- --
00 A 00 00
-- 00 T --
-- 00 -- T
0.222
V 00 -- -- --
00 A 00 00 --
-- 00 T 00 00
-- 00 00 T --
-- -- 00 -- Y
0.222
V 00 -- -- -- -- -- --
00 A 00 00 00 -- -- --
-- 00 T -- -- -- -- --
-- 00 -- T -- -- -- --
-- 00 -- -- D 00 00 --
-- -- -- -- 00 L 00 --
-- -- -- -- 00 00 Y 00
-- -- -- -- -- -- 00 G
0.222
V 00 00
00 A 00
00 00 N
0.222
V 00 00
00 A 00
00 00 T
0.222
V 00 00 -- --
00 A -- 00 --
00 -- S -- --
-- 00 -- L 00
-- -- -- 00 D
0.222
V 00 00 -- -- -- -- --
00 A -- 00 -- -- -- --
00 -- S -- 00 -- -- --
-- 00 -- D -- 00 -- --
-- -- 00 -- T -- -- --
-- -- -- 00 -- L 00 --
-- -- -- -- -- 00 Y 00
-- -- -- -- -- -- 00 G
0.278
V 00 00 --
00 A 00 00
00 00 S --
-- 00 -- D
0.222
V 00 00 -- -- -- --
00 A 00 00 -- -- --
00 00 S -- -- -- --
-- 00 -- D 00 -- --
-- -- -- 00 L 00 --
-- -- -- -- 00 Y 00
-- -- -- -- -- 00 G
0.222
V 00 00 --
00 A 00 00
00 00 S 00
-- 00 00 T
0.222
V 00 00 -- -- -- -- --
00 A -- 00 00 -- -- --
00 -- S -- -- -- -- --
-- 00 -- S -- -- -- --
-- 00 -- -- D 00 -- --
-- -- -- -- 00 L 00 --
-- -- -- -- -- 00 Y 00
-- -- -- -- -- -- 00 G
0.222
V 00 00 -- -- -- --
00 A -- 00 00 -- --
00 -- S -- -- -- --
-- 00 -- S -- 00 00
-- 00 -- -- D -- --
-- -- -- 00 -- L 00
-- -- -- 00 -- 00 G
0.222
V 00 00 -- -- -- -- --
00 A -- 00 00 -- -- --
00 -- S -- -- -- -- --
-- 00 -- S -- 00 -- --
-- 00 -- -- D -- 00 --
-- -- -- 00 -- G -- --
-- -- -- -- 00 -- L 00
-- -- -- -- -- -- 00 Y
0.222
V 00 00 -- --
00 A -- 00 00
00 -- S -- --
-- 00 -- T --
-- 00 -- -- S
0.222
V 00 00 00
00 A -- --
00 -- S 00
00 -- 00 K
0.278
V 00 00
00 S 00
00 00 K
0.222
I 00 00
00 S 00
00 00 R
0.333
I 00 --
00 V 00
-- 00 L
0.222
I 00 --
00 V 00
-- 00 A
0.222
I 00 -- --
00 V 00 00
-- 00 L 00
-- 00 00 F
0.222
I 00 00
00 V 00
00 00 S
0.278
I 00 00
00 V 00
00 00 L
0.222
I 00 00 --
00 V -- --
00 -- L 00
-- -- 00 D
0.222
I 00 00 --
00 V 00 00
00 00 R 00
-- 00 00 L
0.222
I 00 00 --
00 V -- 00
00 -- F --
-- 00 -- L
0.222
I 00 00 --
00 V -- --
00 -- F 00
-- -- 00 L
0.222
I 00 00
00 L --
00 -- S
0.222
I 00 00
00 L 00
00 00 T
0.222
I 00 00
00 L 00
00 00 R
0.278
I 00 --
00 R 00
-- 00 L
0.222
F 00 -- -- -- --
00 A 00 -- -- --
-- 00 D 00 -- --
-- -- 00 Y 00 --
-- -- -- 00 G 00
-- -- -- -- 00 P
0.222
F 00 -- --
00 D 00 --
-- 00 Y 00
-- -- 00 G
0.222
F 00 00 --
00 G -- 00
00 -- P --
-- 00 -- Y
0.278
F 00 --
00 Y 00
-- 00 G
0.222
F 00 --
00 Y 00
-- 00 P
0.222
F 00 -- --
00 Y 00 --
-- 00 G 00
-- -- 00 D
0.222
F 00 00
00 Y 00
00 00 R
0.222
L 00 --
00 Q 00
-- 00 Y
0.222
L 00 -- -- -- --
00 Q 00 -- -- --
-- 00 R 00 -- --
-- -- 00 Y 00 --
-- -- -- 00 Q 00
-- -- -- -- 00 A
0.278
L 00 -- --
00 Q 00 --
-- 00 T 00
-- -- 00 A
0.222
L 00 -- -- --
00 Q 00 -- --
-- 00 T 00 --
-- -- 00 A 00
-- -- -- 00 R
0.222
L 00 -- -- --
00 Q 00 00 --
-- 00 T -- 00
-- 00 -- R --
-- -- 00 -- A
0.222
L 00 00 -- --
00 P -- -- --
00 -- D 00 --
-- -- 00 Y 00
-- -- -- 00 G
0.222
L 00 --
00 T 00
-- 00 E
0.389
L 00 --
00 T 00
-- 00 A
0.278
L 00 -- -- --
00 T 00 -- --
-- 00 A 00 --
-- -- 00 S 00
-- -- -- 00 L
0.222
L 00 -- -- -- --
00 T 00 -- -- --
-- 00 A 00 -- --
-- -- 00 S 00 --
-- -- -- 00 L 00
-- -- -- -- 00 S
0.278
L 00 -- -- --
00 T 00 00 --
-- 00 L -- --
-- 00 -- A 00
-- -- -- 00 S
0.222
L 00 00 00 -- --
00 T 00 00 00 --
00 00 T 00 00 --
00 00 00 D -- --
-- 00 00 -- A 00
-- -- -- -- 00 T
0.222
L 00 00 00 --
00 T 00 00 --
00 00 Y 00 00
00 00 00 D --
-- -- 00 -- G
0.278
L 00 00
00 T 00
00 00 D
0.222
L 00 00 -- -- -- --
00 T 00 00 -- -- --
00 00 D -- -- -- --
-- 00 -- A 00 00 --
-- -- -- 00 T 00 00
-- -- -- 00 00 T --
-- -- -- -- 00 -- L
0.222
L 00 00 00 -- --
00 T 00 -- -- --
00 00 D -- -- --
00 -- -- Y 00 --
-- -- -- 00 T 00
-- -- -- -- 00 A
0.222
L 00 00 --
00 L -- 00
00 -- T --
-- 00 -- T
0.278
L 00 --
00 R 00
-- 00 Y
0.222
L 00 --
00 R 00
-- 00 S
0.222
L 00 -- -- --
00 R 00 -- --
-- 00 A 00 --
-- -- 00 Q 00
-- -- -- 00 Y
0.333
L 00 00
00 G --
00 -- T
0.389
L 00 --
00 G 00
-- 00 Y
0.222
L 00 --
00 G 00
-- 00 T
0.222
L 00 --
00 G 00
-- 00 R
0.222
L 00 -- --
00 G 00 --
-- 00 Y 00
-- -- 00 F
0.278
L 00 -- --
00 G 00 --
-- 00 Y 00
-- -- 00 R
0.222
L 00 00 -- --
00 G -- -- --
00 -- Q 00 --
-- -- 00 T 00
-- -- -- 00 A
0.222
L 00 00 -- --
00 G -- -- --
00 -- T 00 00
-- -- 00 Y 00
-- -- 00 00 D
0.333
L 00 00 00
00 G -- --
00 -- Y --
00 -- -- D
0.278
L 00 00 00
00 G 00 --
00 00 Y --
00 -- -- D
0.222
L 00 00 00
00 G 00 00
00 00 Y --
00 00 -- D
0.222
L 00 00 00
00 G 00 --
00 00 Y 00
00 -- 00 D
0.222
L 00 00 00 -- -- --
00 G -- -- 00 -- --
00 -- Y -- -- -- --
00 -- -- D 00 -- --
-- 00 -- 00 Y 00 --
-- -- -- -- 00 R 00
-- -- -- -- -- 00 Q
0.333
L 00 00 --
00 G -- 00
00 -- D --
-- 00 -- Y
0.278
L 00 00 --
00 G -- 00
00 -- D 00
-- 00 00 Y
0.278
L 00 00 00
00 G 00 --
00 00 D --
00 -- -- Y
0.278
L 00 00 --
00 G 00 00
00 00 D --
-- 00 -- Y
0.222
L 00 00 --
00 G 00 00
00 00 D 00
-- 00 00 Y
0.278
L 00 00
00 G 00
00 00 S
0.222
L 00 00
00 M --
00 -- Y
0.222
L 00 -- -- -- -- -- --
00 M 00 00 -- -- -- --
-- 00 Q -- 00 -- -- --
-- 00 -- R -- -- -- --
-- -- 00 -- R 00 -- --
-- -- -- -- 00 Y 00 00
-- -- -- -- -- 00 A 00
-- -- -- -- -- 00 00 Q
0.222
L 00 00 -- --
00 M -- 00 00
00 -- R -- --
-- 00 -- Q --
-- 00 -- -- R
0.222
L 00 00 -- --
00 M 00 00 --
00 00 R -- 00
-- 00 -- Q --
-- -- 00 -- Y
0.222
L 00 00 --
00 M -- --
00 -- S 00
-- -- 00 A
0.444
L 00 00
00 Y --
00 -- D
0.278
L 00 --
00 Y 00
-- 00 F
0.278
L 00 --
00 Y 00
-- 00 R
0.222
L 00 00 00
00 Y -- --
00 -- P --
00 -- -- D
0.389
L 00 00 --
00 Y -- 00
00 -- D --
-- 00 -- G
0.278
L 00 00 -- -- --
00 Y -- 00 -- --
00 -- D -- 00 --
-- 00 -- T -- 00
-- -- 00 -- T --
-- -- -- 00 -- A
0.333
L 00 00 --
00 Y 00 00
00 00 D --
-- 00 -- G
0.278
L 00 00 -- --
00 Y 00 00 00
00 00 D 00 --
-- 00 00 T --
-- 00 -- -- G
0.278
L 00 00
00 F --
00 -- D
0.333
L 00 00
00 F --
00 -- Y
0.278
L 00 00
00 F --
00 -- G
0.333
L 00 --
00 F 00
-- 00 Y
0.222
L 00 --
00 F 00
-- 00 P
0.222
L 00 -- --
00 F 00 --
-- 00 Y 00
-- -- 00 R
0.222
L 00 00 00
00 F -- --
00 -- G 00
00 -- 00 S
0.222
L 00 00 00
00 F -- --
00 -- Y --
00 -- -- D
0.222
L 00 00
00 F 00
00 00 Y
0.333
L 00 --
00 D 00
-- 00 T
0.222
L 00 --
00 D 00
-- 00 R
0.222
L 00 --
00 D 00
-- 00 F
0.389
L 00 -- --
00 D 00 --
-- 00 Y 00
-- -- 00 G
0.278
L 00 -- -- --
00 D 00 -- --
-- 00 A 00 00
-- -- 00 T --
-- -- 00 -- T
0.222
L 00 -- -- -- --
00 D 00 -- -- --
-- 00 A 00 00 --
-- -- 00 T 00 00
-- -- 00 00 T --
-- -- -- 00 -- Y
0.389
L 00 00
00 A --
00 -- S
0.389
L 00 00
00 A --
00 -- D
0.333
L 00 00
00 A --
00 -- G
0.222
L 00 --
00 A 00
-- 00 G
0.333
L 00 --
00 A 00
-- 00 S
0.389
L 00 --
00 A 00
-- 00 T
0.222
L 00 --
00 A 00
-- 00 E
0.278
L 00 00 -- --
00 A -- 00 --
00 -- P -- --
-- 00 -- T 00
-- -- -- 00 L
0.333
L 00 00
00 A 00
00 00 T
0.222
L 00 00 00
00 A 00 --
00 00 T --
00 -- -- G
0.278
L 00 00 00
00 A 00 --
00 00 T --
00 -- -- P
0.222
L 00 00 00 -- --
00 A 00 -- 00 --
00 00 T -- -- 00
00 -- -- P -- --
-- 00 -- -- S --
-- -- 00 -- -- L
0.222
L 00 00 00 --
00 A 00 00 --
00 00 T -- 00
00 00 -- S --
-- -- 00 -- L
0.278
L 00 00 --
00 A -- 00
00 -- G --
-- 00 -- D
0.222
L 00 00 -- --
00 A -- 00 00
00 -- G -- --
-- 00 -- S --
-- 00 -- -- D
0.222
L 00 00 00 --
00 A -- -- 00
00 -- G 00 --
00 -- 00 S --
-- 00 -- -- D
0.333
L 00 00
00 A 00
00 00 D
0.222
L 00 00 --
00 A -- 00
00 -- D --
-- 00 -- Q
0.222
L 00 00 -- -- --
00 A 00 00 -- --
00 00 D -- -- --
-- 00 -- T 00 00
-- -- -- 00 T --
-- -- -- 00 -- Y
0.278
L 00 00 00 --
00 A 00 -- --
00 00 D -- --
00 -- -- Y 00
-- -- -- 00 G
0.222
L 00 00 00 -- --
00 A 00 -- 00 --
00 00 D -- -- --
00 -- -- Y -- 00
-- 00 -- -- S --
-- -- -- 00 -- G
0.278
L 00 00
00 A 00
00 00 S
0.278
L 00 00
00 S --
00 -- D
0.389
L 00 --
00 S 00
-- 00 A
0.222
L 00 -- --
00 S 00 --
-- 00 A 00
-- -- 00 S
0.333
L 00 -- --
00 S 00 --
-- 00 A 00
-- -- 00 T
0.222
L 00 -- -- --
00 S 00 -- --
-- 00 A 00 00
-- -- 00 T --
-- -- 00 -- T
0.222
M 00 00
00 A 00
00 00 S
0.278
M 00 --
00 S 00
-- 00 A
0.278
A 00 --
00 E 00
-- 00 R
0.278
A 00 --
00 E 00
-- 00 Y
0.222
A 00 -- --
00 E 00 --
-- 00 Y 00
-- -- 00 G
0.222
A 00 00
00 E 00
00 00 R
0.222
A 00 00 -- --
00 E -- -- --
00 -- D 00 --
-- -- 00 Y 00
-- -- -- 00 G
0.222
A 00 00 --
00 E 00 00
00 00 D 00
-- 00 00 Y
0.222
A 00 --
00 R 00
-- 00 G
0.222
A 00 -- --
00 R 00 00
-- 00 Y 00
-- 00 00 Q
0.222
A 00 00
00 Q --
00 -- D
0.444
A 00 --
00 Q 00
-- 00 Y
0.278
A 00 --
00 Q 00
-- 00 R
0.222
A 00 --
00 Q 00
-- 00 D
0.222
A 00 -- --
00 Q 00 --
-- 00 G 00
-- -- 00 Y
0.222
A 00 -- --
00 Q 00 --
-- 00 R 00
-- -- 00 Y
0.333
A 00 -- --
00 Q 00 --
-- 00 Y 00
-- -- 00 R
0.222
A 00 -- --
00 Q 00 --
-- 00 Y 00
-- -- 00 G
0.278
A 00 -- -- --
00 Q 00 -- --
-- 00 Y 00 --
-- -- 00 R 00
-- -- -- 00 Q
0.222
A 00 -- -- -- --
00 Q 00 -- -- --
-- 00 Y 00 -- --
-- -- 00 R 00 --
-- -- -- 00 Q 00
-- -- -- -- 00 T
0.278
A 00 00 --
00 Q -- 00
00 -- R --
-- 00 -- Y
0.222
A 00 00 --
00 Q -- 00
00 -- R 00
-- 00 00 Y
0.278
A 00 00
00 G --
00 -- E
0.333
A 00 --
00 G 00
-- 00 Y
0.222
A 00 00
00 G 00
00 00 E
0.222
A 00 00 --
00 G -- --
00 -- E 00
-- -- 00 R
0.222
A 00 00 -- --
00 G -- 00 00
00 -- E -- --
-- 00 -- Y 00
-- 00 -- 00 Q
0.222
A 00 00 --
00 G -- 00
00 -- Q --
-- 00 -- Y
0.222
A 00 00 --
00 G 00 00
00 00 D --
-- 00 -- Y
0.222
A 00 00
00 A 00
00 00 D
0.278
A 00 00
00 D --
00 -- N
0.333
A 00 -- --
00 D 00 --
-- 00 Y 00
-- -- 00 G
0.222
A 00 00 --
00 D -- --
00 -- N 00
-- -- 00 S
0.278
A 00 --
00 Y 00
-- 00 Q
0.222
A 00 00 -- --
00 Y 00 00 00
00 00 Q -- --
-- 00 -- Q 00
-- 00 -- 00 R
0.222
A 00 --
00 S 00
-- 00 K
0.333
A 00 00
00 T --
00 -- T
0.389
A 00 00
00 T --
00 -- S
0.222
A 00 00
00 T --
00 -- Y
0.389
A 00 --
00 T 00
-- 00 Q
0.333
A 00 --
00 T 00
-- 00 Y
0.333
A 00 00
00 T 00
00 00 Q
0.222
A 00 00 --
00 T 00 00
00 00 Q --
-- 00 -- Y
0.278
A 00 00
00 T 00
00 00 S
0.222
A 00 00 00
00 T 00 --
00 00 S --
00 -- -- T
0.278
A 00 00
00 T 00
00 00 T
0.389
G 00 00
00 Y --
00 -- D
0.389
G 00 00
00 Y --
00 -- Q
0.500
G 00 --
00 Y 00
-- 00 D
0.333
G 00 --
00 Y 00
-- 00 R
0.333
G 00 --
00 Y 00
-- 00 E
0.389
G 00 --
00 Y 00
-- 00 Q
0.278
G 00 -- --
00 Y 00 00
-- 00 Q --
-- 00 -- D
0.222
G 00 -- --
00 Y 00 00
-- 00 Q 00
-- 00 00 R
0.278
G 00 -- --
00 Y 00 --
-- 00 R 00
-- -- 00 Q
0.222
G 00 00 00
00 Y -- --
00 -- Q --
00 -- -- R
0.333
G 00 00
00 Y 00
00 00 Q
0.222
G 00 00 00
00 Y 00 00
00 00 Q --
00 00 -- D
0.222
G 00 00 --
00 Y -- 00
00 -- Q 00
-- 00 00 R
0.333
G 00 00
00 Y 00
00 00 D
0.278
G 00 00 00
00 Y 00 --
00 00 D --
00 -- -- Q
0.278
T 00 --
00 Q 00
-- 00 R
0.222
T 00 00
00 S --
00 -- D
0.333
Y 0 0
0 Q 0
0 0 R
0.278
Y 0 0
0 R -
0 - R
0.389
Y 0 -
0 R 0
- 0 Q
0.278
Y 0 0
0 D -
0 - R
