# Supplementary material for: Structural and Functional Analysis of Multi-Interface Domains
Source: PLoS One. 2012 Dec 14;7(12):e50821. doi: 10.1371/journal.pone.0050821 (PMC3522720; doi:10.1371/journal.pone.0050821)
Supplement: Data S1 — Fingerprints of interfaces of Ig VH domain and proteasome beta subunit domain. (ZIP) [file pone.0050821.s001.zip › fingerprints/proteasome_interface6_fingerprints]

0.235
V 00 00 00 --
00 G 00 00 --
00 00 Y -- --
00 00 -- D 00
-- -- -- 00 T
0.235
F 00 00
00 A 00
00 00 E
0.294
F 00 --
00 G 00
-- 00 D
0.235
F 00 -- --
00 G 00 00
-- 00 S 00
-- 00 00 D
0.235
F 00 00 00 --
00 G 00 00 00
00 00 S 00 --
00 00 00 E --
-- 00 -- -- N
0.294
F 00 00 00
00 G -- --
00 -- S 00
00 -- 00 E
0.235
F 00 00
00 G 00
00 00 D
0.294
F 00 00 --
00 G -- 00
00 -- E --
-- 00 -- S
0.235
F 00 00
00 M --
00 -- D
0.235
F 00 --
00 M 00
-- 00 D
0.294
F 00 --
00 N 00
-- 00 N
0.235
F 00 -- --
00 N 00 00
-- 00 G --
-- 00 -- N
0.235
F 00 -- --
00 N 00 --
-- 00 N 00
-- -- 00 G
0.294
F 00 00
00 Q --
00 -- D
0.235
F 00 -- -- -- --
00 Q 00 -- -- --
-- 00 D 00 -- --
-- -- 00 N 00 --
-- -- -- 00 Q 00
-- -- -- -- 00 K
0.235
F 00 00
00 Q 00
00 00 D
0.235
F 00 00 --
00 Q -- --
00 -- D 00
-- -- 00 S
0.353
F 00 00
00 Y --
00 -- R
0.412
F 00 --
00 Y 00
-- 00 D
0.235
F 00 -- -- -- -- -- --
00 Y 00 -- -- -- -- --
-- 00 D 00 00 -- -- --
-- -- 00 F -- -- -- --
-- -- 00 -- S 00 -- --
-- -- -- -- 00 Y 00 00
-- -- -- -- -- 00 E 00
-- -- -- -- -- 00 00 R
0.353
F 00 -- --
00 Y 00 00
-- 00 S 00
-- 00 00 D
0.294
F 00 00 -- --
00 Y -- 00 00
00 -- H -- --
-- 00 -- S 00
-- 00 -- 00 D
0.294
F 00 00 --
00 Y -- 00
00 -- D --
-- 00 -- E
0.294
F 00 00
00 Y 00
00 00 D
0.235
F 00 00 --
00 Y 00 --
00 00 D 00
-- -- 00 P
0.235
F 00 00 -- --
00 Y 00 00 --
00 00 D -- --
-- 00 -- P 00
-- -- -- 00 P
0.235
F 00 00 -- -- -- -- --
00 Y 00 00 -- -- -- --
00 00 D 00 -- -- -- --
-- 00 00 S 00 -- -- --
-- -- -- 00 Y 00 00 --
-- -- -- -- 00 E 00 --
-- -- -- -- 00 00 R 00
-- -- -- -- -- -- 00 F
0.235
F 00 00 -- -- --
00 Y -- 00 -- --
00 -- D -- 00 00
-- 00 -- E -- --
-- -- 00 -- S 00
-- -- 00 -- 00 Y
0.235
F 00 00 -- -- --
00 Y -- 00 -- --
00 -- D -- 00 --
-- 00 -- E -- 00
-- -- 00 -- P --
-- -- -- 00 -- K
0.235
F 00 00 -- -- --
00 Y -- 00 00 --
00 -- D -- -- 00
-- 00 -- E -- --
-- 00 -- -- K --
-- -- 00 -- -- P
0.235
F 00 00 00
00 Y 00 --
00 00 E --
00 -- -- D
0.235
F 00 00 -- --
00 Y -- 00 --
00 -- R -- --
-- 00 -- D 00
-- -- -- 00 S
0.294
F 00 00 -- --
00 Y -- 00 --
00 -- R -- --
-- 00 -- S 00
-- -- -- 00 D
0.235
F 00 00 --
00 Y -- 00
00 -- R 00
-- 00 00 E
0.471
F 00 00
00 S --
00 -- E
0.471
F 00 00
00 S --
00 -- D
0.471
F 00 --
00 S 00
-- 00 D
0.294
F 00 00
00 S 00
00 00 H
0.235
F 00 00 00
00 S 00 --
00 00 Y --
00 -- -- R
0.294
F 00 00 --
00 S 00 --
00 00 Y 00
-- -- 00 D
0.235
F 00 00 00 --
00 S 00 -- --
00 00 Y -- 00
00 -- -- H --
-- -- 00 -- D
0.235
F 00 00 00
00 S 00 00
00 00 Y 00
00 00 00 D
0.235
F 00 00 00 -- -- --
00 S 00 00 -- -- --
00 00 Y -- 00 -- --
00 00 -- D -- 00 --
-- -- 00 -- E -- --
-- -- -- 00 -- Y 00
-- -- -- -- -- 00 F
0.412
F 00 00
00 S 00
00 00 D
0.353
F 00 00 --
00 S -- --
00 -- D 00
-- -- 00 R
0.294
F 00 00 00
00 S 00 --
00 00 D --
00 -- -- E
0.294
F 00 00 --
00 S 00 --
00 00 D 00
-- -- 00 Y
0.235
F 00 00 00 -- --
00 S 00 -- 00 --
00 00 D 00 -- --
00 -- 00 Y -- --
-- 00 -- -- Y 00
-- -- -- -- 00 E
0.235
F 00 00 00 --
00 S 00 -- 00
00 00 D -- 00
00 -- -- Y --
-- 00 00 -- Y
0.235
F 00 00 00 --
00 S 00 -- --
00 00 D -- 00
00 -- -- E --
-- -- 00 -- Y
0.294
F 00 00 00 --
00 S 00 -- --
00 00 D -- --
00 -- -- R 00
-- -- -- 00 E
0.235
F 00 00 00 -- -- --
00 S 00 -- -- -- --
00 00 D -- 00 -- --
00 -- -- R -- 00 00
-- -- 00 -- Y -- --
-- -- -- 00 -- E 00
-- -- -- 00 -- 00 K
0.235
F 00 00 00 -- --
00 S 00 -- -- --
00 00 D -- 00 --
00 -- -- R -- 00
-- -- 00 -- P --
-- -- -- 00 -- E
0.235
F 00 00 00 -- --
00 S 00 -- -- --
00 00 D -- 00 --
00 -- -- R -- 00
-- -- 00 -- R --
-- -- -- 00 -- E
0.353
F 00 00 00
00 S -- --
00 -- E --
00 -- -- D
0.353
F 00 00 --
00 S -- 00
00 -- E --
-- 00 -- D
0.353
F 00 00
00 S 00
00 00 E
0.235
F 00 00 00
00 S 00 --
00 00 E --
00 -- -- D
0.235
F 00 00 --
00 S 00 00
00 00 E --
-- 00 -- D
0.294
F 00 00 00 --
00 S -- -- --
00 -- E -- --
00 -- -- D 00
-- -- -- 00 R
0.294
F 00 00 00
00 S -- --
00 -- E 00
00 -- 00 R
0.235
F 00 00 00 -- -- -- --
00 S -- -- 00 -- -- --
00 -- E 00 -- -- -- --
00 -- 00 R -- -- -- --
-- 00 -- -- H 00 -- --
-- -- -- -- 00 F 00 --
-- -- -- -- -- 00 Y 00
-- -- -- -- -- -- 00 D
0.235
F 00 00 --
00 S -- 00
00 -- R --
-- 00 -- R
0.412
F 00 00 --
00 S -- --
00 -- R 00
-- -- 00 E
0.235
F 00 00 -- --
00 S -- 00 --
00 -- R -- --
-- 00 -- Y 00
-- -- -- 00 D
0.294
F 00 00 -- -- -- -- --
00 S -- 00 -- -- -- --
00 -- R -- 00 -- -- --
-- 00 -- H -- 00 -- --
-- -- 00 -- E -- -- --
-- -- -- 00 -- F 00 --
-- -- -- -- -- 00 Y 00
-- -- -- -- -- -- 00 D
0.294
F 00 --
00 D 00
-- 00 P
0.353
F 00 --
00 D 00
-- 00 Y
0.529
F 00 --
00 D 00
-- 00 S
0.294
F 00 --
00 D 00
-- 00 E
0.294
F 00 -- --
00 D 00 --
-- 00 S 00
-- -- 00 R
0.294
F 00 -- --
00 D 00 --
-- 00 S 00
-- -- 00 E
0.235
F 00 -- -- --
00 D 00 -- --
-- 00 S 00 --
-- -- 00 R 00
-- -- -- 00 E
0.235
F 00 -- --
00 D 00 00
-- 00 S 00
-- 00 00 E
0.412
F 00 00
00 E --
00 -- D
0.235
F 00 --
00 E 00
-- 00 D
0.294
F 00 00 --
00 E -- --
00 -- D 00
-- -- 00 Y
0.235
F 00 00 -- --
00 E -- 00 --
00 -- D -- 00
-- 00 -- K --
-- -- 00 -- Y
0.353
F 00 00
00 E 00
00 00 R
0.471
F 00 --
00 R 00
-- 00 E
0.235
F 00 -- --
00 R 00 00
-- 00 S --
-- 00 -- E
0.235
F 00 -- --
00 R 00 --
-- 00 E 00
-- -- 00 S
0.235
L 00 -- --
00 F 00 --
-- 00 R 00
-- -- 00 E
0.235
L 00 -- -- -- -- -- --
00 Q 00 -- -- -- -- --
-- 00 N 00 00 -- -- --
-- -- 00 G -- -- -- --
-- -- 00 -- D 00 00 --
-- -- -- -- 00 M -- 00
-- -- -- -- 00 -- R --
-- -- -- -- -- 00 -- S
0.294
L 00 -- -- -- --
00 Q 00 -- -- --
-- 00 N 00 -- --
-- -- 00 D 00 --
-- -- -- 00 M 00
-- -- -- -- 00 S
0.294
L 00 00
00 Q 00
00 00 N
0.235
L 00 00 -- -- --
00 Q 00 00 00 --
00 00 N 00 00 --
-- 00 00 M 00 --
-- 00 00 00 D 00
-- -- -- -- 00 Q
0.235
L 00 00 -- -- -- -- --
00 Q 00 00 -- -- -- --
00 00 N 00 -- -- -- --
-- 00 00 D 00 00 -- --
-- -- -- 00 M -- 00 --
-- -- -- 00 -- Q -- --
-- -- -- -- 00 -- E 00
-- -- -- -- -- -- 00 S
0.235
L 00 00 -- -- -- -- --
00 Q 00 00 -- -- -- --
00 00 N 00 -- -- -- --
-- 00 00 D 00 00 -- --
-- -- -- 00 M -- 00 00
-- -- -- 00 -- Q -- --
-- -- -- -- 00 -- S --
-- -- -- -- 00 -- -- E
0.412
L 00 00
00 S --
00 -- E
0.471
L 00 --
00 S 00
-- 00 D
0.294
L 00 -- --
00 S 00 00
-- 00 F --
-- 00 -- D
0.294
L 00 -- --
00 S 00 --
-- 00 F 00
-- -- 00 D
0.235
L 00 -- --
00 S 00 00
-- 00 F 00
-- 00 00 D
0.353
L 00 00
00 S 00
00 00 D
0.294
L 00 00 --
00 S -- --
00 -- D 00
-- -- 00 P
0.235
L 00 00 -- -- -- -- -- -- -- --
00 S -- 00 -- -- -- -- -- -- --
00 -- D -- 00 00 00 00 -- -- --
-- 00 -- R 00 00 -- -- -- -- --
-- -- 00 00 M 00 -- -- -- -- --
-- -- 00 00 00 P 00 -- -- -- --
-- -- 00 -- -- 00 K 00 00 00 --
-- -- 00 -- -- -- 00 N 00 -- 00
-- -- -- -- -- -- 00 00 N 00 00
-- -- -- -- -- -- 00 -- 00 Q --
-- -- -- -- -- -- -- 00 00 -- Q
0.235
L 00 00 -- -- -- -- -- -- -- --
00 S -- 00 -- -- -- -- -- -- --
00 -- D -- 00 00 00 00 -- -- --
-- 00 -- R 00 00 -- -- -- -- --
-- -- 00 00 M 00 -- -- -- -- --
-- -- 00 00 00 P 00 -- -- -- --
-- -- 00 -- -- 00 K 00 00 00 --
-- -- 00 -- -- -- 00 N 00 00 00
-- -- -- -- -- -- 00 00 Q -- --
-- -- -- -- -- -- 00 00 -- N 00
-- -- -- -- -- -- -- 00 -- 00 Q
0.294
L 00 00 --
00 S 00 00
00 00 D --
-- 00 -- R
0.235
L 00 00 --
00 S 00 --
00 00 D 00
-- -- 00 P
0.235
L 00 00 --
00 S 00 00
00 00 D 00
-- 00 00 R
0.235
L 00 00 -- -- -- -- -- -- -- --
00 S 00 00 -- -- -- -- -- -- --
00 00 D -- 00 -- -- -- -- -- --
-- 00 -- R -- 00 00 -- -- -- --
-- -- 00 -- N -- -- 00 00 00 00
-- -- -- 00 -- M 00 -- -- -- --
-- -- -- 00 -- 00 P 00 -- -- --
-- -- -- -- 00 -- 00 K 00 00 --
-- -- -- -- 00 -- -- 00 Q -- --
-- -- -- -- 00 -- -- 00 -- N 00
-- -- -- -- 00 -- -- -- -- 00 Q
0.353
L 00 00 --
00 S -- 00
00 -- E --
-- 00 -- D
0.294
L 00 00
00 S 00
00 00 E
0.235
L 00 00 --
00 S 00 00
00 00 E --
-- 00 -- D
0.235
L 00 00 00 -- -- -- -- --
00 S 00 -- -- -- -- -- --
00 00 E -- 00 -- -- -- --
00 -- -- N -- 00 00 -- --
-- -- 00 -- M 00 00 -- --
-- -- -- 00 00 Q 00 00 --
-- -- -- 00 00 00 D -- 00
-- -- -- -- -- 00 -- K --
-- -- -- -- -- -- 00 -- Q
0.235
L 00 00 -- --
00 S -- 00 00
00 -- E -- --
-- 00 -- F --
-- 00 -- -- D
0.235
L 00 00 -- -- --
00 S -- 00 -- --
00 -- E -- -- --
-- 00 -- F 00 --
-- -- -- 00 D 00
-- -- -- -- 00 R
0.235
L 00 00 -- --
00 S -- 00 00
00 -- E -- --
-- 00 -- D --
-- 00 -- -- R
0.235
L 00 00 -- --
00 S -- 00 --
00 -- E -- 00
-- 00 -- D --
-- -- 00 -- R
0.235
L 00 -- -- -- -- -- -- -- -- -- --
00 M 00 -- -- -- -- -- -- -- -- --
-- 00 K 00 00 00 00 -- -- -- -- --
-- -- 00 P -- -- -- -- -- -- -- --
-- -- 00 -- Q 00 -- -- -- -- -- --
-- -- 00 -- 00 N 00 00 00 -- -- --
-- -- 00 -- -- 00 N 00 -- -- -- --
-- -- -- -- -- 00 00 Q -- -- -- --
-- -- -- -- -- 00 -- -- D 00 -- --
-- -- -- -- -- -- -- -- 00 S 00 --
-- -- -- -- -- -- -- -- -- 00 R 00
-- -- -- -- -- -- -- -- -- -- 00 E
0.235
L 00 -- -- -- -- -- -- -- -- -- --
00 M 00 -- -- -- -- -- -- -- -- --
-- 00 K 00 00 00 00 -- -- -- -- --
-- -- 00 P -- -- -- 00 -- -- -- --
-- -- 00 -- Q 00 -- -- -- -- -- --
-- -- 00 -- 00 N 00 -- 00 -- -- --
-- -- 00 -- -- 00 N -- 00 00 -- --
-- -- -- 00 -- -- -- R -- -- 00 --
-- -- -- -- -- 00 00 -- Q -- -- --
-- -- -- -- -- -- 00 -- -- D -- --
-- -- -- -- -- -- -- 00 -- -- S 00
-- -- -- -- -- -- -- -- -- -- 00 D
0.235
L 00 -- -- -- -- -- -- -- -- -- --
00 M 00 -- -- -- -- -- -- -- -- --
-- 00 K 00 00 00 00 -- -- -- -- --
-- -- 00 P -- -- -- 00 -- -- -- --
-- -- 00 -- Q 00 -- -- -- -- -- --
-- -- 00 -- 00 N 00 -- 00 00 -- --
-- -- 00 -- -- 00 N -- 00 -- -- --
-- -- -- 00 -- -- -- R -- -- 00 --
-- -- -- -- -- 00 00 -- Q -- -- --
-- -- -- -- -- 00 -- -- -- D -- 00
-- -- -- -- -- -- -- 00 -- -- S --
-- -- -- -- -- -- -- -- -- 00 -- S
0.235
L 00 -- -- -- -- -- -- -- -- -- --
00 M 00 -- -- -- -- -- -- -- -- --
-- 00 K 00 00 00 00 -- -- -- -- --
-- -- 00 P -- -- -- 00 -- -- -- --
-- -- 00 -- Q 00 -- -- -- -- -- --
-- -- 00 -- 00 N 00 -- 00 00 -- --
-- -- 00 -- -- 00 N -- 00 -- -- --
-- -- -- 00 -- -- -- R -- -- 00 --
-- -- -- -- -- 00 00 -- Q -- -- --
-- -- -- -- -- 00 -- -- -- D -- --
-- -- -- -- -- -- -- 00 -- -- S 00
-- -- -- -- -- -- -- -- -- -- 00 D
0.235
L 00 00 00 00 -- -- --
00 M 00 -- -- 00 00 --
00 00 N -- -- 00 00 --
00 -- -- S 00 -- -- --
00 -- -- 00 E -- -- --
-- 00 00 -- -- Q 00 --
-- 00 00 -- -- 00 D 00
-- -- -- -- -- -- 00 Q
0.235
L 00 00 00 00 -- -- -- --
00 M 00 -- -- 00 -- -- --
00 00 N -- -- 00 00 -- --
00 -- -- S 00 -- -- -- --
00 -- -- 00 E -- -- -- --
-- 00 00 -- -- D 00 00 --
-- -- 00 -- -- 00 Q -- 00
-- -- -- -- -- 00 -- Q --
-- -- -- -- -- -- 00 -- K
0.353
L 00 00 --
00 M -- --
00 -- S 00
-- -- 00 D
0.294
L 00 00 --
00 M 00 --
00 00 S 00
-- -- 00 D
0.353
L 00 00 -- -- -- -- --
00 M 00 00 -- -- -- --
00 00 S -- -- -- -- --
-- 00 -- D 00 00 -- --
-- -- -- 00 N -- 00 --
-- -- -- 00 -- R -- --
-- -- -- -- 00 -- Q 00
-- -- -- -- -- -- 00 K
0.235
L 00 00 00 --
00 M 00 -- --
00 00 S -- 00
00 -- -- E --
-- -- 00 -- D
0.294
L 00 00 00 -- -- -- -- -- --
00 M 00 -- 00 -- -- -- -- --
00 00 S -- -- -- -- -- -- --
00 -- -- E -- -- -- -- -- --
-- 00 -- -- D 00 00 -- -- --
-- -- -- -- 00 N -- 00 00 --
-- -- -- -- 00 -- R -- -- --
-- -- -- -- -- 00 -- G -- --
-- -- -- -- -- 00 -- -- Q 00
-- -- -- -- -- -- -- -- 00 K
0.235
L 00 00 00 -- -- -- -- -- -- --
00 M 00 -- 00 -- -- -- -- -- --
00 00 S -- -- -- -- -- -- -- --
00 -- -- E -- 00 -- -- -- -- --
-- 00 -- -- D -- 00 00 -- -- --
-- -- -- 00 -- D -- -- -- -- --
-- -- -- -- 00 -- N -- 00 00 --
-- -- -- -- 00 -- -- R -- -- --
-- -- -- -- -- -- 00 -- G -- --
-- -- -- -- -- -- 00 -- -- Q 00
-- -- -- -- -- -- -- -- -- 00 K
0.235
L 00 00 00 00 -- -- -- --
00 M 00 -- -- 00 -- -- --
00 00 S -- -- -- -- -- --
00 -- -- E -- -- -- -- --
00 -- -- -- N -- 00 -- --
-- 00 -- -- -- D -- 00 --
-- -- -- -- 00 -- Q -- 00
-- -- -- -- -- 00 -- R --
-- -- -- -- -- -- 00 -- K
0.412
L 00 00 -- -- -- --
00 M -- 00 -- -- --
00 -- S -- -- -- --
-- 00 -- D 00 -- --
-- -- -- 00 N 00 --
-- -- -- -- 00 Q 00
-- -- -- -- -- 00 K
0.235
L 00 00 00 -- -- -- -- -- -- --
00 M -- -- 00 -- -- -- -- -- --
00 -- S 00 -- 00 -- -- -- -- --
00 -- 00 D -- -- 00 -- -- -- --
-- 00 -- -- K -- 00 00 00 00 --
-- -- 00 -- -- R -- 00 -- -- --
-- -- -- 00 00 -- N -- 00 00 00
-- -- -- -- 00 00 -- P -- -- --
-- -- -- -- 00 -- 00 -- Q -- --
-- -- -- -- 00 -- 00 -- -- N 00
-- -- -- -- -- -- 00 -- -- 00 Q
0.294
L 00 00 00 --
00 M -- -- --
00 -- S -- 00
00 -- -- E --
-- -- 00 -- D
0.353
L 00 00 00 -- -- -- --
00 M -- -- 00 -- -- --
00 -- S -- -- -- -- --
00 -- -- E -- -- -- --
-- 00 -- -- D 00 -- --
-- -- -- -- 00 N 00 --
-- -- -- -- -- 00 Q 00
-- -- -- -- -- -- 00 K
0.294
L 00 00 00 -- -- -- -- --
00 M -- -- 00 -- -- -- --
00 -- S -- -- -- -- -- --
00 -- -- E -- 00 -- -- --
-- 00 -- -- D -- 00 -- --
-- -- -- 00 -- D -- -- --
-- -- -- -- 00 -- N 00 --
-- -- -- -- -- -- 00 Q 00
-- -- -- -- -- -- -- 00 K
0.235
L 00 00 00 00 -- -- --
00 M -- -- -- -- -- --
00 -- S -- -- 00 -- --
00 -- -- E -- -- -- --
00 -- -- -- N -- 00 --
-- -- 00 -- -- D -- --
-- -- -- -- 00 -- Q 00
-- -- -- -- -- -- 00 K
0.294
L 00 00 00 00 -- -- --
00 M -- -- -- 00 -- --
00 -- S -- -- -- -- --
00 -- -- E -- -- -- --
00 -- -- -- N -- 00 --
-- 00 -- -- -- D -- --
-- -- -- -- 00 -- Q 00
-- -- -- -- -- -- 00 K
0.235
L 00 00 00 00 -- -- -- --
00 M -- -- -- 00 -- -- --
00 -- S -- -- -- -- -- --
00 -- -- E -- -- 00 -- --
00 -- -- -- N -- -- 00 --
-- 00 -- -- -- D -- -- --
-- -- -- 00 -- -- D -- --
-- -- -- -- 00 -- -- Q 00
-- -- -- -- -- -- -- 00 K
0.235
L 00 00 -- -- -- -- -- -- -- --
00 M 00 00 -- -- -- -- -- -- --
00 00 D 00 00 00 -- -- -- -- --
-- 00 00 K 00 00 00 00 -- -- --
-- -- 00 00 P -- -- -- 00 00 --
-- -- 00 00 -- N 00 -- -- -- 00
-- -- -- 00 -- 00 N 00 -- -- 00
-- -- -- 00 -- -- 00 Q -- -- --
-- -- -- -- 00 -- -- -- S 00 --
-- -- -- -- 00 -- -- -- 00 R --
-- -- -- -- -- 00 00 -- -- -- Q
0.235
L 00 00 -- -- -- -- -- -- -- --
00 M 00 00 -- -- -- -- -- -- --
00 00 D 00 00 00 -- -- -- -- --
-- 00 00 K 00 00 00 00 -- -- --
-- -- 00 00 P -- -- -- 00 00 --
-- -- 00 00 -- N 00 00 -- -- 00
-- -- -- 00 -- 00 Q -- -- -- --
-- -- -- 00 -- 00 -- N -- -- 00
-- -- -- -- 00 -- -- -- S 00 --
-- -- -- -- 00 -- -- -- 00 R --
-- -- -- -- -- 00 -- 00 -- -- Q
0.235
L 00 00 00 -- -- -- -- -- -- --
00 M 00 -- 00 -- -- -- -- -- --
00 00 D -- 00 00 00 -- -- -- --
00 -- -- S -- -- -- 00 -- -- --
-- 00 00 -- K 00 00 -- 00 00 --
-- -- 00 -- 00 P -- 00 -- -- --
-- -- 00 -- 00 -- N -- 00 -- 00
-- -- -- 00 -- 00 -- R -- -- --
-- -- -- -- 00 -- 00 -- N 00 00
-- -- -- -- 00 -- -- -- 00 Q --
-- -- -- -- -- -- 00 -- 00 -- Q
0.235
L 00 00 00 -- -- -- -- -- -- --
00 M 00 -- 00 -- -- -- -- -- --
00 00 D -- 00 00 00 -- -- -- --
00 -- -- S -- -- -- 00 -- -- --
-- 00 00 -- K 00 00 -- 00 00 --
-- -- 00 -- 00 P -- 00 -- -- --
-- -- 00 -- 00 -- N -- 00 00 00
-- -- -- 00 -- 00 -- R -- -- --
-- -- -- -- 00 -- 00 -- Q -- --
-- -- -- -- 00 -- 00 -- -- N 00
-- -- -- -- -- -- 00 -- -- 00 Q
0.353
L 00 00 -- -- -- -- --
00 M -- 00 -- -- -- --
00 -- E -- 00 -- -- --
-- 00 -- D -- 00 -- --
-- -- 00 -- S -- -- --
-- -- -- 00 -- N 00 --
-- -- -- -- -- 00 Q 00
-- -- -- -- -- -- 00 K
0.294
L 00 00 -- -- -- -- -- -- --
00 M -- 00 -- -- -- -- -- --
00 -- E -- 00 -- -- -- -- --
-- 00 -- D -- 00 00 -- -- --
-- -- 00 -- S -- -- -- -- --
-- -- -- 00 -- N -- 00 00 --
-- -- -- 00 -- -- R -- -- --
-- -- -- -- -- 00 -- G -- --
-- -- -- -- -- 00 -- -- Q 00
-- -- -- -- -- -- -- -- 00 K
0.294
L 00 00 -- -- -- -- -- --
00 M -- 00 -- -- -- -- --
00 -- E -- 00 00 -- -- --
-- 00 -- D -- -- 00 -- --
-- -- 00 -- S 00 -- -- --
-- -- 00 -- 00 D -- -- --
-- -- -- 00 -- -- N 00 --
-- -- -- -- -- -- 00 Q 00
-- -- -- -- -- -- -- 00 K
0.235
L 00 00 -- -- -- -- -- -- -- --
00 M -- 00 -- -- -- -- -- -- --
00 -- E -- 00 00 -- -- -- -- --
-- 00 -- D -- -- 00 00 -- -- --
-- -- 00 -- S 00 -- -- -- -- --
-- -- 00 -- 00 D -- -- -- -- --
-- -- -- 00 -- -- N -- 00 00 --
-- -- -- 00 -- -- -- R -- -- --
-- -- -- -- -- -- 00 -- G -- --
-- -- -- -- -- -- 00 -- -- Q 00
-- -- -- -- -- -- -- -- -- 00 K
0.294
L 00 00 00 -- -- -- --
00 M -- -- 00 -- -- --
00 -- E -- -- 00 -- --
00 -- -- N -- -- 00 --
-- 00 -- -- D -- -- --
-- -- 00 -- -- S -- --
-- -- -- 00 -- -- Q 00
-- -- -- -- -- -- 00 K
0.235
L 00 00 00 -- -- -- -- --
00 M -- -- 00 -- -- -- --
00 -- E -- -- 00 -- -- --
00 -- -- N -- -- 00 -- --
-- 00 -- -- D -- -- 00 --
-- -- 00 -- -- S -- -- --
-- -- -- 00 -- -- Q -- 00
-- -- -- -- 00 -- -- R --
-- -- -- -- -- -- 00 -- K
0.235
L 00 00 00 -- -- -- -- --
00 M -- -- 00 -- -- -- --
00 -- E -- -- 00 00 -- --
00 -- -- N -- -- -- 00 --
-- 00 -- -- D -- -- -- --
-- -- 00 -- -- S 00 -- --
-- -- 00 -- -- 00 D -- --
-- -- -- 00 -- -- -- Q 00
-- -- -- -- -- -- -- 00 K
0.412
L 00 --
00 D 00
-- 00 S
0.353
L 00 --
00 D 00
-- 00 P
0.235
L 00 -- -- -- --
00 D 00 00 -- --
-- 00 F 00 00 --
-- 00 00 S -- --
-- -- 00 -- R 00
-- -- -- -- 00 E
0.294
L 00 -- --
00 D 00 --
-- 00 P 00
-- -- 00 R
0.235
L 00 -- -- -- -- -- -- -- -- --
00 D 00 00 00 00 -- -- -- -- --
-- 00 M 00 -- -- 00 00 -- -- --
-- 00 00 P 00 -- 00 00 -- -- --
-- 00 -- 00 K 00 -- -- 00 00 --
-- 00 -- -- 00 N -- -- 00 -- 00
-- -- 00 00 -- -- S 00 -- -- --
-- -- 00 00 -- -- 00 R -- -- --
-- -- -- -- 00 00 -- -- N 00 00
-- -- -- -- 00 -- -- -- 00 Q --
-- -- -- -- -- 00 -- -- 00 -- Q
0.235
L 00 -- -- -- -- -- -- -- -- --
00 D 00 00 00 00 -- -- -- -- --
-- 00 M 00 -- -- 00 00 -- -- --
-- 00 00 P 00 -- 00 00 -- -- --
-- 00 -- 00 K 00 -- -- 00 00 --
-- 00 -- -- 00 N -- -- 00 00 00
-- -- 00 00 -- -- S 00 -- -- --
-- -- 00 00 -- -- 00 R -- -- --
-- -- -- -- 00 00 -- -- Q -- --
-- -- -- -- 00 00 -- -- -- N 00
-- -- -- -- -- 00 -- -- -- 00 Q
0.294
L 00 -- --
00 D 00 00
-- 00 S --
-- 00 -- R
0.294
L 00 -- --
00 D 00 00
-- 00 S --
-- 00 -- P
0.235
L 00 -- -- --
00 D 00 00 00
-- 00 S -- --
-- 00 -- P 00
-- 00 -- 00 R
0.353
L 00 --
00 E 00
-- 00 R
0.294
L 00 --
00 E 00
-- 00 F
0.412
L 00 --
00 E 00
-- 00 S
0.353
L 00 -- --
00 E 00 --
-- 00 S 00
-- -- 00 D
0.235
L 00 -- -- --
00 E 00 -- --
-- 00 S 00 00
-- -- 00 D --
-- -- 00 -- R
0.235
L 00 -- -- --
00 E 00 00 --
-- 00 S -- 00
-- 00 -- R --
-- -- 00 -- D
0.235
L 00 -- -- --
00 E 00 -- --
-- 00 F 00 --
-- -- 00 S 00
-- -- -- 00 D
0.235
L 00 -- -- -- --
00 E 00 -- -- --
-- 00 F 00 00 --
-- -- 00 S -- --
-- -- 00 -- D 00
-- -- -- -- 00 R
0.235
L 00 -- --
00 E 00 --
-- 00 R 00
-- -- 00 F
0.235
L 00 -- -- --
00 E 00 -- --
-- 00 R 00 --
-- -- 00 S 00
-- -- -- 00 D
0.235
L 00 00 -- -- -- -- -- --
00 E -- 00 -- -- -- -- --
00 -- N -- 00 00 -- -- --
-- 00 -- M 00 00 00 -- --
-- -- 00 00 Q 00 -- 00 --
-- -- 00 00 00 D -- -- 00
-- -- -- 00 -- -- S -- --
-- -- -- -- 00 -- -- K --
-- -- -- -- -- 00 -- -- Q
0.235
L 00 00
00 E 00
00 00 R
0.294
L 00 -- --
00 P 00 --
-- 00 D 00
-- -- 00 S
0.235
L 00 -- -- --
00 P 00 -- --
-- 00 D 00 00
-- -- 00 S --
-- -- 00 -- R
0.235
M 00 00 00 00
00 G -- -- --
00 -- S 00 --
00 -- 00 E --
00 -- -- -- D
0.353
M 00 00
00 E --
00 -- D
0.235
M 00 --
00 E 00
-- 00 D
0.294
M 00 00 --
00 E -- 00
00 -- D --
-- 00 -- S
0.235
M 00 00 -- --
00 E -- 00 --
00 -- D -- --
-- 00 -- S 00
-- -- -- 00 D
0.471
M 00 00
00 S --
00 -- D
0.353
M 00 --
00 S 00
-- 00 D
0.235
M 00 -- -- --
00 S 00 -- --
-- 00 D 00 --
-- -- 00 K 00
-- -- -- 00 Q
0.294
M 00 00 00
00 S -- --
00 -- E --
00 -- -- D
0.294
M 00 00 -- --
00 S -- -- --
00 -- D 00 --
-- -- 00 K 00
-- -- -- 00 Q
0.412
M 00 00 -- -- --
00 S -- -- -- --
00 -- D 00 -- --
-- -- 00 N 00 --
-- -- -- 00 Q 00
-- -- -- -- 00 K
0.235
M 00 -- -- -- -- -- -- -- -- --
00 P 00 -- -- -- -- -- -- -- --
-- 00 K 00 00 00 -- -- -- -- --
-- -- 00 Q 00 -- -- -- -- -- --
-- -- 00 00 N 00 00 00 -- -- --
-- -- 00 -- 00 N 00 -- -- -- --
-- -- -- -- 00 00 Q -- -- -- --
-- -- -- -- 00 -- -- D 00 -- --
-- -- -- -- -- -- -- 00 S 00 --
-- -- -- -- -- -- -- -- 00 R 00
-- -- -- -- -- -- -- -- -- 00 E
0.235
M 00 -- -- -- -- -- -- -- -- --
00 P 00 00 -- -- -- -- -- -- --
-- 00 K -- 00 00 00 -- -- -- --
-- 00 -- R -- -- -- 00 -- -- --
-- -- 00 -- Q 00 -- -- -- -- --
-- -- 00 -- 00 N 00 -- 00 -- --
-- -- 00 -- -- 00 N -- 00 00 --
-- -- -- 00 -- -- -- S -- -- 00
-- -- -- -- -- 00 00 -- Q -- --
-- -- -- -- -- -- 00 -- -- D --
-- -- -- -- -- -- -- 00 -- -- D
0.235
M 00 -- -- -- -- -- -- -- -- --
00 P 00 00 -- -- -- -- -- -- --
-- 00 K -- 00 00 00 -- -- -- --
-- 00 -- R -- -- -- 00 -- -- --
-- -- 00 -- Q 00 -- -- -- -- --
-- -- 00 -- 00 N 00 -- 00 00 --
-- -- 00 -- -- 00 N -- 00 -- --
-- -- -- 00 -- -- -- S -- -- 00
-- -- -- -- -- 00 00 -- Q -- --
-- -- -- -- -- 00 -- -- -- D --
-- -- -- -- -- -- -- 00 -- -- D
0.235
M 00 -- -- -- -- -- -- -- -- --
00 P 00 00 -- -- -- -- -- -- --
-- 00 K -- 00 00 00 -- -- -- --
-- 00 -- R -- -- -- 00 -- -- --
-- -- 00 -- Q 00 -- -- -- -- --
-- -- 00 -- 00 N 00 -- 00 00 --
-- -- 00 -- -- 00 N -- 00 -- --
-- -- -- 00 -- -- -- S -- -- --
-- -- -- -- -- 00 00 -- Q -- --
-- -- -- -- -- 00 -- -- -- D 00
-- -- -- -- -- -- -- -- -- 00 S
0.294
M 00 00 --
00 P -- 00
00 -- D --
-- 00 -- K
0.294
M 00 00 --
00 P -- --
00 -- D 00
-- -- 00 K
0.235
M 00 00 00
00 P 00 --
00 00 K --
00 -- -- D
0.353
M 00 --
00 D 00
-- 00 K
0.294
M 00 -- --
00 D 00 00
-- 00 P --
-- 00 -- K
0.294
M 00 00 --
00 D -- 00
00 -- K --
-- 00 -- P
0.294
M 00 00 --
00 D -- --
00 -- K 00
-- -- 00 P
0.235
A 00 00
00 S 00
00 00 E
0.294
G 00 00
00 Y --
00 -- D
0.235
G 00 00
00 Y --
00 -- Q
0.294
G 00 --
00 Y 00
-- 00 S
0.235
G 00 -- --
00 Y 00 --
-- 00 S 00
-- -- 00 D
0.235
G 00 00
00 Y 00
00 00 D
0.235
G 00 00 --
00 Y -- 00
00 -- D --
-- 00 -- S
0.235
G 00 00 --
00 Y -- --
00 -- N 00
-- -- 00 D
0.235
G 00 --
00 Q 00
-- 00 K
0.235
G 00 00
00 S 00
00 00 Y
0.294
G 00 00
00 S 00
00 00 D
0.235
G 00 00 00
00 S 00 --
00 00 D --
00 -- -- N
0.294
G 00 00 00
00 S 00 --
00 00 E --
00 -- -- N
0.235
G 00 00 00 --
00 S 00 -- --
00 00 E -- --
00 -- -- N 00
-- -- -- 00 R
0.294
G 00 00 --
00 S -- --
00 -- N 00
-- -- 00 D
0.412
G 00 --
00 N 00
-- 00 D
0.235
G 00 -- -- --
00 N 00 -- --
-- 00 Q 00 00
-- -- 00 D --
-- -- 00 -- K
0.235
G 00 -- --
00 N 00 --
-- 00 D 00
-- -- 00 S
0.529
S 00 00
00 E --
00 -- D
0.412
S 00 00
00 E --
00 -- R
0.412
S 00 --
00 E 00
-- 00 R
0.235
S 00 -- --
00 E 00 --
-- 00 D 00
-- -- 00 Q
0.353
S 00 00
00 E 00
00 00 R
0.294
S 00 00 00
00 E -- --
00 -- D --
00 -- -- R
0.294
S 00 00 --
00 E -- 00
00 -- D --
-- 00 -- R
0.412
S 00 00
00 E 00
00 00 D
0.235
S 00 00 00
00 E 00 00
00 00 D --
00 00 -- R
0.412
S 00 --
00 R 00
-- 00 E
0.412
S 00 00
00 Y --
00 -- D
0.353
S 00 --
00 Y 00
-- 00 E
0.294
S 00 -- --
00 Y 00 --
-- 00 E 00
-- -- 00 R
0.294
S 00 00 00 --
00 Y -- -- 00
00 -- Y -- --
00 -- -- D --
-- 00 -- -- E
0.235
S 00 00 00 00 -- --
00 Y 00 -- -- -- --
00 00 H 00 -- -- --
00 -- 00 D -- -- --
00 -- -- -- Y 00 00
-- -- -- -- 00 E 00
-- -- -- -- 00 00 K
0.353
S 00 00
00 D --
00 -- R
0.353
S 00 --
00 D 00
-- 00 R
0.353
S 00 --
00 D 00
-- 00 P
0.412
S 00 --
00 D 00
-- 00 Y
0.353
S 00 --
00 D 00
-- 00 N
0.294
S 00 -- --
00 D 00 00
-- 00 P --
-- 00 -- R
0.294
S 00 -- --
00 D 00 --
-- 00 R 00
-- -- 00 P
0.294
S 00 00 --
00 D -- 00
00 -- R --
-- 00 -- E
0.294
S 00 00 --
00 D -- --
00 -- R 00
-- -- 00 E
0.294
Y 0 0
0 E -
0 - K
0.294
Y 0 -
0 E 0
- 0 K
0.235
Y 0 0
0 K 0
0 0 R
0.235
Y 0 -
0 D 0
- 0 R
0.235
Q 0 -
0 R 0
- 0 D
0.353
Q 0 - - -
0 D 0 - -
- 0 N 0 -
- - 0 Q 0
- - - 0 K
0.353
Q 0 0
0 D 0
0 0 N
0.294
Q 0 0 0
0 D 0 -
0 0 N -
0 - - K
