# Supplementary material for: Structural and Functional Analysis of Multi-Interface Domains
Source: PLoS One. 2012 Dec 14;7(12):e50821. doi: 10.1371/journal.pone.0050821 (PMC3522720; doi:10.1371/journal.pone.0050821)
Supplement: Data S2 — Co-existing paired fingerprints between interfaces of Ig VH domain, and cooperative fingerprints between interfaces of proteasome beta subunit domain. (TXT) [file pone.0050821.s002.txt]

#
S 00 --
00 Y 00
-- 00 Y
-
W 0 0
0 Y -
0 - D
=
S 00 --
00 Y 00
-- 00 Y
-
V 00 00
00 L 00
00 00 Q
=
S 00 --
00 Y 00
-- 00 Y
-
L 00 00 -- --
00 Y -- 00 --
00 -- E -- --
-- 00 -- W 00
-- -- -- 00 D
=
S 00 --
00 Y 00
-- 00 Y
-
G 00 --
00 Y 00
-- 00 W
=
#
G 00 --
00 Y 00
-- 00 Y
-
V 00 00
00 A --
00 -- Q
=
G 00 --
00 Y 00
-- 00 Y
-
V 00 -- -- --
00 P 00 -- --
-- 00 F 00 00
-- -- 00 T 00
-- -- 00 00 S
=
G 00 --
00 Y 00
-- 00 Y
-
V 00 -- --
00 P 00 --
-- 00 A 00
-- -- 00 P
=
G 00 --
00 Y 00
-- 00 Y
-
V 00 --
00 Q 00
-- 00 K
=
G 00 --
00 Y 00
-- 00 Y
-
V 00 00
00 L --
00 -- Y
=
G 00 --
00 Y 00
-- 00 Y
-
V 00 00
00 L --
00 -- P
=
#
T 00 --
00 S 00
-- 00 Y
-
W 0 0 - -
0 Y - 0 0
0 - D - -
- 0 - Q -
- 0 - - Q
=
T 00 --
00 S 00
-- 00 Y
-
V 00 00
00 L --
00 -- Y
=
T 00 --
00 S 00
-- 00 Y
-
V 00 00
00 L 00
00 00 Q
=
T 00 --
00 S 00
-- 00 Y
-
V 00 00 00 00 00 00 --
00 L 00 00 00 -- -- --
00 00 W 00 -- -- -- --
00 00 00 E -- -- -- --
00 00 -- -- Q 00 -- --
00 -- -- -- 00 Y 00 --
00 -- -- -- -- 00 W 00
-- -- -- -- -- -- 00 D
=
T 00 --
00 S 00
-- 00 Y
-
V 00 00 00 00 00 00 -- --
00 L 00 00 00 -- -- -- --
00 00 W 00 -- -- -- 00 --
00 00 00 E -- -- -- -- --
00 00 -- -- Q 00 -- -- --
00 -- -- -- 00 Y 00 -- --
00 -- -- -- -- 00 W -- 00
-- -- 00 -- -- -- -- Y --
-- -- -- -- -- -- 00 -- D
=
T 00 --
00 S 00
-- 00 Y
-
V 00 00 00 00 00 00 -- -- --
00 L 00 00 00 -- -- -- -- --
00 00 W 00 -- -- -- 00 -- --
00 00 00 E -- -- -- -- -- --
00 00 -- -- Q 00 -- -- -- --
00 -- -- -- 00 Y 00 -- 00 --
00 -- -- -- -- 00 W -- -- 00
-- -- 00 -- -- -- -- Y -- --
-- -- -- -- -- 00 -- -- Q --
-- -- -- -- -- -- 00 -- -- D
=
T 00 --
00 S 00
-- 00 Y
-
V 00 00 00 00 00 -- -- --
00 L 00 00 00 -- -- -- --
00 00 W -- -- -- 00 -- --
00 00 -- E -- -- -- -- --
00 00 -- -- Q -- -- -- --
00 -- -- -- -- W -- 00 --
-- -- 00 -- -- -- Y -- 00
-- -- -- -- -- 00 -- Y --
-- -- -- -- -- -- 00 -- Q
=
T 00 --
00 S 00
-- 00 Y
-
V 00 00 00 -- -- --
00 W -- -- 00 00 --
00 -- W -- -- -- --
00 -- -- E -- -- --
-- 00 -- -- L -- --
-- 00 -- -- -- Y 00
-- -- -- -- -- 00 Q
=
T 00 --
00 S 00
-- 00 Y
-
V 00 00 00 00 -- --
00 W -- -- -- 00 00
00 -- W -- -- -- --
00 -- -- E -- -- --
00 -- -- -- Q -- --
-- 00 -- -- -- L --
-- 00 -- -- -- -- Y
=
T 00 --
00 S 00
-- 00 Y
-
W 0 0
0 Y -
0 - D
=
T 00 --
00 S 00
-- 00 Y
-
W 0 0 -
0 Y - 0
0 - D -
- 0 - Q
=
#
G 00 --
00 Y 00
-- 00 Y
-
V 00 00 -- --
00 A 00 00 --
00 00 P 00 00
-- 00 00 F 00
-- -- 00 00 T
=
G 00 --
00 Y 00
-- 00 Y
-
V 00 -- -- -- -- --
00 P 00 -- -- -- --
-- 00 L 00 00 00 --
-- -- 00 L -- -- --
-- -- 00 -- A -- 00
-- -- 00 -- -- G --
-- -- -- -- 00 -- L
=
G 00 --
00 Y 00
-- 00 Y
-
V 00 -- -- -- --
00 P 00 -- -- --
-- 00 L 00 00 00
-- -- 00 L 00 --
-- -- 00 00 G --
-- -- 00 -- -- A
=
G 00 --
00 Y 00
-- 00 Y
-
V 00 --
00 Q 00
-- 00 K
=
G 00 --
00 Y 00
-- 00 Y
-
V 00 00
00 L --
00 -- Y
=
#
T 00 --
00 Y 00
-- 00 S
-
W 0 0
0 Y -
0 - D
=
T 00 00
00 S --
00 -- Y
-
V 00 00
00 L 00
00 00 Q
=
T 00 00
00 S --
00 -- Y
-
W 0 0
0 Y -
0 - D
=
T 00 --
00 Y 00
-- 00 S
-
V 00 00
00 L 00
00 00 Q
=
#
G 00 --
00 Y 00
-- 00 Y
-
V 00 00 -- --
00 A 00 00 --
00 00 P 00 00
-- 00 00 F 00
-- -- 00 00 T
=
G 00 --
00 Y 00
-- 00 Y
-
V 00 -- -- -- -- --
00 P 00 -- -- -- --
-- 00 L 00 00 00 --
-- -- 00 L -- -- --
-- -- 00 -- A -- 00
-- -- 00 -- -- G --
-- -- -- -- 00 -- L
=
G 00 --
00 Y 00
-- 00 Y
-
V 00 -- -- -- --
00 P 00 -- -- --
-- 00 L 00 00 00
-- -- 00 L 00 --
-- -- 00 00 G --
-- -- 00 -- -- A
=
G 00 --
00 Y 00
-- 00 Y
-
V 00 -- --
00 P 00 --
-- 00 A 00
-- -- 00 P
=
G 00 --
00 Y 00
-- 00 Y
-
V 00 --
00 Q 00
-- 00 K
=
#
S 00 --
00 Y 00
-- 00 Y
-
W 0 -
0 Y 0
- 0 H
=
S 00 --
00 Y 00
-- 00 Y
-
V 00 00
00 L 00
00 00 Q
=
S 00 --
00 Y 00
-- 00 Y
-
L 00 00 -- --
00 Y -- 00 --
00 -- E -- --
-- 00 -- W 00
-- -- -- 00 D
=
S 00 --
00 Y 00
-- 00 Y
-
G 00 --
00 Y 00
-- 00 W
=
S 00 --
00 Y 00
-- 00 Y
-
W 0 0
0 Y -
0 - D
=
S 00 --
00 Y 00
-- 00 Y
-
L 00 00
00 G --
00 -- Y
=
S 00 --
00 Y 00
-- 00 Y
-
L 00 --
00 Y 00
-- 00 G
=
S 00 --
00 Y 00
-- 00 Y
-
L 00 00 -- -- --
00 Y -- 00 00 --
00 -- E -- -- --
-- 00 -- G 00 --
-- 00 -- 00 W 00
-- -- -- -- 00 D
=
S 00 --
00 Y 00
-- 00 Y
-
G 00 00 --
00 W 00 00
00 00 Y --
-- 00 -- D
=
#
G 00 --
00 Y 00
-- 00 Y
-
V 00 00
00 A --
00 -- Q
=
G 00 --
00 Y 00
-- 00 Y
-
V 00 -- -- --
00 P 00 -- --
-- 00 F 00 00
-- -- 00 T 00
-- -- 00 00 S
=
G 00 --
00 Y 00
-- 00 Y
-
V 00 -- --
00 P 00 --
-- 00 A 00
-- -- 00 P
=
G 00 --
00 Y 00
-- 00 Y
-
V 00 --
00 Q 00
-- 00 K
=
G 00 --
00 Y 00
-- 00 Y
-
V 00 00
00 L --
00 -- P
=
#
S 00 --
00 Y 00
-- 00 Y
-
W 0 0 -
0 Y - 0
0 - D -
- 0 - Q
=
S 00 --
00 Y 00
-- 00 Y
-
V 00 00
00 L 00
00 00 Q
=
S 00 --
00 Y 00
-- 00 Y
-
L 00 00 -- --
00 Y -- 00 --
00 -- E -- --
-- 00 -- W 00
-- -- -- 00 D
=
S 00 --
00 Y 00
-- 00 Y
-
G 00 --
00 Y 00
-- 00 W
=
S 00 --
00 Y 00
-- 00 Y
-
W 0 0
0 Y -
0 - D
=
S 00 --
00 Y 00
-- 00 Y
-
V 00 00
00 L --
00 -- Y
=
S 00 --
00 Y 00
-- 00 Y
-
V 00 00
00 L 00
00 00 Y
=
S 00 --
00 Y 00
-- 00 Y
-
V 00 00 --
00 L -- --
00 -- Y 00
-- -- 00 G
=
S 00 --
00 Y 00
-- 00 Y
-
V 00 00 00 00 00 00 --
00 L 00 00 00 -- -- --
00 00 W 00 -- -- -- --
00 00 00 E -- -- -- --
00 00 -- -- Q 00 -- --
00 -- -- -- 00 Y 00 --
00 -- -- -- -- 00 W 00
-- -- -- -- -- -- 00 D
=
S 00 --
00 Y 00
-- 00 Y
-
V 00 00 00 00 00 00 -- --
00 L 00 00 00 -- -- -- --
00 00 W 00 -- -- -- -- --
00 00 00 E -- -- -- -- --
00 00 -- -- Q -- -- -- --
00 -- -- -- -- W -- 00 --
00 -- -- -- -- -- Y -- 00
-- -- -- -- -- 00 -- D --
-- -- -- -- -- -- 00 -- G
=
S 00 --
00 Y 00
-- 00 Y
-
V 00 00 00 00 00 00 --
00 L 00 00 00 00 -- --
00 00 W 00 -- -- -- --
00 00 00 E -- -- -- --
00 00 -- -- Y 00 00 --
00 00 -- -- 00 Q -- --
00 -- -- -- 00 -- W 00
-- -- -- -- -- -- 00 D
=
S 00 --
00 Y 00
-- 00 Y
-
V 00 00 00 00 00 00 --
00 L 00 00 00 -- -- --
00 00 W -- -- -- -- --
00 00 -- E -- -- -- --
00 00 -- -- Q -- -- --
00 -- -- -- -- W 00 --
00 -- -- -- -- 00 Y 00
-- -- -- -- -- -- 00 G
=
S 00 --
00 Y 00
-- 00 Y
-
V 00 00 00 00 -- --
00 W -- -- -- 00 00
00 -- W -- -- -- --
00 -- -- E -- -- --
00 -- -- -- Q -- --
-- 00 -- -- -- L --
-- 00 -- -- -- -- Y
=
#
G 00 --
00 Y 00
-- 00 Y
-
V 00 00
00 A --
00 -- Q
=
G 00 --
00 Y 00
-- 00 Y
-
V 00 -- -- --
00 P 00 -- --
-- 00 F 00 00
-- -- 00 T 00
-- -- 00 00 S
=
G 00 --
00 Y 00
-- 00 Y
-
V 00 --
00 Q 00
-- 00 K
=
G 00 --
00 Y 00
-- 00 Y
-
V 00 00
00 L --
00 -- Y
=
G 00 --
00 Y 00
-- 00 Y
-
V 00 00
00 L --
00 -- P
=
#
S 00 --
00 Y 00
-- 00 D
-
W 0 0
0 Y -
0 - D
=
S 00 --
00 Y 00
-- 00 D
-
V 00 00
00 L 00
00 00 Q
=
S 00 --
00 Y 00
-- 00 D
-
L 00 00 -- --
00 Y -- 00 --
00 -- E -- --
-- 00 -- W 00
-- -- -- 00 D
=
S 00 --
00 Y 00
-- 00 D
-
G 00 --
00 Y 00
-- 00 W
=
#
G 00 --
00 Y 00
-- 00 Y
-
V 00 -- -- --
00 P 00 -- --
-- 00 F 00 00
-- -- 00 T 00
-- -- 00 00 S
=
G 00 --
00 Y 00
-- 00 Y
-
V 00 -- -- -- --
00 P 00 -- -- --
-- 00 L 00 00 00
-- -- 00 L 00 --
-- -- 00 00 G --
-- -- 00 -- -- A
=
G 00 --
00 Y 00
-- 00 Y
-
V 00 -- --
00 P 00 --
-- 00 A 00
-- -- 00 P
=
G 00 --
00 Y 00
-- 00 Y
-
V 00 00
00 L --
00 -- Y
=
G 00 --
00 Y 00
-- 00 Y
-
V 00 00
00 L --
00 -- P
=
#
G 00 --
00 Y 00
-- 00 Y
-
W 0 0
0 Y -
0 - D
=
S 00 --
00 Y 00
-- 00 Y
-
V 00 00
00 L 00
00 00 Q
=
S 00 --
00 Y 00
-- 00 Y
-
L 00 00 -- --
00 Y -- 00 --
00 -- E -- --
-- 00 -- W 00
-- -- -- 00 D
=
S 00 --
00 Y 00
-- 00 Y
-
G 00 --
00 Y 00
-- 00 W
=
S 00 --
00 Y 00
-- 00 Y
-
W 0 0
0 Y -
0 - D
=
G 00 --
00 Y 00
-- 00 Y
-
V 00 00
00 L 00
00 00 Q
=
G 00 --
00 Y 00
-- 00 Y
-
L 00 00 -- --
00 Y -- 00 --
00 -- E -- --
-- 00 -- W 00
-- -- -- 00 D
=
G 00 --
00 Y 00
-- 00 Y
-
G 00 --
00 Y 00
-- 00 W
=
#
G 00 --
00 Y 00
-- 00 Y
-
V 00 00
00 A --
00 -- Q
=
G 00 --
00 Y 00
-- 00 Y
-
V 00 -- --
00 P 00 --
-- 00 A 00
-- -- 00 P
=
G 00 --
00 Y 00
-- 00 Y
-
V 00 --
00 Q 00
-- 00 K
=
G 00 --
00 Y 00
-- 00 Y
-
V 00 00
00 L --
00 -- Y
=
#
G 00 --
00 Y 00
-- 00 T
-
W 0 0
0 Y -
0 - D
=
G 00 --
00 Y 00
-- 00 T
-
V 00 00
00 L 00
00 00 Q
=
G 00 --
00 Y 00
-- 00 T
-
L 00 00
00 G --
00 -- Y
=
G 00 --
00 Y 00
-- 00 T
-
L 00 --
00 Y 00
-- 00 G
=
G 00 --
00 Y 00
-- 00 T
-
L 00 00 -- --
00 Y -- 00 --
00 -- E -- --
-- 00 -- W 00
-- -- -- 00 D
=
G 00 --
00 Y 00
-- 00 T
-
L 00 00 -- -- --
00 Y -- 00 00 --
00 -- E -- -- --
-- 00 -- G 00 --
-- 00 -- 00 W 00
-- -- -- -- 00 D
=
G 00 --
00 Y 00
-- 00 T
-
G 00 00 --
00 W 00 00
00 00 Y --
-- 00 -- D
=
G 00 --
00 Y 00
-- 00 T
-
G 00 --
00 Y 00
-- 00 W
=
#
G 00 --
00 Y 00
-- 00 Y
-
V 00 00
00 A --
00 -- Q
=
G 00 --
00 Y 00
-- 00 Y
-
V 00 -- -- -- --
00 P 00 -- -- --
-- 00 F 00 00 --
-- -- 00 T -- --
-- -- 00 -- S 00
-- -- -- -- 00 L
=
G 00 --
00 Y 00
-- 00 Y
-
V 00 -- --
00 P 00 --
-- 00 A 00
-- -- 00 P
=
G 00 --
00 Y 00
-- 00 Y
-
V 00 --
00 Q 00
-- 00 K
=
#
T 00 --
00 S 00
-- 00 Y
-
V 00 00 00 00 00 -- --
00 W -- -- -- -- 00 00
00 -- W -- -- -- -- --
00 -- -- Y 00 -- -- --
00 -- -- 00 Q -- -- --
00 -- -- -- -- E -- --
-- 00 -- -- -- -- L --
-- 00 -- -- -- -- -- D
=
T 00 --
00 S 00
-- 00 Y
-
V 00 00
00 L --
00 -- Y
=
T 00 --
00 S 00
-- 00 Y
-
V 00 00
00 L 00
00 00 Q
=
T 00 --
00 S 00
-- 00 Y
-
V 00 00 00 00 00 00 --
00 L 00 00 00 -- -- --
00 00 W 00 -- -- -- --
00 00 00 E -- -- -- --
00 00 -- -- Q 00 -- --
00 -- -- -- 00 Y 00 --
00 -- -- -- -- 00 W 00
-- -- -- -- -- -- 00 D
=
T 00 --
00 S 00
-- 00 Y
-
V 00 00 00 00 00 00 -- --
00 L 00 00 00 -- -- -- --
00 00 W 00 -- -- -- 00 --
00 00 00 E -- -- -- -- --
00 00 -- -- Q 00 -- -- --
00 -- -- -- 00 Y 00 -- --
00 -- -- -- -- 00 W -- 00
-- -- 00 -- -- -- -- Y --
-- -- -- -- -- -- 00 -- D
=
T 00 --
00 S 00
-- 00 Y
-
V 00 00 00 00 00 00 -- -- --
00 L 00 00 00 -- -- -- -- --
00 00 W 00 -- -- -- 00 -- --
00 00 00 E -- -- -- -- -- --
00 00 -- -- Q 00 -- -- -- --
00 -- -- -- 00 Y 00 -- 00 --
00 -- -- -- -- 00 W -- -- 00
-- -- 00 -- -- -- -- Y -- --
-- -- -- -- -- 00 -- -- Q --
-- -- -- -- -- -- 00 -- -- D
=
T 00 --
00 S 00
-- 00 Y
-
V 00 00 00 00 00 -- -- --
00 L 00 00 00 -- -- -- --
00 00 W -- -- -- 00 -- --
00 00 -- E -- -- -- -- --
00 00 -- -- Q -- -- -- --
00 -- -- -- -- W -- 00 --
-- -- 00 -- -- -- Y -- 00
-- -- -- -- -- 00 -- Y --
-- -- -- -- -- -- 00 -- Q
=
T 00 --
00 S 00
-- 00 Y
-
V 00 00 00 -- -- --
00 W -- -- 00 00 --
00 -- W -- -- -- --
00 -- -- E -- -- --
-- 00 -- -- L -- --
-- 00 -- -- -- Y 00
-- -- -- -- -- 00 Q
=
T 00 --
00 S 00
-- 00 Y
-
V 00 00 00 00 -- --
00 W -- -- -- 00 00
00 -- W -- -- -- --
00 -- -- E -- -- --
00 -- -- -- Q -- --
-- 00 -- -- -- L --
-- 00 -- -- -- -- Y
=
T 00 --
00 S 00
-- 00 Y
-
W 0 0
0 Y -
0 - D
=
T 00 --
00 S 00
-- 00 Y
-
W 0 0 -
0 Y - 0
0 - D -
- 0 - Q
=
T 00 --
00 S 00
-- 00 Y
-
W 0 0 - -
0 Y - 0 0
0 - D - -
- 0 - Q -
- 0 - - Q
=
T 00 --
00 S 00
-- 00 Y
-
V 00 00 00 00 00 00 -- --
00 L 00 00 00 -- -- -- --
00 00 W -- -- -- -- 00 --
00 00 -- E -- -- -- -- --
00 00 -- -- Q 00 -- -- --
00 -- -- -- 00 Y -- -- 00
00 -- -- -- -- -- W -- --
-- -- 00 -- -- -- -- D --
-- -- -- -- -- 00 -- -- Q
=
T 00 --
00 S 00
-- 00 Y
-
V 00 00 00 00 00 -- -- --
00 L 00 00 00 -- -- -- --
00 00 W -- -- -- 00 00 --
00 00 -- E -- -- -- -- --
00 00 -- -- Q -- -- -- --
00 -- -- -- -- W -- -- 00
-- -- 00 -- -- -- Y -- --
-- -- 00 -- -- -- -- D --
-- -- -- -- -- 00 -- -- Y
=
T 00 --
00 S 00
-- 00 Y
-
V 00 00 00 00 00 -- --
00 W 00 -- -- -- 00 00
00 00 Y 00 -- -- -- --
00 -- 00 Q -- -- -- --
00 -- -- -- W 00 -- --
00 -- -- -- 00 E -- --
-- 00 -- -- -- -- L --
-- 00 -- -- -- -- -- D
=
T 00 --
00 S 00
-- 00 Y
-
V 00 00 00 00 -- -- --
00 W -- -- -- 00 00 00
00 -- W -- -- -- -- --
00 -- -- E -- -- -- --
00 -- -- -- Q -- -- --
-- 00 -- -- -- L -- --
-- 00 -- -- -- -- Y --
-- 00 -- -- -- -- -- D
=
#
G 00 --
00 Y 00
-- 00 Y
-
V 00 00 -- --
00 A 00 00 --
00 00 P 00 00
-- 00 00 F 00
-- -- 00 00 T
=
G 00 --
00 Y 00
-- 00 Y
-
V 00 -- -- -- -- --
00 P 00 -- -- -- --
-- 00 L 00 00 00 --
-- -- 00 L -- -- --
-- -- 00 -- A -- 00
-- -- 00 -- -- G --
-- -- -- -- 00 -- L
=
G 00 --
00 Y 00
-- 00 Y
-
V 00 -- -- -- --
00 P 00 -- -- --
-- 00 L 00 00 00
-- -- 00 L 00 --
-- -- 00 00 G --
-- -- 00 -- -- A
=
G 00 --
00 Y 00
-- 00 Y
-
V 00 00
00 L --
00 -- Y
=
#
T 00 --
00 S 00
-- 00 Y
-
G 00 --
00 Y 00
-- 00 W
=
T 00 --
00 S 00
-- 00 Y
-
V 00 00
00 L --
00 -- Y
=
T 00 --
00 S 00
-- 00 Y
-
V 00 00
00 L 00
00 00 Q
=
T 00 --
00 S 00
-- 00 Y
-
V 00 00 00 00 00 00 --
00 L 00 00 00 -- -- --
00 00 W 00 -- -- -- --
00 00 00 E -- -- -- --
00 00 -- -- Q 00 -- --
00 -- -- -- 00 Y 00 --
00 -- -- -- -- 00 W 00
-- -- -- -- -- -- 00 D
=
T 00 --
00 S 00
-- 00 Y
-
V 00 00 00 00 00 00 -- --
00 L 00 00 00 -- -- -- --
00 00 W 00 -- -- -- 00 --
00 00 00 E -- -- -- -- --
00 00 -- -- Q 00 -- -- --
00 -- -- -- 00 Y 00 -- --
00 -- -- -- -- 00 W -- 00
-- -- 00 -- -- -- -- Y --
-- -- -- -- -- -- 00 -- D
=
T 00 --
00 S 00
-- 00 Y
-
V 00 00 00 00 00 00 -- -- --
00 L 00 00 00 -- -- -- -- --
00 00 W 00 -- -- -- 00 -- --
00 00 00 E -- -- -- -- -- --
00 00 -- -- Q 00 -- -- -- --
00 -- -- -- 00 Y 00 -- 00 --
00 -- -- -- -- 00 W -- -- 00
-- -- 00 -- -- -- -- Y -- --
-- -- -- -- -- 00 -- -- Q --
-- -- -- -- -- -- 00 -- -- D
=
T 00 --
00 S 00
-- 00 Y
-
V 00 00 00 00 00 -- -- --
00 L 00 00 00 -- -- -- --
00 00 W -- -- -- 00 -- --
00 00 -- E -- -- -- -- --
00 00 -- -- Q -- -- -- --
00 -- -- -- -- W -- 00 --
-- -- 00 -- -- -- Y -- 00
-- -- -- -- -- 00 -- Y --
-- -- -- -- -- -- 00 -- Q
=
T 00 --
00 S 00
-- 00 Y
-
V 00 00 00 -- -- --
00 W -- -- 00 00 --
00 -- W -- -- -- --
00 -- -- E -- -- --
-- 00 -- -- L -- --
-- 00 -- -- -- Y 00
-- -- -- -- -- 00 Q
=
T 00 --
00 S 00
-- 00 Y
-
V 00 00 00 00 -- --
00 W -- -- -- 00 00
00 -- W -- -- -- --
00 -- -- E -- -- --
00 -- -- -- Q -- --
-- 00 -- -- -- L --
-- 00 -- -- -- -- Y
=
T 00 --
00 S 00
-- 00 Y
-
W 0 0
0 Y -
0 - D
=
T 00 --
00 S 00
-- 00 Y
-
W 0 0 -
0 Y - 0
0 - D -
- 0 - Q
=
T 00 --
00 S 00
-- 00 Y
-
W 0 0 - -
0 Y - 0 0
0 - D - -
- 0 - Q -
- 0 - - Q
=
T 00 --
00 S 00
-- 00 Y
-
V 00 00
00 L 00
00 00 Y
=
T 00 --
00 S 00
-- 00 Y
-
V 00 00 --
00 L -- --
00 -- Y 00
-- -- 00 G
=
T 00 --
00 S 00
-- 00 Y
-
V 00 00 00 00 00 00 -- --
00 L 00 00 00 -- -- -- --
00 00 W 00 -- -- -- -- --
00 00 00 E -- -- -- -- --
00 00 -- -- Q -- -- -- --
00 -- -- -- -- W -- 00 --
00 -- -- -- -- -- Y -- 00
-- -- -- -- -- 00 -- D --
-- -- -- -- -- -- 00 -- G
=
T 00 --
00 S 00
-- 00 Y
-
V 00 00 00 00 00 00 --
00 L 00 00 00 00 -- --
00 00 W 00 -- -- -- --
00 00 00 E -- -- -- --
00 00 -- -- Y 00 00 --
00 00 -- -- 00 Q -- --
00 -- -- -- 00 -- W 00
-- -- -- -- -- -- 00 D
=
T 00 --
00 S 00
-- 00 Y
-
V 00 00 00 00 00 00 -- --
00 L 00 00 00 00 -- -- --
00 00 W 00 -- -- -- 00 --
00 00 00 E -- -- -- -- --
00 00 -- -- Y 00 00 -- --
00 00 -- -- 00 Q -- -- --
00 -- -- -- 00 -- W -- 00
-- -- 00 -- -- -- -- Y --
-- -- -- -- -- -- 00 -- D
=
T 00 --
00 S 00
-- 00 Y
-
V 00 00 00 00 00 00 -- -- --
00 L 00 00 00 00 -- -- -- --
00 00 W 00 -- -- -- 00 -- --
00 00 00 E -- -- -- -- -- --
00 00 -- -- Y 00 00 -- 00 --
00 00 -- -- 00 Q -- -- -- --
00 -- -- -- 00 -- W -- -- 00
-- -- 00 -- -- -- -- Y -- --
-- -- -- -- 00 -- -- -- Q --
-- -- -- -- -- -- 00 -- -- D
=
T 00 --
00 S 00
-- 00 Y
-
V 00 00 00 00 00 00 --
00 L 00 00 00 -- -- --
00 00 W -- -- -- -- --
00 00 -- E -- -- -- --
00 00 -- -- Q -- -- --
00 -- -- -- -- W 00 --
00 -- -- -- -- 00 Y 00
-- -- -- -- -- -- 00 G
=
T 00 --
00 S 00
-- 00 Y
-
V 00 00 00 00 00 00 -- --
00 L 00 00 00 -- -- -- --
00 00 W -- -- -- -- 00 --
00 00 -- E -- -- -- -- --
00 00 -- -- Q -- -- -- --
00 -- -- -- -- W 00 -- --
00 -- -- -- -- 00 Y -- 00
-- -- 00 -- -- -- -- Y --
-- -- -- -- -- -- 00 -- G
=
T 00 --
00 S 00
-- 00 Y
-
L 00 00 -- --
00 Y -- 00 --
00 -- E -- --
-- 00 -- W 00
-- -- -- 00 D
=
#
G 00 --
00 Y 00
-- 00 Y
-
V 00 -- -- -- -- --
00 P 00 -- -- -- --
-- 00 L 00 00 00 --
-- -- 00 L -- -- --
-- -- 00 -- A -- 00
-- -- 00 -- -- G --
-- -- -- -- 00 -- L
=
G 00 --
00 Y 00
-- 00 Y
-
V 00 -- -- -- --
00 P 00 -- -- --
-- 00 L 00 00 00
-- -- 00 L 00 --
-- -- 00 00 G --
-- -- 00 -- -- A
=
G 00 --
00 Y 00
-- 00 Y
-
V 00 --
00 Q 00
-- 00 K
=
G 00 --
00 Y 00
-- 00 Y
-
V 00 00
00 L --
00 -- Y
=
#
T 00 --
00 S 00
-- 00 Y
-
W 0 0 0 -
0 Y 0 - 0
0 0 Q - -
0 - - D -
- 0 - - Q
=
T 00 --
00 S 00
-- 00 Y
-
V 00 00
00 L --
00 -- Y
=
T 00 --
00 S 00
-- 00 Y
-
V 00 00
00 L 00
00 00 Q
=
T 00 --
00 S 00
-- 00 Y
-
V 00 00 00 00 00 00 --
00 L 00 00 00 -- -- --
00 00 W 00 -- -- -- --
00 00 00 E -- -- -- --
00 00 -- -- Q 00 -- --
00 -- -- -- 00 Y 00 --
00 -- -- -- -- 00 W 00
-- -- -- -- -- -- 00 D
=
T 00 --
00 S 00
-- 00 Y
-
V 00 00 00 00 00 00 -- --
00 L 00 00 00 -- -- -- --
00 00 W 00 -- -- -- 00 --
00 00 00 E -- -- -- -- --
00 00 -- -- Q 00 -- -- --
00 -- -- -- 00 Y 00 -- --
00 -- -- -- -- 00 W -- 00
-- -- 00 -- -- -- -- Y --
-- -- -- -- -- -- 00 -- D
=
T 00 --
00 S 00
-- 00 Y
-
V 00 00 00 00 00 00 -- -- --
00 L 00 00 00 -- -- -- -- --
00 00 W 00 -- -- -- 00 -- --
00 00 00 E -- -- -- -- -- --
00 00 -- -- Q 00 -- -- -- --
00 -- -- -- 00 Y 00 -- 00 --
00 -- -- -- -- 00 W -- -- 00
-- -- 00 -- -- -- -- Y -- --
-- -- -- -- -- 00 -- -- Q --
-- -- -- -- -- -- 00 -- -- D
=
T 00 --
00 S 00
-- 00 Y
-
V 00 00 00 00 00 -- -- --
00 L 00 00 00 -- -- -- --
00 00 W -- -- -- 00 -- --
00 00 -- E -- -- -- -- --
00 00 -- -- Q -- -- -- --
00 -- -- -- -- W -- 00 --
-- -- 00 -- -- -- Y -- 00
-- -- -- -- -- 00 -- Y --
-- -- -- -- -- -- 00 -- Q
=
T 00 --
00 S 00
-- 00 Y
-
V 00 00 00 -- -- --
00 W -- -- 00 00 --
00 -- W -- -- -- --
00 -- -- E -- -- --
-- 00 -- -- L -- --
-- 00 -- -- -- Y 00
-- -- -- -- -- 00 Q
=
T 00 --
00 S 00
-- 00 Y
-
V 00 00 00 00 -- --
00 W -- -- -- 00 00
00 -- W -- -- -- --
00 -- -- E -- -- --
00 -- -- -- Q -- --
-- 00 -- -- -- L --
-- 00 -- -- -- -- Y
=
T 00 --
00 S 00
-- 00 Y
-
W 0 0
0 Y -
0 - D
=
T 00 --
00 S 00
-- 00 Y
-
W 0 0 -
0 Y - 0
0 - D -
- 0 - Q
=
T 00 --
00 S 00
-- 00 Y
-
W 0 0 - -
0 Y - 0 0
0 - D - -
- 0 - Q -
- 0 - - Q
=
T 00 --
00 S 00
-- 00 Y
-
V 00 00 00 00 00 00 -- -- --
00 L 00 00 00 -- -- -- -- --
00 00 W 00 -- -- -- 00 -- --
00 00 00 E -- -- -- -- -- --
00 00 -- -- Q 00 -- -- -- --
00 -- -- -- 00 Y 00 -- 00 --
00 -- -- -- -- 00 W -- 00 00
-- -- 00 -- -- -- -- Y -- --
-- -- -- -- -- 00 00 -- Q --
-- -- -- -- -- -- 00 -- -- D
=
#
G 00 --
00 Y 00
-- 00 Y
-
V 00 00 -- --
00 A 00 00 --
00 00 P 00 00
-- 00 00 F 00
-- -- 00 00 T
=
G 00 --
00 Y 00
-- 00 Y
-
V 00 -- -- -- --
00 P 00 -- -- --
-- 00 L 00 00 00
-- -- 00 L 00 --
-- -- 00 00 G --
-- -- 00 -- -- A
=
G 00 --
00 Y 00
-- 00 Y
-
V 00 --
00 Q 00
-- 00 K
=
G 00 --
00 Y 00
-- 00 Y
-
V 00 00
00 L --
00 -- Y
=
#
T 00 --
00 S 00
-- 00 Y
-
W 0 0 0 -
0 Y 0 - 0
0 0 Q - -
0 - - D -
- 0 - - Q
=
T 00 --
00 S 00
-- 00 Y
-
V 00 00 00 00 00 -- --
00 W -- -- -- -- 00 00
00 -- W -- -- -- -- --
00 -- -- Y 00 -- -- --
00 -- -- 00 Q -- -- --
00 -- -- -- -- E -- --
-- 00 -- -- -- -- L --
-- 00 -- -- -- -- -- D
=
T 00 --
00 S 00
-- 00 Y
-
V 00 00
00 L --
00 -- Y
=
T 00 --
00 S 00
-- 00 Y
-
V 00 00
00 L 00
00 00 Q
=
T 00 --
00 S 00
-- 00 Y
-
V 00 00 00 00 00 00 --
00 L 00 00 00 -- -- --
00 00 W 00 -- -- -- --
00 00 00 E -- -- -- --
00 00 -- -- Q 00 -- --
00 -- -- -- 00 Y 00 --
00 -- -- -- -- 00 W 00
-- -- -- -- -- -- 00 D
=
T 00 --
00 S 00
-- 00 Y
-
V 00 00 00 00 00 00 -- --
00 L 00 00 00 -- -- -- --
00 00 W 00 -- -- -- 00 --
00 00 00 E -- -- -- -- --
00 00 -- -- Q 00 -- -- --
00 -- -- -- 00 Y 00 -- --
00 -- -- -- -- 00 W -- 00
-- -- 00 -- -- -- -- Y --
-- -- -- -- -- -- 00 -- D
=
T 00 --
00 S 00
-- 00 Y
-
V 00 00 00 00 00 00 -- -- --
00 L 00 00 00 -- -- -- -- --
00 00 W 00 -- -- -- 00 -- --
00 00 00 E -- -- -- -- -- --
00 00 -- -- Q 00 -- -- -- --
00 -- -- -- 00 Y 00 -- 00 --
00 -- -- -- -- 00 W -- -- 00
-- -- 00 -- -- -- -- Y -- --
-- -- -- -- -- 00 -- -- Q --
-- -- -- -- -- -- 00 -- -- D
=
T 00 --
00 S 00
-- 00 Y
-
V 00 00 00 00 00 -- -- --
00 L 00 00 00 -- -- -- --
00 00 W -- -- -- 00 -- --
00 00 -- E -- -- -- -- --
00 00 -- -- Q -- -- -- --
00 -- -- -- -- W -- 00 --
-- -- 00 -- -- -- Y -- 00
-- -- -- -- -- 00 -- Y --
-- -- -- -- -- -- 00 -- Q
=
T 00 --
00 S 00
-- 00 Y
-
V 00 00 00 -- -- --
00 W -- -- 00 00 --
00 -- W -- -- -- --
00 -- -- E -- -- --
-- 00 -- -- L -- --
-- 00 -- -- -- Y 00
-- -- -- -- -- 00 Q
=
T 00 --
00 S 00
-- 00 Y
-
V 00 00 00 00 -- --
00 W -- -- -- 00 00
00 -- W -- -- -- --
00 -- -- E -- -- --
00 -- -- -- Q -- --
-- 00 -- -- -- L --
-- 00 -- -- -- -- Y
=
T 00 --
00 S 00
-- 00 Y
-
W 0 0
0 Y -
0 - D
=
T 00 --
00 S 00
-- 00 Y
-
W 0 0 -
0 Y - 0
0 - D -
- 0 - Q
=
T 00 --
00 S 00
-- 00 Y
-
W 0 0 - -
0 Y - 0 0
0 - D - -
- 0 - Q -
- 0 - - Q
=
T 00 --
00 S 00
-- 00 Y
-
V 00 00 00 00 00 00 -- -- --
00 L 00 00 00 -- -- -- -- --
00 00 W 00 -- -- -- 00 -- --
00 00 00 E -- -- -- -- -- --
00 00 -- -- Q 00 -- -- -- --
00 -- -- -- 00 Y 00 -- 00 --
00 -- -- -- -- 00 W -- 00 00
-- -- 00 -- -- -- -- Y -- --
-- -- -- -- -- 00 00 -- Q --
-- -- -- -- -- -- 00 -- -- D
=
T 00 --
00 S 00
-- 00 Y
-
V 00 00 00 00 00 00 -- --
00 L 00 00 00 -- -- -- --
00 00 W -- -- -- -- 00 --
00 00 -- E -- -- -- -- --
00 00 -- -- Q 00 -- -- --
00 -- -- -- 00 Y -- -- 00
00 -- -- -- -- -- W -- --
-- -- 00 -- -- -- -- D --
-- -- -- -- -- 00 -- -- Q
=
T 00 --
00 S 00
-- 00 Y
-
V 00 00 00 00 00 -- -- --
00 L 00 00 00 -- -- -- --
00 00 W -- -- -- 00 00 --
00 00 -- E -- -- -- -- --
00 00 -- -- Q -- -- -- --
00 -- -- -- -- W -- -- 00
-- -- 00 -- -- -- Y -- --
-- -- 00 -- -- -- -- D --
-- -- -- -- -- 00 -- -- Y
=
T 00 --
00 S 00
-- 00 Y
-
V 00 00 00 00 00 -- --
00 W 00 -- -- -- 00 00
00 00 Y 00 -- -- -- --
00 -- 00 Q -- -- -- --
00 -- -- -- W 00 -- --
00 -- -- -- 00 E -- --
-- 00 -- -- -- -- L --
-- 00 -- -- -- -- -- D
=
T 00 --
00 S 00
-- 00 Y
-
V 00 00 00 00 -- -- --
00 W -- -- -- 00 00 00
00 -- W -- -- -- -- --
00 -- -- E -- -- -- --
00 -- -- -- Q -- -- --
-- 00 -- -- -- L -- --
-- 00 -- -- -- -- Y --
-- 00 -- -- -- -- -- D
=
#
G 00 --
00 Y 00
-- 00 Y
-
V 00 -- -- -- --
00 P 00 -- -- --
-- 00 L 00 00 00
-- -- 00 L 00 --
-- -- 00 00 G --
-- -- 00 -- -- A
=
G 00 --
00 Y 00
-- 00 Y
-
V 00 00 -- --
00 A 00 00 --
00 00 P 00 00
-- 00 00 F 00
-- -- 00 00 T
=
G 00 --
00 Y 00
-- 00 Y
-
V 00 00
00 L --
00 -- Y
=
#
T 00 --
00 S 00
-- 00 Y
-
W 0 0 0 -
0 Y 0 - 0
0 0 Q - -
0 - - D -
- 0 - - Q
=
T 00 --
00 S 00
-- 00 Y
-
G 00 --
00 Y 00
-- 00 W
=
T 00 --
00 S 00
-- 00 Y
-
V 00 00
00 L --
00 -- Y
=
T 00 --
00 S 00
-- 00 Y
-
V 00 00
00 L 00
00 00 Q
=
T 00 --
00 S 00
-- 00 Y
-
V 00 00 00 00 00 00 --
00 L 00 00 00 -- -- --
00 00 W 00 -- -- -- --
00 00 00 E -- -- -- --
00 00 -- -- Q 00 -- --
00 -- -- -- 00 Y 00 --
00 -- -- -- -- 00 W 00
-- -- -- -- -- -- 00 D
=
T 00 --
00 S 00
-- 00 Y
-
V 00 00 00 00 00 00 -- --
00 L 00 00 00 -- -- -- --
00 00 W 00 -- -- -- 00 --
00 00 00 E -- -- -- -- --
00 00 -- -- Q 00 -- -- --
00 -- -- -- 00 Y 00 -- --
00 -- -- -- -- 00 W -- 00
-- -- 00 -- -- -- -- Y --
-- -- -- -- -- -- 00 -- D
=
T 00 --
00 S 00
-- 00 Y
-
V 00 00 00 00 00 00 -- -- --
00 L 00 00 00 -- -- -- -- --
00 00 W 00 -- -- -- 00 -- --
00 00 00 E -- -- -- -- -- --
00 00 -- -- Q 00 -- -- -- --
00 -- -- -- 00 Y 00 -- 00 --
00 -- -- -- -- 00 W -- -- 00
-- -- 00 -- -- -- -- Y -- --
-- -- -- -- -- 00 -- -- Q --
-- -- -- -- -- -- 00 -- -- D
=
T 00 --
00 S 00
-- 00 Y
-
V 00 00 00 00 00 -- -- --
00 L 00 00 00 -- -- -- --
00 00 W -- -- -- 00 -- --
00 00 -- E -- -- -- -- --
00 00 -- -- Q -- -- -- --
00 -- -- -- -- W -- 00 --
-- -- 00 -- -- -- Y -- 00
-- -- -- -- -- 00 -- Y --
-- -- -- -- -- -- 00 -- Q
=
T 00 --
00 S 00
-- 00 Y
-
V 00 00 00 -- -- --
00 W -- -- 00 00 --
00 -- W -- -- -- --
00 -- -- E -- -- --
-- 00 -- -- L -- --
-- 00 -- -- -- Y 00
-- -- -- -- -- 00 Q
=
T 00 --
00 S 00
-- 00 Y
-
V 00 00 00 00 -- --
00 W -- -- -- 00 00
00 -- W -- -- -- --
00 -- -- E -- -- --
00 -- -- -- Q -- --
-- 00 -- -- -- L --
-- 00 -- -- -- -- Y
=
T 00 --
00 S 00
-- 00 Y
-
W 0 0
0 Y -
0 - D
=
T 00 --
00 S 00
-- 00 Y
-
W 0 0 -
0 Y - 0
0 - D -
- 0 - Q
=
T 00 --
00 S 00
-- 00 Y
-
W 0 0 - -
0 Y - 0 0
0 - D - -
- 0 - Q -
- 0 - - Q
=
T 00 --
00 S 00
-- 00 Y
-
V 00 00
00 L 00
00 00 Y
=
T 00 --
00 S 00
-- 00 Y
-
V 00 00 --
00 L -- --
00 -- Y 00
-- -- 00 G
=
T 00 --
00 S 00
-- 00 Y
-
V 00 00 00 00 00 00 -- -- --
00 L 00 00 00 -- -- -- -- --
00 00 W 00 -- -- -- 00 -- --
00 00 00 E -- -- -- -- -- --
00 00 -- -- Q 00 -- -- -- --
00 -- -- -- 00 Y 00 -- 00 --
00 -- -- -- -- 00 W -- 00 00
-- -- 00 -- -- -- -- Y -- --
-- -- -- -- -- 00 00 -- Q --
-- -- -- -- -- -- 00 -- -- D
=
T 00 --
00 S 00
-- 00 Y
-
V 00 00 00 00 00 00 -- --
00 L 00 00 00 -- -- -- --
00 00 W 00 -- -- -- -- --
00 00 00 E -- -- -- -- --
00 00 -- -- Q -- -- -- --
00 -- -- -- -- W -- 00 --
00 -- -- -- -- -- Y -- 00
-- -- -- -- -- 00 -- D --
-- -- -- -- -- -- 00 -- G
=
T 00 --
00 S 00
-- 00 Y
-
V 00 00 00 00 00 00 --
00 L 00 00 00 00 -- --
00 00 W 00 -- -- -- --
00 00 00 E -- -- -- --
00 00 -- -- Y 00 00 --
00 00 -- -- 00 Q -- --
00 -- -- -- 00 -- W 00
-- -- -- -- -- -- 00 D
=
T 00 --
00 S 00
-- 00 Y
-
V 00 00 00 00 00 00 -- --
00 L 00 00 00 00 -- -- --
00 00 W 00 -- -- -- 00 --
00 00 00 E -- -- -- -- --
00 00 -- -- Y 00 00 -- --
00 00 -- -- 00 Q -- -- --
00 -- -- -- 00 -- W -- 00
-- -- 00 -- -- -- -- Y --
-- -- -- -- -- -- 00 -- D
=
T 00 --
00 S 00
-- 00 Y
-
V 00 00 00 00 00 00 -- -- --
00 L 00 00 00 00 -- -- -- --
00 00 W 00 -- -- -- 00 -- --
00 00 00 E -- -- -- -- -- --
00 00 -- -- Y 00 00 -- 00 --
00 00 -- -- 00 Q -- -- -- --
00 -- -- -- 00 -- W -- -- 00
-- -- 00 -- -- -- -- Y -- --
-- -- -- -- 00 -- -- -- Q --
-- -- -- -- -- -- 00 -- -- D
=
T 00 --
00 S 00
-- 00 Y
-
V 00 00 00 00 00 00 --
00 L 00 00 00 -- -- --
00 00 W -- -- -- -- --
00 00 -- E -- -- -- --
00 00 -- -- Q -- -- --
00 -- -- -- -- W 00 --
00 -- -- -- -- 00 Y 00
-- -- -- -- -- -- 00 G
=
T 00 --
00 S 00
-- 00 Y
-
V 00 00 00 00 00 00 -- --
00 L 00 00 00 -- -- -- --
00 00 W -- -- -- -- 00 --
00 00 -- E -- -- -- -- --
00 00 -- -- Q -- -- -- --
00 -- -- -- -- W 00 -- --
00 -- -- -- -- 00 Y -- 00
-- -- 00 -- -- -- -- Y --
-- -- -- -- -- -- 00 -- G
=
T 00 --
00 S 00
-- 00 Y
-
L 00 00 -- --
00 Y -- 00 --
00 -- E -- --
-- 00 -- W 00
-- -- -- 00 D
=
#
G 00 --
00 Y 00
-- 00 Y
-
V 00 --
00 Q 00
-- 00 K
=
G 00 --
00 Y 00
-- 00 Y
-
V 00 -- -- -- --
00 P 00 -- -- --
-- 00 L 00 00 00
-- -- 00 L 00 --
-- -- 00 00 G --
-- -- 00 -- -- A
=
G 00 --
00 Y 00
-- 00 Y
-
V 00 00
00 L --
00 -- Y
=
#
T 00 --
00 Y 00
-- 00 S
-
G 00 --
00 Y 00
-- 00 W
=
T 00 00
00 S --
00 -- Y
-
V 00 00
00 L 00
00 00 Q
=
T 00 00
00 S --
00 -- Y
-
W 0 0
0 Y -
0 - D
=
T 00 --
00 Y 00
-- 00 S
-
V 00 00
00 L 00
00 00 Q
=
T 00 --
00 Y 00
-- 00 S
-
W 0 0
0 Y -
0 - D
=
T 00 00
00 S --
00 -- Y
-
L 00 --
00 Y 00
-- 00 G
=
T 00 00
00 S --
00 -- Y
-
L 00 00 -- --
00 Y -- 00 --
00 -- E -- --
-- 00 -- W 00
-- -- -- 00 D
=
T 00 00
00 S --
00 -- Y
-
L 00 00 -- -- --
00 Y -- 00 00 --
00 -- E -- -- --
-- 00 -- G 00 --
-- 00 -- 00 W 00
-- -- -- -- 00 D
=
T 00 00
00 S --
00 -- Y
-
G 00 00 --
00 W 00 00
00 00 Y --
-- 00 -- D
=
T 00 00
00 S --
00 -- Y
-
G 00 --
00 Y 00
-- 00 W
=
T 00 --
00 Y 00
-- 00 S
-
L 00 --
00 Y 00
-- 00 G
=
T 00 --
00 Y 00
-- 00 S
-
L 00 00 -- --
00 Y -- 00 --
00 -- E -- --
-- 00 -- W 00
-- -- -- 00 D
=
T 00 --
00 Y 00
-- 00 S
-
L 00 00 -- -- --
00 Y -- 00 00 --
00 -- E -- -- --
-- 00 -- G 00 --
-- 00 -- 00 W 00
-- -- -- -- 00 D
=
T 00 --
00 Y 00
-- 00 S
-
G 00 00 --
00 W 00 00
00 00 Y --
-- 00 -- D
=
#
G 00 --
00 Y 00
-- 00 Y
-
V 00 -- -- -- -- --
00 P 00 -- -- -- --
-- 00 L 00 00 00 --
-- -- 00 L -- -- --
-- -- 00 -- A -- 00
-- -- 00 -- -- G --
-- -- -- -- 00 -- L
=
G 00 --
00 Y 00
-- 00 Y
-
V 00 -- -- -- --
00 P 00 -- -- --
-- 00 L 00 00 00
-- -- 00 L 00 --
-- -- 00 00 G --
-- -- 00 -- -- A
=
G 00 --
00 Y 00
-- 00 Y
-
V 00 -- --
00 P 00 --
-- 00 A 00
-- -- 00 P
=
G 00 --
00 Y 00
-- 00 Y
-
V 00 --
00 Q 00
-- 00 K
=
#
T 00 --
00 Y 00
-- 00 S
-
W 0 -
0 Y 0
- 0 H
=
T 00 00
00 S --
00 -- Y
-
V 00 00
00 L 00
00 00 Q
=
T 00 00
00 S --
00 -- Y
-
W 0 0
0 Y -
0 - D
=
T 00 --
00 Y 00
-- 00 S
-
V 00 00
00 L 00
00 00 Q
=
T 00 --
00 Y 00
-- 00 S
-
W 0 0
0 Y -
0 - D
=
T 00 00
00 S --
00 -- Y
-
W 0 -
0 Y 0
- 0 H
=
#
G 00 --
00 Y 00
-- 00 Y
-
V 00 00 -- --
00 A 00 00 --
00 00 P 00 00
-- 00 00 F 00
-- -- 00 00 T
=
G 00 --
00 Y 00
-- 00 Y
-
V 00 -- -- -- --
00 P 00 -- -- --
-- 00 L 00 00 00
-- -- 00 L 00 --
-- -- 00 00 G --
-- -- 00 -- -- A
=
G 00 --
00 Y 00
-- 00 Y
-
V 00 -- --
00 P 00 --
-- 00 A 00
-- -- 00 P
=
G 00 --
00 Y 00
-- 00 Y
-
V 00 --
00 Q 00
-- 00 K
=
#
T 00 --
00 Y 00
-- 00 S
-
W 0 0 - -
0 Y - 0 0
0 - D - -
- 0 - Q -
- 0 - - Q
=
T 00 00
00 S --
00 -- Y
-
V 00 00
00 L 00
00 00 Q
=
T 00 00
00 S --
00 -- Y
-
W 0 0
0 Y -
0 - D
=
T 00 --
00 S 00
-- 00 Y
-
V 00 00
00 L --
00 -- Y
=
T 00 --
00 S 00
-- 00 Y
-
V 00 00
00 L 00
00 00 Q
=
T 00 --
00 S 00
-- 00 Y
-
V 00 00 00 00 00 00 --
00 L 00 00 00 -- -- --
00 00 W 00 -- -- -- --
00 00 00 E -- -- -- --
00 00 -- -- Q 00 -- --
00 -- -- -- 00 Y 00 --
00 -- -- -- -- 00 W 00
-- -- -- -- -- -- 00 D
=
T 00 --
00 S 00
-- 00 Y
-
V 00 00 00 00 00 00 -- --
00 L 00 00 00 -- -- -- --
00 00 W 00 -- -- -- 00 --
00 00 00 E -- -- -- -- --
00 00 -- -- Q 00 -- -- --
00 -- -- -- 00 Y 00 -- --
00 -- -- -- -- 00 W -- 00
-- -- 00 -- -- -- -- Y --
-- -- -- -- -- -- 00 -- D
=
T 00 --
00 S 00
-- 00 Y
-
V 00 00 00 00 00 00 -- -- --
00 L 00 00 00 -- -- -- -- --
00 00 W 00 -- -- -- 00 -- --
00 00 00 E -- -- -- -- -- --
00 00 -- -- Q 00 -- -- -- --
00 -- -- -- 00 Y 00 -- 00 --
00 -- -- -- -- 00 W -- -- 00
-- -- 00 -- -- -- -- Y -- --
-- -- -- -- -- 00 -- -- Q --
-- -- -- -- -- -- 00 -- -- D
=
T 00 --
00 S 00
-- 00 Y
-
V 00 00 00 00 00 -- -- --
00 L 00 00 00 -- -- -- --
00 00 W -- -- -- 00 -- --
00 00 -- E -- -- -- -- --
00 00 -- -- Q -- -- -- --
00 -- -- -- -- W -- 00 --
-- -- 00 -- -- -- Y -- 00
-- -- -- -- -- 00 -- Y --
-- -- -- -- -- -- 00 -- Q
=
T 00 --
00 S 00
-- 00 Y
-
V 00 00 00 -- -- --
00 W -- -- 00 00 --
00 -- W -- -- -- --
00 -- -- E -- -- --
-- 00 -- -- L -- --
-- 00 -- -- -- Y 00
-- -- -- -- -- 00 Q
=
T 00 --
00 S 00
-- 00 Y
-
V 00 00 00 00 -- --
00 W -- -- -- 00 00
00 -- W -- -- -- --
00 -- -- E -- -- --
00 -- -- -- Q -- --
-- 00 -- -- -- L --
-- 00 -- -- -- -- Y
=
T 00 --
00 S 00
-- 00 Y
-
W 0 0
0 Y -
0 - D
=
T 00 --
00 S 00
-- 00 Y
-
W 0 0 -
0 Y - 0
0 - D -
- 0 - Q
=
T 00 --
00 S 00
-- 00 Y
-
W 0 0 - -
0 Y - 0 0
0 - D - -
- 0 - Q -
- 0 - - Q
=
T 00 --
00 Y 00
-- 00 S
-
V 00 00
00 L 00
00 00 Q
=
T 00 --
00 Y 00
-- 00 S
-
W 0 0
0 Y -
0 - D
=
T 00 00
00 S --
00 -- Y
-
V 00 00
00 L --
00 -- Y
=
T 00 00
00 S --
00 -- Y
-
V 00 00 00 00 00 00 --
00 L 00 00 00 -- -- --
00 00 W 00 -- -- -- --
00 00 00 E -- -- -- --
00 00 -- -- Q 00 -- --
00 -- -- -- 00 Y 00 --
00 -- -- -- -- 00 W 00
-- -- -- -- -- -- 00 D
=
T 00 00
00 S --
00 -- Y
-
V 00 00 00 00 00 00 -- --
00 L 00 00 00 -- -- -- --
00 00 W 00 -- -- -- 00 --
00 00 00 E -- -- -- -- --
00 00 -- -- Q 00 -- -- --
00 -- -- -- 00 Y 00 -- --
00 -- -- -- -- 00 W -- 00
-- -- 00 -- -- -- -- Y --
-- -- -- -- -- -- 00 -- D
=
T 00 00
00 S --
00 -- Y
-
V 00 00 00 00 00 00 -- -- --
00 L 00 00 00 -- -- -- -- --
00 00 W 00 -- -- -- 00 -- --
00 00 00 E -- -- -- -- -- --
00 00 -- -- Q 00 -- -- -- --
00 -- -- -- 00 Y 00 -- 00 --
00 -- -- -- -- 00 W -- -- 00
-- -- 00 -- -- -- -- Y -- --
-- -- -- -- -- 00 -- -- Q --
-- -- -- -- -- -- 00 -- -- D
=
T 00 00
00 S --
00 -- Y
-
V 00 00 00 00 00 -- -- --
00 L 00 00 -- -- -- -- --
00 00 W 00 -- -- -- -- --
00 00 00 E -- -- -- -- --
00 -- -- -- W 00 00 -- --
00 -- -- -- 00 Y -- 00 --
-- -- -- -- 00 -- D -- --
-- -- -- -- -- 00 -- Q 00
-- -- -- -- -- -- -- 00 G
=
T 00 00
00 S --
00 -- Y
-
V 00 00 00 00 00 -- -- -- --
00 L 00 00 -- -- -- -- -- --
00 00 W 00 -- -- 00 -- -- --
00 00 00 E -- -- -- -- -- --
00 -- -- -- W 00 -- 00 -- --
00 -- -- -- 00 Y -- -- 00 --
-- -- 00 -- -- -- Y -- -- --
-- -- -- -- 00 -- -- D -- --
-- -- -- -- -- 00 -- -- Q 00
-- -- -- -- -- -- -- -- 00 G
=
T 00 00
00 S --
00 -- Y
-
V 00 00 00 00 00 -- -- -- -- --
00 L 00 00 -- -- -- -- -- -- --
00 00 W 00 -- -- 00 -- -- -- --
00 00 00 E -- -- -- -- -- -- --
00 -- -- -- W 00 -- 00 -- -- --
00 -- -- -- 00 Y -- -- 00 00 --
-- -- 00 -- -- -- Y -- -- -- --
-- -- -- -- 00 -- -- D -- -- --
-- -- -- -- -- 00 -- -- Q -- 00
-- -- -- -- -- 00 -- -- -- Q --
-- -- -- -- -- -- -- -- 00 -- G
=
T 00 00
00 S --
00 -- Y
-
V 00 00 00 00 00 -- -- --
00 L 00 00 00 -- -- -- --
00 00 W -- -- -- 00 -- --
00 00 -- E -- -- -- -- --
00 00 -- -- Q -- -- -- --
00 -- -- -- -- W -- 00 --
-- -- 00 -- -- -- Y -- 00
-- -- -- -- -- 00 -- Y --
-- -- -- -- -- -- 00 -- Q
=
T 00 00
00 S --
00 -- Y
-
V 00 00 -- -- -- --
00 Y 00 00 00 -- --
00 00 Q -- -- -- --
-- 00 -- W -- 00 --
-- 00 -- -- Q -- 00
-- -- -- 00 -- D --
-- -- -- -- 00 -- G
=
T 00 00
00 S --
00 -- Y
-
V 00 00 00 -- -- --
00 W -- -- 00 00 --
00 -- W -- -- -- --
00 -- -- E -- -- --
-- 00 -- -- L -- --
-- 00 -- -- -- Y 00
-- -- -- -- -- 00 Q
=
T 00 00
00 S --
00 -- Y
-
V 00 00 00 00 -- --
00 W -- -- -- 00 00
00 -- W -- -- -- --
00 -- -- E -- -- --
00 -- -- -- Q -- --
-- 00 -- -- -- L --
-- 00 -- -- -- -- Y
=
T 00 00
00 S --
00 -- Y
-
G 00 -- -- --
00 Q 00 -- --
-- 00 Y 00 --
-- -- 00 W 00
-- -- -- 00 D
=
T 00 00
00 S --
00 -- Y
-
G 00 -- -- -- --
00 Q 00 -- -- --
-- 00 Y 00 00 --
-- -- 00 W -- 00
-- -- 00 -- Q --
-- -- -- 00 -- D
=
T 00 00
00 S --
00 -- Y
-
W 0 0 -
0 Y - 0
0 - D -
- 0 - Q
=
T 00 00
00 S --
00 -- Y
-
W 0 0 - -
0 Y - 0 0
0 - D - -
- 0 - Q -
- 0 - - Q
=
T 00 --
00 S 00
-- 00 Y
-
V 00 00 00 00 00 -- -- --
00 L 00 00 -- -- -- -- --
00 00 W 00 -- -- -- -- --
00 00 00 E -- -- -- -- --
00 -- -- -- W 00 00 -- --
00 -- -- -- 00 Y -- 00 --
-- -- -- -- 00 -- D -- --
-- -- -- -- -- 00 -- Q 00
-- -- -- -- -- -- -- 00 G
=
T 00 --
00 S 00
-- 00 Y
-
V 00 00 00 00 00 -- -- -- --
00 L 00 00 -- -- -- -- -- --
00 00 W 00 -- -- 00 -- -- --
00 00 00 E -- -- -- -- -- --
00 -- -- -- W 00 -- 00 -- --
00 -- -- -- 00 Y -- -- 00 --
-- -- 00 -- -- -- Y -- -- --
-- -- -- -- 00 -- -- D -- --
-- -- -- -- -- 00 -- -- Q 00
-- -- -- -- -- -- -- -- 00 G
=
T 00 --
00 S 00
-- 00 Y
-
V 00 00 00 00 00 -- -- -- -- --
00 L 00 00 -- -- -- -- -- -- --
00 00 W 00 -- -- 00 -- -- -- --
00 00 00 E -- -- -- -- -- -- --
00 -- -- -- W 00 -- 00 -- -- --
00 -- -- -- 00 Y -- -- 00 00 --
-- -- 00 -- -- -- Y -- -- -- --
-- -- -- -- 00 -- -- D -- -- --
-- -- -- -- -- 00 -- -- Q -- 00
-- -- -- -- -- 00 -- -- -- Q --
-- -- -- -- -- -- -- -- 00 -- G
=
T 00 --
00 S 00
-- 00 Y
-
V 00 00 -- -- -- --
00 Y 00 00 00 -- --
00 00 Q -- -- -- --
-- 00 -- W -- 00 --
-- 00 -- -- Q -- 00
-- -- -- 00 -- D --
-- -- -- -- 00 -- G
=
T 00 --
00 S 00
-- 00 Y
-
G 00 -- -- --
00 Q 00 -- --
-- 00 Y 00 --
-- -- 00 W 00
-- -- -- 00 D
=
T 00 --
00 S 00
-- 00 Y
-
G 00 -- -- -- --
00 Q 00 -- -- --
-- 00 Y 00 00 --
-- -- 00 W -- 00
-- -- 00 -- Q --
-- -- -- 00 -- D
=
T 00 00
00 S 00
00 00 Y
-
V 00 00
00 L --
00 -- Y
=
T 00 00
00 S 00
00 00 Y
-
V 00 00
00 L 00
00 00 Q
=
T 00 00
00 S 00
00 00 Y
-
V 00 00 00 00 00 00 --
00 L 00 00 00 -- -- --
00 00 W 00 -- -- -- --
00 00 00 E -- -- -- --
00 00 -- -- Q 00 -- --
00 -- -- -- 00 Y 00 --
00 -- -- -- -- 00 W 00
-- -- -- -- -- -- 00 D
=
T 00 00
00 S 00
00 00 Y
-
V 00 00 00 00 00 00 -- --
00 L 00 00 00 -- -- -- --
00 00 W 00 -- -- -- 00 --
00 00 00 E -- -- -- -- --
00 00 -- -- Q 00 -- -- --
00 -- -- -- 00 Y 00 -- --
00 -- -- -- -- 00 W -- 00
-- -- 00 -- -- -- -- Y --
-- -- -- -- -- -- 00 -- D
=
T 00 00
00 S 00
00 00 Y
-
V 00 00 00 00 00 00 -- -- --
00 L 00 00 00 -- -- -- -- --
00 00 W 00 -- -- -- 00 -- --
00 00 00 E -- -- -- -- -- --
00 00 -- -- Q 00 -- -- -- --
00 -- -- -- 00 Y 00 -- 00 --
00 -- -- -- -- 00 W -- -- 00
-- -- 00 -- -- -- -- Y -- --
-- -- -- -- -- 00 -- -- Q --
-- -- -- -- -- -- 00 -- -- D
=
T 00 00
00 S 00
00 00 Y
-
V 00 00 00 00 00 -- -- --
00 L 00 00 -- -- -- -- --
00 00 W 00 -- -- -- -- --
00 00 00 E -- -- -- -- --
00 -- -- -- W 00 00 -- --
00 -- -- -- 00 Y -- 00 --
-- -- -- -- 00 -- D -- --
-- -- -- -- -- 00 -- Q 00
-- -- -- -- -- -- -- 00 G
=
T 00 00
00 S 00
00 00 Y
-
V 00 00 00 00 00 -- -- -- --
00 L 00 00 -- -- -- -- -- --
00 00 W 00 -- -- 00 -- -- --
00 00 00 E -- -- -- -- -- --
00 -- -- -- W 00 -- 00 -- --
00 -- -- -- 00 Y -- -- 00 --
-- -- 00 -- -- -- Y -- -- --
-- -- -- -- 00 -- -- D -- --
-- -- -- -- -- 00 -- -- Q 00
-- -- -- -- -- -- -- -- 00 G
=
T 00 00
00 S 00
00 00 Y
-
V 00 00 00 00 00 -- -- -- -- --
00 L 00 00 -- -- -- -- -- -- --
00 00 W 00 -- -- 00 -- -- -- --
00 00 00 E -- -- -- -- -- -- --
00 -- -- -- W 00 -- 00 -- -- --
00 -- -- -- 00 Y -- -- 00 00 --
-- -- 00 -- -- -- Y -- -- -- --
-- -- -- -- 00 -- -- D -- -- --
-- -- -- -- -- 00 -- -- Q -- 00
-- -- -- -- -- 00 -- -- -- Q --
-- -- -- -- -- -- -- -- 00 -- G
=
T 00 00
00 S 00
00 00 Y
-
V 00 00 00 00 00 -- -- --
00 L 00 00 00 -- -- -- --
00 00 W -- -- -- 00 -- --
00 00 -- E -- -- -- -- --
00 00 -- -- Q -- -- -- --
00 -- -- -- -- W -- 00 --
-- -- 00 -- -- -- Y -- 00
-- -- -- -- -- 00 -- Y --
-- -- -- -- -- -- 00 -- Q
=
T 00 00
00 S 00
00 00 Y
-
V 00 00 -- -- -- --
00 Y 00 00 00 -- --
00 00 Q -- -- -- --
-- 00 -- W -- 00 --
-- 00 -- -- Q -- 00
-- -- -- 00 -- D --
-- -- -- -- 00 -- G
=
T 00 00
00 S 00
00 00 Y
-
V 00 00 00 -- -- --
00 W -- -- 00 00 --
00 -- W -- -- -- --
00 -- -- E -- -- --
-- 00 -- -- L -- --
-- 00 -- -- -- Y 00
-- -- -- -- -- 00 Q
=
T 00 00
00 S 00
00 00 Y
-
V 00 00 00 00 -- --
00 W -- -- -- 00 00
00 -- W -- -- -- --
00 -- -- E -- -- --
00 -- -- -- Q -- --
-- 00 -- -- -- L --
-- 00 -- -- -- -- Y
=
T 00 00
00 S 00
00 00 Y
-
G 00 -- -- --
00 Q 00 -- --
-- 00 Y 00 --
-- -- 00 W 00
-- -- -- 00 D
=
T 00 00
00 S 00
00 00 Y
-
G 00 -- -- -- --
00 Q 00 -- -- --
-- 00 Y 00 00 --
-- -- 00 W -- 00
-- -- 00 -- Q --
-- -- -- 00 -- D
=
T 00 00
00 S 00
00 00 Y
-
W 0 0
0 Y -
0 - D
=
T 00 00
00 S 00
00 00 Y
-
W 0 0 -
0 Y - 0
0 - D -
- 0 - Q
=
T 00 00
00 S 00
00 00 Y
-
W 0 0 - -
0 Y - 0 0
0 - D - -
- 0 - Q -
- 0 - - Q
=
T 00 --
00 Y 00
-- 00 S
-
V 00 00
00 L --
00 -- Y
=
T 00 --
00 Y 00
-- 00 S
-
V 00 00 00 00 00 00 --
00 L 00 00 00 -- -- --
00 00 W 00 -- -- -- --
00 00 00 E -- -- -- --
00 00 -- -- Q 00 -- --
00 -- -- -- 00 Y 00 --
00 -- -- -- -- 00 W 00
-- -- -- -- -- -- 00 D
=
T 00 --
00 Y 00
-- 00 S
-
V 00 00 00 00 00 00 -- --
00 L 00 00 00 -- -- -- --
00 00 W 00 -- -- -- 00 --
00 00 00 E -- -- -- -- --
00 00 -- -- Q 00 -- -- --
00 -- -- -- 00 Y 00 -- --
00 -- -- -- -- 00 W -- 00
-- -- 00 -- -- -- -- Y --
-- -- -- -- -- -- 00 -- D
=
T 00 --
00 Y 00
-- 00 S
-
V 00 00 00 00 00 00 -- -- --
00 L 00 00 00 -- -- -- -- --
00 00 W 00 -- -- -- 00 -- --
00 00 00 E -- -- -- -- -- --
00 00 -- -- Q 00 -- -- -- --
00 -- -- -- 00 Y 00 -- 00 --
00 -- -- -- -- 00 W -- -- 00
-- -- 00 -- -- -- -- Y -- --
-- -- -- -- -- 00 -- -- Q --
-- -- -- -- -- -- 00 -- -- D
=
T 00 --
00 Y 00
-- 00 S
-
V 00 00 00 00 00 -- -- --
00 L 00 00 -- -- -- -- --
00 00 W 00 -- -- -- -- --
00 00 00 E -- -- -- -- --
00 -- -- -- W 00 00 -- --
00 -- -- -- 00 Y -- 00 --
-- -- -- -- 00 -- D -- --
-- -- -- -- -- 00 -- Q 00
-- -- -- -- -- -- -- 00 G
=
T 00 --
00 Y 00
-- 00 S
-
V 00 00 00 00 00 -- -- -- --
00 L 00 00 -- -- -- -- -- --
00 00 W 00 -- -- 00 -- -- --
00 00 00 E -- -- -- -- -- --
00 -- -- -- W 00 -- 00 -- --
00 -- -- -- 00 Y -- -- 00 --
-- -- 00 -- -- -- Y -- -- --
-- -- -- -- 00 -- -- D -- --
-- -- -- -- -- 00 -- -- Q 00
-- -- -- -- -- -- -- -- 00 G
=
T 00 --
00 Y 00
-- 00 S
-
V 00 00 00 00 00 -- -- -- -- --
00 L 00 00 -- -- -- -- -- -- --
00 00 W 00 -- -- 00 -- -- -- --
00 00 00 E -- -- -- -- -- -- --
00 -- -- -- W 00 -- 00 -- -- --
00 -- -- -- 00 Y -- -- 00 00 --
-- -- 00 -- -- -- Y -- -- -- --
-- -- -- -- 00 -- -- D -- -- --
-- -- -- -- -- 00 -- -- Q -- 00
-- -- -- -- -- 00 -- -- -- Q --
-- -- -- -- -- -- -- -- 00 -- G
=
T 00 --
00 Y 00
-- 00 S
-
V 00 00 00 00 00 -- -- --
00 L 00 00 00 -- -- -- --
00 00 W -- -- -- 00 -- --
00 00 -- E -- -- -- -- --
00 00 -- -- Q -- -- -- --
00 -- -- -- -- W -- 00 --
-- -- 00 -- -- -- Y -- 00
-- -- -- -- -- 00 -- Y --
-- -- -- -- -- -- 00 -- Q
=
T 00 --
00 Y 00
-- 00 S
-
V 00 00 -- -- -- --
00 Y 00 00 00 -- --
00 00 Q -- -- -- --
-- 00 -- W -- 00 --
-- 00 -- -- Q -- 00
-- -- -- 00 -- D --
-- -- -- -- 00 -- G
=
T 00 --
00 Y 00
-- 00 S
-
V 00 00 00 -- -- --
00 W -- -- 00 00 --
00 -- W -- -- -- --
00 -- -- E -- -- --
-- 00 -- -- L -- --
-- 00 -- -- -- Y 00
-- -- -- -- -- 00 Q
=
T 00 --
00 Y 00
-- 00 S
-
V 00 00 00 00 -- --
00 W -- -- -- 00 00
00 -- W -- -- -- --
00 -- -- E -- -- --
00 -- -- -- Q -- --
-- 00 -- -- -- L --
-- 00 -- -- -- -- Y
=
T 00 --
00 Y 00
-- 00 S
-
G 00 -- -- --
00 Q 00 -- --
-- 00 Y 00 --
-- -- 00 W 00
-- -- -- 00 D
=
T 00 --
00 Y 00
-- 00 S
-
G 00 -- -- -- --
00 Q 00 -- -- --
-- 00 Y 00 00 --
-- -- 00 W -- 00
-- -- 00 -- Q --
-- -- -- 00 -- D
=
T 00 --
00 Y 00
-- 00 S
-
W 0 0 -
0 Y - 0
0 - D -
- 0 - Q
=
#
G 00 --
00 Y 00
-- 00 Y
-
V 00 00 -- --
00 A 00 00 --
00 00 P 00 00
-- 00 00 F 00
-- -- 00 00 T
=
G 00 --
00 Y 00
-- 00 Y
-
V 00 -- -- -- -- --
00 P 00 -- -- -- --
-- 00 L 00 00 00 --
-- -- 00 L -- -- --
-- -- 00 -- A -- 00
-- -- 00 -- -- G --
-- -- -- -- 00 -- L
=
G 00 --
00 Y 00
-- 00 Y
-
V 00 -- -- -- --
00 P 00 -- -- --
-- 00 L 00 00 00
-- -- 00 L 00 --
-- -- 00 00 G --
-- -- 00 -- -- A
=
G 00 --
00 Y 00
-- 00 Y
-
V 00 --
00 Q 00
-- 00 K
=
#
S 00 --
00 D 00
-- 00 Y
-
W 0 0
0 Y -
0 - D
=
S 00 --
00 Y 00
-- 00 D
-
V 00 00
00 L 00
00 00 Q
=
S 00 --
00 Y 00
-- 00 D
-
L 00 00 -- --
00 Y -- 00 --
00 -- E -- --
-- 00 -- W 00
-- -- -- 00 D
=
S 00 --
00 Y 00
-- 00 D
-
G 00 --
00 Y 00
-- 00 W
=
S 00 --
00 Y 00
-- 00 D
-
W 0 0
0 Y -
0 - D
=
S 00 --
00 D 00
-- 00 Y
-
V 00 00
00 L 00
00 00 Q
=
S 00 --
00 D 00
-- 00 Y
-
L 00 00 -- --
00 Y -- 00 --
00 -- E -- --
-- 00 -- W 00
-- -- -- 00 D
=
S 00 --
00 D 00
-- 00 Y
-
G 00 --
00 Y 00
-- 00 W
=
#
G 00 --
00 Y 00
-- 00 Y
-
V 00 -- -- --
00 P 00 -- --
-- 00 F 00 00
-- -- 00 T 00
-- -- 00 00 S
=
G 00 --
00 Y 00
-- 00 Y
-
V 00 -- -- -- --
00 P 00 -- -- --
-- 00 L 00 00 00
-- -- 00 L 00 --
-- -- 00 00 G --
-- -- 00 -- -- A
=
G 00 --
00 Y 00
-- 00 Y
-
V 00 -- --
00 P 00 --
-- 00 A 00
-- -- 00 P
=
G 00 --
00 Y 00
-- 00 Y
-
V 00 00
00 L --
00 -- Y
=
#
S 00 00
00 Y --
00 -- Y
-
W 0 -
0 Y 0
- 0 H
=
S 00 --
00 Y 00
-- 00 Y
-
V 00 00
00 L 00
00 00 Q
=
S 00 --
00 Y 00
-- 00 Y
-
L 00 00 -- --
00 Y -- 00 --
00 -- E -- --
-- 00 -- W 00
-- -- -- 00 D
=
S 00 --
00 Y 00
-- 00 Y
-
G 00 --
00 Y 00
-- 00 W
=
S 00 --
00 Y 00
-- 00 Y
-
W 0 0
0 Y -
0 - D
=
S 00 --
00 Y 00
-- 00 Y
-
L 00 00
00 G --
00 -- Y
=
S 00 --
00 Y 00
-- 00 Y
-
L 00 --
00 Y 00
-- 00 G
=
S 00 --
00 Y 00
-- 00 Y
-
L 00 00 -- -- --
00 Y -- 00 00 --
00 -- E -- -- --
-- 00 -- G 00 --
-- 00 -- 00 W 00
-- -- -- -- 00 D
=
S 00 --
00 Y 00
-- 00 Y
-
G 00 00 --
00 W 00 00
00 00 Y --
-- 00 -- D
=
S 00 --
00 Y 00
-- 00 Y
-
W 0 -
0 Y 0
- 0 H
=
S 00 00
00 Y --
00 -- Y
-
V 00 00
00 L 00
00 00 Q
=
S 00 00
00 Y --
00 -- Y
-
L 00 00
00 G --
00 -- Y
=
S 00 00
00 Y --
00 -- Y
-
L 00 --
00 Y 00
-- 00 G
=
S 00 00
00 Y --
00 -- Y
-
L 00 00 -- --
00 Y -- 00 --
00 -- E -- --
-- 00 -- W 00
-- -- -- 00 D
=
S 00 00
00 Y --
00 -- Y
-
L 00 00 -- -- --
00 Y -- 00 00 --
00 -- E -- -- --
-- 00 -- G 00 --
-- 00 -- 00 W 00
-- -- -- -- 00 D
=
S 00 00
00 Y --
00 -- Y
-
G 00 00 --
00 W 00 00
00 00 Y --
-- 00 -- D
=
S 00 00
00 Y --
00 -- Y
-
G 00 --
00 Y 00
-- 00 W
=
S 00 00
00 Y --
00 -- Y
-
W 0 0
0 Y -
0 - D
=
#
G 00 --
00 Y 00
-- 00 Y
-
V 00 00
00 A --
00 -- Q
=
G 00 --
00 Y 00
-- 00 Y
-
V 00 -- -- --
00 P 00 -- --
-- 00 F 00 00
-- -- 00 T 00
-- -- 00 00 S
=
G 00 --
00 Y 00
-- 00 Y
-
V 00 -- --
00 P 00 --
-- 00 A 00
-- -- 00 P
=
G 00 --
00 Y 00
-- 00 Y
-
V 00 00
00 L --
00 -- P
=
#
S 00 --
00 Y 00
-- 00 Y
-
L 00 00 00 -- -- --
00 L 00 -- 00 00 --
00 00 G -- -- -- --
00 -- -- L -- -- 00
-- 00 -- -- A -- --
-- 00 -- -- -- P --
-- -- -- 00 -- -- K
=
S 00 --
00 Y 00
-- 00 Y
-
V 00 00
00 L 00
00 00 Q
=
S 00 --
00 Y 00
-- 00 Y
-
L 00 00 -- --
00 Y -- 00 --
00 -- E -- --
-- 00 -- W 00
-- -- -- 00 D
=
S 00 --
00 Y 00
-- 00 Y
-
G 00 --
00 Y 00
-- 00 W
=
S 00 --
00 Y 00
-- 00 Y
-
W 0 0
0 Y -
0 - D
=
S 00 --
00 Y 00
-- 00 Y
-
L 00 00
00 G --
00 -- Y
=
S 00 --
00 Y 00
-- 00 Y
-
L 00 --
00 Y 00
-- 00 G
=
S 00 --
00 Y 00
-- 00 Y
-
L 00 00 -- -- --
00 Y -- 00 00 --
00 -- E -- -- --
-- 00 -- G 00 --
-- 00 -- 00 W 00
-- -- -- -- 00 D
=
S 00 --
00 Y 00
-- 00 Y
-
G 00 00 --
00 W 00 00
00 00 Y --
-- 00 -- D
=
S 00 --
00 Y 00
-- 00 Y
-
W 0 -
0 Y 0
- 0 H
=
S 00 --
00 Y 00
-- 00 Y
-
V 00 00
00 A --
00 -- Q
=
S 00 --
00 Y 00
-- 00 Y
-
V 00 00 -- --
00 A 00 00 --
00 00 P 00 00
-- 00 00 F 00
-- -- 00 00 T
=
S 00 --
00 Y 00
-- 00 Y
-
V 00 -- -- --
00 P 00 -- --
-- 00 F 00 00
-- -- 00 T 00
-- -- 00 00 S
=
S 00 --
00 Y 00
-- 00 Y
-
V 00 -- -- -- --
00 P 00 -- -- --
-- 00 F 00 00 --
-- -- 00 T -- --
-- -- 00 -- S 00
-- -- -- -- 00 L
=
S 00 --
00 Y 00
-- 00 Y
-
V 00 -- -- -- -- --
00 P 00 -- -- -- --
-- 00 L 00 00 00 --
-- -- 00 L -- -- --
-- -- 00 -- A -- 00
-- -- 00 -- -- G --
-- -- -- -- 00 -- L
=
S 00 --
00 Y 00
-- 00 Y
-
V 00 -- -- -- --
00 P 00 -- -- --
-- 00 L 00 00 00
-- -- 00 L 00 --
-- -- 00 00 G --
-- -- 00 -- -- A
=
S 00 --
00 Y 00
-- 00 Y
-
V 00 -- --
00 P 00 --
-- 00 A 00
-- -- 00 P
=
S 00 --
00 Y 00
-- 00 Y
-
V 00 00
00 L --
00 -- P
=
S 00 --
00 Y 00
-- 00 Y
-
F 00 00
00 S --
00 -- H
=
S 00 --
00 Y 00
-- 00 Y
-
L 00 00 00 -- --
00 A -- -- 00 --
00 -- G -- -- 00
00 -- -- S -- --
-- 00 -- -- L --
-- -- 00 -- -- P
=
S 00 --
00 Y 00
-- 00 Y
-
L 00 00 00 00 --
00 A -- -- -- 00
00 -- G -- -- --
00 -- -- S -- --
00 -- -- -- P --
-- 00 -- -- -- L
=
S 00 --
00 Y 00
-- 00 Y
-
L 00 00 00 00 --
00 A -- -- -- --
00 -- G -- -- --
00 -- -- S -- --
00 -- -- -- P 00
-- -- -- -- 00 L
=
S 00 --
00 Y 00
-- 00 Y
-
L 00 00 -- -- --
00 L -- -- -- --
00 -- P 00 -- --
-- -- 00 L 00 00
-- -- -- 00 A --
-- -- -- 00 -- G
=
S 00 --
00 Y 00
-- 00 Y
-
L 00 00 -- -- --
00 L -- -- -- --
00 -- P 00 -- --
-- -- 00 G 00 --
-- -- -- 00 L 00
-- -- -- -- 00 S
=
S 00 --
00 Y 00
-- 00 Y
-
L 00 00 -- -- --
00 L -- -- -- --
00 -- P 00 -- --
-- -- 00 G 00 --
-- -- -- 00 L 00
-- -- -- -- 00 A
=
S 00 --
00 Y 00
-- 00 Y
-
L 00 00 00 00 --
00 L -- -- -- --
00 -- A -- -- --
00 -- -- G -- --
00 -- -- -- P 00
-- -- -- -- 00 L
=
S 00 --
00 Y 00
-- 00 Y
-
L 00 00 00 00 --
00 L -- -- -- --
00 -- A -- -- 00
00 -- -- G 00 --
00 -- -- 00 P --
-- -- 00 -- -- L
=
S 00 --
00 Y 00
-- 00 Y
-
L 00 00 00 00
00 L 00 -- --
00 00 G 00 --
00 -- 00 P --
00 -- -- -- A
=
S 00 --
00 Y 00
-- 00 Y
-
L 00 00 00 00 00
00 L 00 -- -- --
00 00 G -- -- --
00 -- -- A -- --
00 -- -- -- S --
00 -- -- -- -- P
=
S 00 --
00 Y 00
-- 00 Y
-
L 00 00 00 00 --
00 L 00 -- -- --
00 00 G -- -- 00
00 -- -- A -- --
00 -- -- -- S --
-- -- 00 -- -- P
=
S 00 --
00 Y 00
-- 00 Y
-
L 00 00 00 -- --
00 L 00 -- 00 --
00 00 G -- -- 00
00 -- -- L -- --
-- 00 -- -- S --
-- -- 00 -- -- P
=
S 00 --
00 Y 00
-- 00 Y
-
L 00 00 00 -- -- --
00 L 00 -- 00 -- --
00 00 G -- -- 00 --
00 -- -- L -- -- 00
-- 00 -- -- A -- --
-- -- 00 -- -- P --
-- -- -- 00 -- -- K
=
#
G 00 --
00 Y 00
-- 00 Y
-
V 00 00
00 A --
00 -- Q
=
G 00 --
00 Y 00
-- 00 Y
-
V 00 -- -- --
00 P 00 -- --
-- 00 F 00 00
-- -- 00 T 00
-- -- 00 00 S
=
G 00 --
00 Y 00
-- 00 Y
-
V 00 -- --
00 P 00 --
-- 00 A 00
-- -- 00 P
=
G 00 --
00 Y 00
-- 00 Y
-
V 00 --
00 Q 00
-- 00 K
=
#
S 00 --
00 Y 00
-- 00 Y
-
W 0 -
0 H 0
- 0 Y
=
S 00 --
00 Y 00
-- 00 Y
-
V 00 00
00 L 00
00 00 Q
=
S 00 --
00 Y 00
-- 00 Y
-
L 00 00 -- --
00 Y -- 00 --
00 -- E -- --
-- 00 -- W 00
-- -- -- 00 D
=
S 00 --
00 Y 00
-- 00 Y
-
G 00 --
00 Y 00
-- 00 W
=
S 00 --
00 Y 00
-- 00 Y
-
W 0 0
0 Y -
0 - D
=
S 00 --
00 Y 00
-- 00 Y
-
V 00 00
00 L --
00 -- Y
=
S 00 --
00 Y 00
-- 00 Y
-
V 00 00
00 L 00
00 00 Y
=
S 00 --
00 Y 00
-- 00 Y
-
V 00 00 --
00 L -- --
00 -- Y 00
-- -- 00 G
=
S 00 --
00 Y 00
-- 00 Y
-
V 00 00 00 00 00 00 --
00 L 00 00 00 -- -- --
00 00 W 00 -- -- -- --
00 00 00 E -- -- -- --
00 00 -- -- Q 00 -- --
00 -- -- -- 00 Y 00 --
00 -- -- -- -- 00 W 00
-- -- -- -- -- -- 00 D
=
S 00 --
00 Y 00
-- 00 Y
-
V 00 00 00 00 00 00 -- --
00 L 00 00 00 -- -- -- --
00 00 W 00 -- -- -- -- --
00 00 00 E -- -- -- -- --
00 00 -- -- Q -- -- -- --
00 -- -- -- -- W -- 00 --
00 -- -- -- -- -- Y -- 00
-- -- -- -- -- 00 -- D --
-- -- -- -- -- -- 00 -- G
=
S 00 --
00 Y 00
-- 00 Y
-
V 00 00 00 00 00 00 --
00 L 00 00 00 00 -- --
00 00 W 00 -- -- -- --
00 00 00 E -- -- -- --
00 00 -- -- Y 00 00 --
00 00 -- -- 00 Q -- --
00 -- -- -- 00 -- W 00
-- -- -- -- -- -- 00 D
=
S 00 --
00 Y 00
-- 00 Y
-
V 00 00 00 00 00 00 --
00 L 00 00 00 -- -- --
00 00 W -- -- -- -- --
00 00 -- E -- -- -- --
00 00 -- -- Q -- -- --
00 -- -- -- -- W 00 --
00 -- -- -- -- 00 Y 00
-- -- -- -- -- -- 00 G
=
S 00 --
00 Y 00
-- 00 Y
-
V 00 00 00 00 -- --
00 W -- -- -- 00 00
00 -- W -- -- -- --
00 -- -- E -- -- --
00 -- -- -- Q -- --
-- 00 -- -- -- L --
-- 00 -- -- -- -- Y
=
S 00 --
00 Y 00
-- 00 Y
-
L 00 00
00 G --
00 -- Y
=
S 00 --
00 Y 00
-- 00 Y
-
L 00 --
00 Y 00
-- 00 G
=
S 00 --
00 Y 00
-- 00 Y
-
L 00 00 -- -- --
00 Y -- 00 00 --
00 -- E -- -- --
-- 00 -- G 00 --
-- 00 -- 00 W 00
-- -- -- -- 00 D
=
S 00 --
00 Y 00
-- 00 Y
-
G 00 00 --
00 W 00 00
00 00 Y --
-- 00 -- D
=
S 00 --
00 Y 00
-- 00 Y
-
W 0 -
0 Y 0
- 0 H
=
S 00 --
00 Y 00
-- 00 Y
-
W 0 0 -
0 Y - 0
0 - D -
- 0 - Q
=
S 00 --
00 Y 00
-- 00 Y
-
V 00 00 --
00 L -- 00
00 -- H --
-- 00 -- G
=
S 00 --
00 Y 00
-- 00 Y
-
V 00 00 --
00 L -- 00
00 -- Y --
-- 00 -- G
=
S 00 --
00 Y 00
-- 00 Y
-
V 00 00 --
00 L 00 00
00 00 Y --
-- 00 -- G
=
S 00 --
00 Y 00
-- 00 Y
-
V 00 00 --
00 L 00 --
00 00 Y 00
-- -- 00 G
=
S 00 --
00 Y 00
-- 00 Y
-
V 00 00 00 00 00 00 -- --
00 L 00 00 00 -- -- 00 --
00 00 W 00 -- -- -- -- --
00 00 00 E -- -- -- 00 --
00 00 -- -- Q 00 -- 00 --
00 -- -- -- 00 Y 00 -- --
00 -- -- -- -- 00 W -- 00
-- 00 -- 00 00 -- -- G --
-- -- -- -- -- -- 00 -- D
=
S 00 --
00 Y 00
-- 00 Y
-
V 00 00 00 00 00 00 -- --
00 L 00 00 00 00 -- -- --
00 00 W 00 -- -- -- -- --
00 00 00 E -- -- -- -- --
00 00 -- -- Y 00 00 00 --
00 00 -- -- 00 Q -- -- --
00 -- -- -- 00 -- W 00 00
-- -- -- -- 00 -- 00 G --
-- -- -- -- -- -- 00 -- D
=
S 00 --
00 Y 00
-- 00 Y
-
V 00 00 00 00 00 00 -- -- --
00 L 00 00 00 00 -- 00 -- --
00 00 W 00 -- -- -- -- -- --
00 00 00 E -- -- -- 00 -- --
00 00 -- -- Y 00 00 -- 00 --
00 00 -- -- 00 Q -- 00 -- --
00 -- -- -- 00 -- W -- 00 00
-- 00 -- 00 -- 00 -- G -- --
-- -- -- -- 00 -- 00 -- G --
-- -- -- -- -- -- 00 -- -- D
=
S 00 --
00 Y 00
-- 00 Y
-
V 00 00 00 00 00 -- -- -- --
00 L 00 00 00 -- -- -- -- --
00 00 W 00 -- -- -- -- -- --
00 00 00 E -- -- -- -- -- --
00 00 -- -- Y 00 00 00 -- --
00 -- -- -- 00 W 00 -- 00 --
-- -- -- -- 00 00 G -- -- --
-- -- -- -- 00 -- -- Q -- 00
-- -- -- -- -- 00 -- -- D --
-- -- -- -- -- -- -- 00 -- G
=
S 00 --
00 Y 00
-- 00 Y
-
V 00 00 00 00 00 -- -- --
00 L 00 00 -- -- -- -- --
00 00 W 00 -- -- -- -- --
00 00 00 E -- -- -- -- --
00 -- -- -- W 00 00 -- --
00 -- -- -- 00 Y -- 00 --
-- -- -- -- 00 -- D -- --
-- -- -- -- -- 00 -- Q 00
-- -- -- -- -- -- -- 00 G
=
S 00 --
00 Y 00
-- 00 Y
-
V 00 00 00 00 -- -- --
00 W -- -- -- 00 00 --
00 -- W -- -- -- -- --
00 -- -- E -- -- -- 00
00 -- -- -- Q -- -- 00
-- 00 -- -- -- L -- --
-- 00 -- -- -- -- Y --
-- -- -- 00 00 -- -- G
=
S 00 --
00 Y 00
-- 00 Y
-
G 00 00 -- --
00 W 00 00 --
00 00 Y -- 00
-- 00 -- D --
-- -- 00 -- Q
=
S 00 --
00 Y 00
-- 00 Y
-
G 00 -- -- --
00 Q 00 -- --
-- 00 Y 00 --
-- -- 00 W 00
-- -- -- 00 D
=
#
G 00 --
00 Y 00
-- 00 Y
-
V 00 00
00 A --
00 -- Q
=
G 00 --
00 Y 00
-- 00 Y
-
V 00 -- -- --
00 P 00 -- --
-- 00 F 00 00
-- -- 00 T 00
-- -- 00 00 S
=
G 00 --
00 Y 00
-- 00 Y
-
V 00 --
00 Q 00
-- 00 K
=
G 00 --
00 Y 00
-- 00 Y
-
V 00 00
00 L --
00 -- P
=
#
S 00 --
00 Y 00
-- 00 D
-
W 0 -
0 Y 0
- 0 H
=
S 00 --
00 Y 00
-- 00 D
-
V 00 00
00 L 00
00 00 Q
=
S 00 --
00 Y 00
-- 00 D
-
L 00 00 -- --
00 Y -- 00 --
00 -- E -- --
-- 00 -- W 00
-- -- -- 00 D
=
S 00 --
00 Y 00
-- 00 D
-
G 00 --
00 Y 00
-- 00 W
=
S 00 --
00 Y 00
-- 00 D
-
W 0 0
0 Y -
0 - D
=
S 00 --
00 Y 00
-- 00 D
-
L 00 00
00 G --
00 -- Y
=
S 00 --
00 Y 00
-- 00 D
-
L 00 --
00 Y 00
-- 00 G
=
S 00 --
00 Y 00
-- 00 D
-
L 00 00 -- -- --
00 Y -- 00 00 --
00 -- E -- -- --
-- 00 -- G 00 --
-- 00 -- 00 W 00
-- -- -- -- 00 D
=
S 00 --
00 Y 00
-- 00 D
-
G 00 00 --
00 W 00 00
00 00 Y --
-- 00 -- D
=
#
G 00 --
00 Y 00
-- 00 Y
-
V 00 -- -- --
00 P 00 -- --
-- 00 F 00 00
-- -- 00 T 00
-- -- 00 00 S
=
G 00 --
00 Y 00
-- 00 Y
-
V 00 -- -- -- --
00 P 00 -- -- --
-- 00 L 00 00 00
-- -- 00 L 00 --
-- -- 00 00 G --
-- -- 00 -- -- A
=
G 00 --
00 Y 00
-- 00 Y
-
V 00 -- --
00 P 00 --
-- 00 A 00
-- -- 00 P
=
G 00 --
00 Y 00
-- 00 Y
-
V 00 00
00 L --
00 -- P
=
#
S 00 --
00 Y 00
-- 00 D
-
W 0 0 - - -
0 Y - 0 - -
0 - D - - -
- 0 - Q 0 -
- - - 0 E 0
- - - - 0 W
=
S 00 --
00 Y 00
-- 00 D
-
V 00 00
00 L 00
00 00 Q
=
S 00 --
00 Y 00
-- 00 D
-
L 00 00 -- --
00 Y -- 00 --
00 -- E -- --
-- 00 -- W 00
-- -- -- 00 D
=
S 00 --
00 Y 00
-- 00 D
-
G 00 --
00 Y 00
-- 00 W
=
S 00 --
00 Y 00
-- 00 D
-
W 0 0
0 Y -
0 - D
=
S 00 --
00 Y 00
-- 00 D
-
V 00 00
00 L --
00 -- Y
=
S 00 --
00 Y 00
-- 00 D
-
V 00 00
00 L 00
00 00 Y
=
S 00 --
00 Y 00
-- 00 D
-
V 00 00 --
00 L -- --
00 -- Y 00
-- -- 00 G
=
S 00 --
00 Y 00
-- 00 D
-
V 00 00 00 00 00 00 --
00 L 00 00 00 -- -- --
00 00 W 00 -- -- -- --
00 00 00 E -- -- -- --
00 00 -- -- Q 00 -- --
00 -- -- -- 00 Y 00 --
00 -- -- -- -- 00 W 00
-- -- -- -- -- -- 00 D
=
S 00 --
00 Y 00
-- 00 D
-
V 00 00 00 00 00 00 -- --
00 L 00 00 00 -- -- -- --
00 00 W 00 -- -- -- -- --
00 00 00 E -- -- -- -- --
00 00 -- -- Q -- -- -- --
00 -- -- -- -- W -- 00 --
00 -- -- -- -- -- Y -- 00
-- -- -- -- -- 00 -- D --
-- -- -- -- -- -- 00 -- G
=
S 00 --
00 Y 00
-- 00 D
-
V 00 00 00 00 00 00 --
00 L 00 00 00 00 -- --
00 00 W 00 -- -- -- --
00 00 00 E -- -- -- --
00 00 -- -- Y 00 00 --
00 00 -- -- 00 Q -- --
00 -- -- -- 00 -- W 00
-- -- -- -- -- -- 00 D
=
S 00 --
00 Y 00
-- 00 D
-
V 00 00 00 00 00 00 --
00 L 00 00 00 -- -- --
00 00 W -- -- -- -- --
00 00 -- E -- -- -- --
00 00 -- -- Q -- -- --
00 -- -- -- -- W 00 --
00 -- -- -- -- 00 Y 00
-- -- -- -- -- -- 00 G
=
S 00 --
00 Y 00
-- 00 D
-
V 00 00 00 00 -- --
00 W -- -- -- 00 00
00 -- W -- -- -- --
00 -- -- E -- -- --
00 -- -- -- Q -- --
-- 00 -- -- -- L --
-- 00 -- -- -- -- Y
=
S 00 --
00 Y 00
-- 00 D
-
V 00 00 00 00 -- -- --
00 W -- -- -- 00 00 00
00 -- W -- -- -- -- --
00 -- -- E -- -- -- --
00 -- -- -- Q -- -- --
-- 00 -- -- -- L -- --
-- 00 -- -- -- -- Y --
-- 00 -- -- -- -- -- D
=
S 00 --
00 Y 00
-- 00 D
-
V 00 00 00 00 00 -- --
00 W -- -- -- -- 00 00
00 -- W -- -- -- -- --
00 -- -- Y 00 -- -- --
00 -- -- 00 Q -- -- --
00 -- -- -- -- E -- --
-- 00 -- -- -- -- L --
-- 00 -- -- -- -- -- D
=
S 00 --
00 Y 00
-- 00 D
-
V 00 00 00 00 00 -- -- --
00 W -- -- -- -- 00 00 --
00 -- W -- -- -- -- -- --
00 -- -- Y -- -- -- -- 00
00 -- -- -- E -- -- -- --
00 -- -- -- -- Q -- -- --
-- 00 -- -- -- -- L -- --
-- 00 -- -- -- -- -- D --
-- -- -- 00 -- -- -- -- G
=
S 00 --
00 Y 00
-- 00 D
-
W 0 0 -
0 Y - 0
0 - D -
- 0 - Q
=
#
G 00 --
00 Y 00
-- 00 Y
-
V 00 -- -- --
00 P 00 -- --
-- 00 F 00 00
-- -- 00 T 00
-- -- 00 00 S
=
G 00 --
00 Y 00
-- 00 Y
-
V 00 -- -- -- --
00 P 00 -- -- --
-- 00 L 00 00 00
-- -- 00 L 00 --
-- -- 00 00 G --
-- -- 00 -- -- A
=
G 00 --
00 Y 00
-- 00 Y
-
V 00 00
00 L --
00 -- Y
=
G 00 --
00 Y 00
-- 00 Y
-
V 00 00
00 L --
00 -- P
=
#
S 00 -- --
00 Y 00 00
-- 00 Y --
-- 00 -- D
-
W 0 0
0 Y -
0 - D
=
S 00 --
00 Y 00
-- 00 Y
-
V 00 00
00 L 00
00 00 Q
=
S 00 --
00 Y 00
-- 00 Y
-
L 00 00 -- --
00 Y -- 00 --
00 -- E -- --
-- 00 -- W 00
-- -- -- 00 D
=
S 00 --
00 Y 00
-- 00 Y
-
G 00 --
00 Y 00
-- 00 W
=
S 00 --
00 Y 00
-- 00 Y
-
W 0 0
0 Y -
0 - D
=
S 00 --
00 Y 00
-- 00 D
-
V 00 00
00 L 00
00 00 Q
=
S 00 --
00 Y 00
-- 00 D
-
L 00 00 -- --
00 Y -- 00 --
00 -- E -- --
-- 00 -- W 00
-- -- -- 00 D
=
S 00 --
00 Y 00
-- 00 D
-
G 00 --
00 Y 00
-- 00 W
=
S 00 --
00 Y 00
-- 00 D
-
W 0 0
0 Y -
0 - D
=
S 00 -- --
00 Y 00 00
-- 00 Y --
-- 00 -- D
-
V 00 00
00 L 00
00 00 Q
=
S 00 -- --
00 Y 00 00
-- 00 Y --
-- 00 -- D
-
L 00 00 -- --
00 Y -- 00 --
00 -- E -- --
-- 00 -- W 00
-- -- -- 00 D
=
S 00 -- --
00 Y 00 00
-- 00 Y --
-- 00 -- D
-
G 00 --
00 Y 00
-- 00 W
=
#
G 00 --
00 Y 00
-- 00 Y
-
V 00 -- -- --
00 P 00 -- --
-- 00 F 00 00
-- -- 00 T 00
-- -- 00 00 S
=
G 00 --
00 Y 00
-- 00 Y
-
V 00 -- --
00 P 00 --
-- 00 A 00
-- -- 00 P
=
G 00 --
00 Y 00
-- 00 Y
-
V 00 00
00 L --
00 -- Y
=
G 00 --
00 Y 00
-- 00 Y
-
V 00 00
00 L --
00 -- P
=
#
S 00 00
00 Y 00
00 00 N
-
W 0 0 - -
0 Y - 0 0
0 - D - -
- 0 - Q -
- 0 - - Q
=
S 00 --
00 Y 00
-- 00 N
-
V 00 00
00 L --
00 -- Y
=
S 00 --
00 Y 00
-- 00 N
-
V 00 00 --
00 L -- 00
00 -- H --
-- 00 -- G
=
S 00 --
00 Y 00
-- 00 N
-
V 00 00
00 L 00
00 00 Q
=
S 00 --
00 Y 00
-- 00 N
-
V 00 00 --
00 L -- 00
00 -- Y --
-- 00 -- G
=
S 00 --
00 Y 00
-- 00 N
-
V 00 00 00 00 00 00 --
00 L 00 00 00 -- -- --
00 00 W 00 -- -- -- --
00 00 00 E -- -- -- --
00 00 -- -- Q 00 -- --
00 -- -- -- 00 Y 00 --
00 -- -- -- -- 00 W 00
-- -- -- -- -- -- 00 D
=
S 00 --
00 Y 00
-- 00 N
-
V 00 00 00 00 00 00 -- --
00 L 00 00 00 -- -- -- --
00 00 W 00 -- -- -- 00 --
00 00 00 E -- -- -- -- --
00 00 -- -- Q 00 -- -- --
00 -- -- -- 00 Y 00 -- --
00 -- -- -- -- 00 W -- 00
-- -- 00 -- -- -- -- Y --
-- -- -- -- -- -- 00 -- D
=
S 00 --
00 Y 00
-- 00 N
-
V 00 00 00 00 00 00 -- -- --
00 L 00 00 00 -- -- -- -- --
00 00 W 00 -- -- -- 00 -- --
00 00 00 E -- -- -- -- -- --
00 00 -- -- Q 00 -- -- -- --
00 -- -- -- 00 Y 00 -- 00 --
00 -- -- -- -- 00 W -- -- 00
-- -- 00 -- -- -- -- Y -- --
-- -- -- -- -- 00 -- -- Q --
-- -- -- -- -- -- 00 -- -- D
=
S 00 --
00 Y 00
-- 00 N
-
V 00 00 00 00 00 00 -- -- --
00 L 00 00 00 -- -- -- -- --
00 00 W 00 -- -- -- 00 -- --
00 00 00 E -- -- -- -- -- --
00 00 -- -- Q 00 -- -- -- --
00 -- -- -- 00 Y 00 -- 00 --
00 -- -- -- -- 00 W -- 00 00
-- -- 00 -- -- -- -- Y -- --
-- -- -- -- -- 00 00 -- Q --
-- -- -- -- -- -- 00 -- -- D
=
S 00 --
00 Y 00
-- 00 N
-
V 00 00 00 00 00 00 -- --
00 L 00 00 00 -- -- 00 --
00 00 W 00 -- -- -- -- --
00 00 00 E -- -- -- 00 --
00 00 -- -- Q 00 -- 00 --
00 -- -- -- 00 Y 00 -- --
00 -- -- -- -- 00 W -- 00
-- 00 -- 00 00 -- -- G --
-- -- -- -- -- -- 00 -- D
=
S 00 --
00 Y 00
-- 00 N
-
V 00 00 00 00 00 00 -- -- --
00 L 00 00 00 -- -- 00 -- --
00 00 W 00 -- -- -- -- 00 --
00 00 00 E -- -- -- 00 -- --
00 00 -- -- Q 00 -- 00 -- --
00 -- -- -- 00 Y 00 -- -- --
00 -- -- -- -- 00 W -- -- 00
-- 00 -- 00 00 -- -- G -- --
-- -- 00 -- -- -- -- -- Y --
-- -- -- -- -- -- 00 -- -- D
=
S 00 --
00 Y 00
-- 00 N
-
V 00 00 00 00 00 -- -- --
00 L 00 00 -- -- -- -- --
00 00 W 00 -- -- -- -- --
00 00 00 E -- -- -- -- --
00 -- -- -- W 00 00 -- --
00 -- -- -- 00 Y -- 00 --
-- -- -- -- 00 -- D -- --
-- -- -- -- -- 00 -- Q 00
-- -- -- -- -- -- -- 00 G
=
S 00 --
00 Y 00
-- 00 N
-
V 00 00 00 00 00 -- -- -- --
00 L 00 00 -- -- -- -- -- --
00 00 W 00 -- -- 00 -- -- --
00 00 00 E -- -- -- -- -- --
00 -- -- -- W 00 -- 00 -- --
00 -- -- -- 00 Y -- -- 00 --
-- -- 00 -- -- -- Y -- -- --
-- -- -- -- 00 -- -- D -- --
-- -- -- -- -- 00 -- -- Q 00
-- -- -- -- -- -- -- -- 00 G
=
S 00 --
00 Y 00
-- 00 N
-
V 00 00 00 00 00 -- -- -- -- --
00 L 00 00 -- -- -- -- -- -- --
00 00 W 00 -- -- 00 -- -- -- --
00 00 00 E -- -- -- -- -- -- --
00 -- -- -- W 00 -- 00 -- -- --
00 -- -- -- 00 Y -- -- 00 00 --
-- -- 00 -- -- -- Y -- -- -- --
-- -- -- -- 00 -- -- D -- -- --
-- -- -- -- -- 00 -- -- Q -- 00
-- -- -- -- -- 00 -- -- -- Q --
-- -- -- -- -- -- -- -- 00 -- G
=
S 00 --
00 Y 00
-- 00 N
-
V 00 00 00 00 00 -- -- -- --
00 L 00 00 -- -- 00 -- -- --
00 00 W 00 -- -- -- -- -- --
00 00 00 E -- -- 00 -- -- --
00 -- -- -- W 00 -- 00 -- --
00 -- -- -- 00 Y -- -- 00 --
-- 00 -- 00 -- -- G -- -- 00
-- -- -- -- 00 -- -- D -- --
-- -- -- -- -- 00 -- -- Q --
-- -- -- -- -- -- 00 -- -- Q
=
S 00 --
00 Y 00
-- 00 N
-
V 00 00 -- -- -- --
00 Y 00 00 00 -- --
00 00 Q -- -- -- --
-- 00 -- W -- 00 --
-- 00 -- -- Q -- 00
-- -- -- 00 -- D --
-- -- -- -- 00 -- G
=
S 00 --
00 Y 00
-- 00 N
-
V 00 00 00 00 -- --
00 W -- -- -- 00 00
00 -- W -- -- -- --
00 -- -- E -- -- --
00 -- -- -- Q -- --
-- 00 -- -- -- L --
-- 00 -- -- -- -- Y
=
S 00 --
00 Y 00
-- 00 N
-
V 00 00 00 00 -- -- --
00 W -- -- -- 00 00 --
00 -- W -- -- -- -- --
00 -- -- E -- -- -- 00
00 -- -- -- Q -- -- 00
-- 00 -- -- -- L -- --
-- 00 -- -- -- -- Y --
-- -- -- 00 00 -- -- G
=
S 00 --
00 Y 00
-- 00 N
-
G 00 -- -- --
00 Q 00 -- --
-- 00 Y 00 --
-- -- 00 W 00
-- -- -- 00 D
=
S 00 --
00 Y 00
-- 00 N
-
G 00 -- -- -- --
00 Q 00 -- -- --
-- 00 Y 00 00 --
-- -- 00 W -- 00
-- -- 00 -- Q --
-- -- -- 00 -- D
=
S 00 --
00 Y 00
-- 00 N
-
W 0 -
0 H 0
- 0 Y
=
S 00 --
00 Y 00
-- 00 N
-
W 0 0
0 Y -
0 - D
=
S 00 --
00 Y 00
-- 00 N
-
W 0 -
0 Y 0
- 0 H
=
S 00 --
00 Y 00
-- 00 N
-
W 0 0 0 -
0 Y 0 - 0
0 0 Q - -
0 - - D -
- 0 - - Q
=
S 00 --
00 Y 00
-- 00 N
-
W 0 0 -
0 Y - 0
0 - D -
- 0 - Q
=
S 00 --
00 Y 00
-- 00 N
-
W 0 0 - -
0 Y - 0 0
0 - D - -
- 0 - Q -
- 0 - - Q
=
S 00 00
00 Y 00
00 00 N
-
V 00 00
00 L --
00 -- Y
=
S 00 00
00 Y 00
00 00 N
-
V 00 00 --
00 L -- 00
00 -- H --
-- 00 -- G
=
S 00 00
00 Y 00
00 00 N
-
V 00 00
00 L 00
00 00 Q
=
S 00 00
00 Y 00
00 00 N
-
V 00 00 --
00 L -- 00
00 -- Y --
-- 00 -- G
=
S 00 00
00 Y 00
00 00 N
-
V 00 00 00 00 00 00 --
00 L 00 00 00 -- -- --
00 00 W 00 -- -- -- --
00 00 00 E -- -- -- --
00 00 -- -- Q 00 -- --
00 -- -- -- 00 Y 00 --
00 -- -- -- -- 00 W 00
-- -- -- -- -- -- 00 D
=
S 00 00
00 Y 00
00 00 N
-
V 00 00 00 00 00 00 -- --
00 L 00 00 00 -- -- -- --
00 00 W 00 -- -- -- 00 --
00 00 00 E -- -- -- -- --
00 00 -- -- Q 00 -- -- --
00 -- -- -- 00 Y 00 -- --
00 -- -- -- -- 00 W -- 00
-- -- 00 -- -- -- -- Y --
-- -- -- -- -- -- 00 -- D
=
S 00 00
00 Y 00
00 00 N
-
V 00 00 00 00 00 00 -- -- --
00 L 00 00 00 -- -- -- -- --
00 00 W 00 -- -- -- 00 -- --
00 00 00 E -- -- -- -- -- --
00 00 -- -- Q 00 -- -- -- --
00 -- -- -- 00 Y 00 -- 00 --
00 -- -- -- -- 00 W -- -- 00
-- -- 00 -- -- -- -- Y -- --
-- -- -- -- -- 00 -- -- Q --
-- -- -- -- -- -- 00 -- -- D
=
S 00 00
00 Y 00
00 00 N
-
V 00 00 00 00 00 00 -- -- --
00 L 00 00 00 -- -- -- -- --
00 00 W 00 -- -- -- 00 -- --
00 00 00 E -- -- -- -- -- --
00 00 -- -- Q 00 -- -- -- --
00 -- -- -- 00 Y 00 -- 00 --
00 -- -- -- -- 00 W -- 00 00
-- -- 00 -- -- -- -- Y -- --
-- -- -- -- -- 00 00 -- Q --
-- -- -- -- -- -- 00 -- -- D
=
S 00 00
00 Y 00
00 00 N
-
V 00 00 00 00 00 00 -- --
00 L 00 00 00 -- -- 00 --
00 00 W 00 -- -- -- -- --
00 00 00 E -- -- -- 00 --
00 00 -- -- Q 00 -- 00 --
00 -- -- -- 00 Y 00 -- --
00 -- -- -- -- 00 W -- 00
-- 00 -- 00 00 -- -- G --
-- -- -- -- -- -- 00 -- D
=
S 00 00
00 Y 00
00 00 N
-
V 00 00 00 00 00 00 -- -- --
00 L 00 00 00 -- -- 00 -- --
00 00 W 00 -- -- -- -- 00 --
00 00 00 E -- -- -- 00 -- --
00 00 -- -- Q 00 -- 00 -- --
00 -- -- -- 00 Y 00 -- -- --
00 -- -- -- -- 00 W -- -- 00
-- 00 -- 00 00 -- -- G -- --
-- -- 00 -- -- -- -- -- Y --
-- -- -- -- -- -- 00 -- -- D
=
S 00 00
00 Y 00
00 00 N
-
V 00 00 00 00 00 -- -- --
00 L 00 00 -- -- -- -- --
00 00 W 00 -- -- -- -- --
00 00 00 E -- -- -- -- --
00 -- -- -- W 00 00 -- --
00 -- -- -- 00 Y -- 00 --
-- -- -- -- 00 -- D -- --
-- -- -- -- -- 00 -- Q 00
-- -- -- -- -- -- -- 00 G
=
S 00 00
00 Y 00
00 00 N
-
V 00 00 00 00 00 -- -- -- --
00 L 00 00 -- -- -- -- -- --
00 00 W 00 -- -- 00 -- -- --
00 00 00 E -- -- -- -- -- --
00 -- -- -- W 00 -- 00 -- --
00 -- -- -- 00 Y -- -- 00 --
-- -- 00 -- -- -- Y -- -- --
-- -- -- -- 00 -- -- D -- --
-- -- -- -- -- 00 -- -- Q 00
-- -- -- -- -- -- -- -- 00 G
=
S 00 00
00 Y 00
00 00 N
-
V 00 00 00 00 00 -- -- -- -- --
00 L 00 00 -- -- -- -- -- -- --
00 00 W 00 -- -- 00 -- -- -- --
00 00 00 E -- -- -- -- -- -- --
00 -- -- -- W 00 -- 00 -- -- --
00 -- -- -- 00 Y -- -- 00 00 --
-- -- 00 -- -- -- Y -- -- -- --
-- -- -- -- 00 -- -- D -- -- --
-- -- -- -- -- 00 -- -- Q -- 00
-- -- -- -- -- 00 -- -- -- Q --
-- -- -- -- -- -- -- -- 00 -- G
=
S 00 00
00 Y 00
00 00 N
-
V 00 00 00 00 00 -- -- -- --
00 L 00 00 -- -- 00 -- -- --
00 00 W 00 -- -- -- -- -- --
00 00 00 E -- -- 00 -- -- --
00 -- -- -- W 00 -- 00 -- --
00 -- -- -- 00 Y -- -- 00 --
-- 00 -- 00 -- -- G -- -- 00
-- -- -- -- 00 -- -- D -- --
-- -- -- -- -- 00 -- -- Q --
-- -- -- -- -- -- 00 -- -- Q
=
S 00 00
00 Y 00
00 00 N
-
V 00 00 -- -- -- --
00 Y 00 00 00 -- --
00 00 Q -- -- -- --
-- 00 -- W -- 00 --
-- 00 -- -- Q -- 00
-- -- -- 00 -- D --
-- -- -- -- 00 -- G
=
S 00 00
00 Y 00
00 00 N
-
V 00 00 00 00 -- --
00 W -- -- -- 00 00
00 -- W -- -- -- --
00 -- -- E -- -- --
00 -- -- -- Q -- --
-- 00 -- -- -- L --
-- 00 -- -- -- -- Y
=
S 00 00
00 Y 00
00 00 N
-
V 00 00 00 00 -- -- --
00 W -- -- -- 00 00 --
00 -- W -- -- -- -- --
00 -- -- E -- -- -- 00
00 -- -- -- Q -- -- 00
-- 00 -- -- -- L -- --
-- 00 -- -- -- -- Y --
-- -- -- 00 00 -- -- G
=
S 00 00
00 Y 00
00 00 N
-
G 00 -- -- --
00 Q 00 -- --
-- 00 Y 00 --
-- -- 00 W 00
-- -- -- 00 D
=
S 00 00
00 Y 00
00 00 N
-
G 00 -- -- -- --
00 Q 00 -- -- --
-- 00 Y 00 00 --
-- -- 00 W -- 00
-- -- 00 -- Q --
-- -- -- 00 -- D
=
S 00 00
00 Y 00
00 00 N
-
W 0 -
0 H 0
- 0 Y
=
S 00 00
00 Y 00
00 00 N
-
W 0 0
0 Y -
0 - D
=
S 00 00
00 Y 00
00 00 N
-
W 0 -
0 Y 0
- 0 H
=
S 00 00
00 Y 00
00 00 N
-
W 0 0 0 -
0 Y 0 - 0
0 0 Q - -
0 - - D -
- 0 - - Q
=
S 00 00
00 Y 00
00 00 N
-
W 0 0 -
0 Y - 0
0 - D -
- 0 - Q
=
#
G 00 --
00 Y 00
-- 00 Y
-
V 00 00 -- --
00 A 00 00 --
00 00 P 00 00
-- 00 00 F 00
-- -- 00 00 T
=
G 00 --
00 Y 00
-- 00 Y
-
V 00 -- -- --
00 P 00 -- --
-- 00 F 00 00
-- -- 00 T 00
-- -- 00 00 S
=
G 00 --
00 Y 00
-- 00 Y
-
V 00 -- -- -- --
00 P 00 -- -- --
-- 00 L 00 00 00
-- -- 00 L 00 --
-- -- 00 00 G --
-- -- 00 -- -- A
=
G 00 --
00 Y 00
-- 00 Y
-
V 00 --
00 Q 00
-- 00 K
=
#
Y 0 -
0 D 0
- 0 E
-
W 0 0 -
0 Y - 0
0 - D -
- 0 - Q
=
Y 0 -
0 D 0
- 0 E
-
V 00 00
00 L --
00 -- Y
=
Y 0 -
0 D 0
- 0 E
-
V 00 00
00 L 00
00 00 Q
=
Y 0 -
0 D 0
- 0 E
-
V 00 00
00 L 00
00 00 Y
=
Y 0 -
0 D 0
- 0 E
-
V 00 00 --
00 L -- 00
00 -- Y --
-- 00 -- G
=
Y 0 -
0 D 0
- 0 E
-
V 00 00 --
00 L -- --
00 -- Y 00
-- -- 00 G
=
Y 0 -
0 D 0
- 0 E
-
V 00 00 --
00 L 00 00
00 00 Y --
-- 00 -- G
=
Y 0 -
0 D 0
- 0 E
-
V 00 00 --
00 L 00 --
00 00 Y 00
-- -- 00 G
=
Y 0 -
0 D 0
- 0 E
-
V 00 00 00 00 00 00 --
00 L 00 00 00 -- -- --
00 00 W 00 -- -- -- --
00 00 00 E -- -- -- --
00 00 -- -- Q 00 -- --
00 -- -- -- 00 Y 00 --
00 -- -- -- -- 00 W 00
-- -- -- -- -- -- 00 D
=
Y 0 -
0 D 0
- 0 E
-
V 00 00 00 00 00 00 -- --
00 L 00 00 00 -- -- 00 --
00 00 W 00 -- -- -- -- --
00 00 00 E -- -- -- 00 --
00 00 -- -- Q 00 -- 00 --
00 -- -- -- 00 Y 00 -- --
00 -- -- -- -- 00 W -- 00
-- 00 -- 00 00 -- -- G --
-- -- -- -- -- -- 00 -- D
=
Y 0 -
0 D 0
- 0 E
-
V 00 00 00 00 00 00 -- --
00 L 00 00 00 -- -- -- --
00 00 W 00 -- -- -- -- --
00 00 00 E -- -- -- -- --
00 00 -- -- Q -- -- -- --
00 -- -- -- -- W -- 00 --
00 -- -- -- -- -- Y -- 00
-- -- -- -- -- 00 -- D --
-- -- -- -- -- -- 00 -- G
=
Y 0 -
0 D 0
- 0 E
-
V 00 00 00 00 00 00 --
00 L 00 00 00 00 -- --
00 00 W 00 -- -- -- --
00 00 00 E -- -- -- --
00 00 -- -- Y 00 00 --
00 00 -- -- 00 Q -- --
00 -- -- -- 00 -- W 00
-- -- -- -- -- -- 00 D
=
Y 0 -
0 D 0
- 0 E
-
V 00 00 00 00 00 00 -- --
00 L 00 00 00 00 -- -- --
00 00 W 00 -- -- -- -- --
00 00 00 E -- -- -- -- --
00 00 -- -- Y 00 00 00 --
00 00 -- -- 00 Q -- -- --
00 -- -- -- 00 -- W 00 00
-- -- -- -- 00 -- 00 G --
-- -- -- -- -- -- 00 -- D
=
Y 0 -
0 D 0
- 0 E
-
V 00 00 00 00 00 00 -- -- --
00 L 00 00 00 00 -- 00 -- --
00 00 W 00 -- -- -- -- -- --
00 00 00 E -- -- -- 00 -- --
00 00 -- -- Y 00 00 -- 00 --
00 00 -- -- 00 Q -- 00 -- --
00 -- -- -- 00 -- W -- 00 00
-- 00 -- 00 -- 00 -- G -- --
-- -- -- -- 00 -- 00 -- G --
-- -- -- -- -- -- 00 -- -- D
=
Y 0 -
0 D 0
- 0 E
-
V 00 00 00 00 00 -- -- -- --
00 L 00 00 00 -- -- -- -- --
00 00 W 00 -- -- -- -- -- --
00 00 00 E -- -- -- -- -- --
00 00 -- -- Y 00 00 00 -- --
00 -- -- -- 00 W 00 -- 00 --
-- -- -- -- 00 00 G -- -- --
-- -- -- -- 00 -- -- Q -- 00
-- -- -- -- -- 00 -- -- D --
-- -- -- -- -- -- -- 00 -- G
=
Y 0 -
0 D 0
- 0 E
-
V 00 00 00 00 00 -- -- --
00 L 00 00 -- -- -- -- --
00 00 W 00 -- -- -- -- --
00 00 00 E -- -- -- -- --
00 -- -- -- W 00 00 -- --
00 -- -- -- 00 Y -- 00 --
-- -- -- -- 00 -- D -- --
-- -- -- -- -- 00 -- Q 00
-- -- -- -- -- -- -- 00 G
=
Y 0 -
0 D 0
- 0 E
-
V 00 00 00 00 00 -- -- -- --
00 L 00 00 -- -- 00 -- -- --
00 00 W 00 -- -- -- -- -- --
00 00 00 E -- -- 00 -- -- --
00 -- -- -- W 00 -- 00 -- --
00 -- -- -- 00 Y -- -- 00 --
-- 00 -- 00 -- -- G -- -- 00
-- -- -- -- 00 -- -- D -- --
-- -- -- -- -- 00 -- -- Q --
-- -- -- -- -- -- 00 -- -- Q
=
Y 0 -
0 D 0
- 0 E
-
V 00 00 00 00 00 00 --
00 L 00 00 00 -- -- --
00 00 W -- -- -- -- --
00 00 -- E -- -- -- --
00 00 -- -- Q -- -- --
00 -- -- -- -- W 00 --
00 -- -- -- -- 00 Y 00
-- -- -- -- -- -- 00 G
=
Y 0 -
0 D 0
- 0 E
-
V 00 00 00 00 -- --
00 W -- -- -- 00 00
00 -- W -- -- -- --
00 -- -- E -- -- --
00 -- -- -- Q -- --
-- 00 -- -- -- L --
-- 00 -- -- -- -- Y
=
Y 0 -
0 D 0
- 0 E
-
V 00 00 00 00 -- -- --
00 W -- -- -- 00 00 00
00 -- W -- -- -- -- --
00 -- -- E -- -- -- --
00 -- -- -- Q -- -- --
-- 00 -- -- -- L -- --
-- 00 -- -- -- -- Y --
-- 00 -- -- -- -- -- D
=
Y 0 -
0 D 0
- 0 E
-
V 00 00 00 00 -- -- --
00 W -- -- -- 00 00 --
00 -- W -- -- -- -- --
00 -- -- E -- -- -- 00
00 -- -- -- Q -- -- 00
-- 00 -- -- -- L -- --
-- 00 -- -- -- -- Y --
-- -- -- 00 00 -- -- G
=
Y 0 -
0 D 0
- 0 E
-
V 00 00 00 00 00 -- --
00 W -- -- -- -- 00 00
00 -- W -- -- -- -- --
00 -- -- Y 00 -- -- --
00 -- -- 00 Q -- -- --
00 -- -- -- -- E -- --
-- 00 -- -- -- -- L --
-- 00 -- -- -- -- -- D
=
Y 0 -
0 D 0
- 0 E
-
V 00 00 00 00 -- -- -- --
00 W -- -- -- 00 00 -- --
00 -- W -- -- -- -- -- --
00 -- -- Y -- -- -- 00 --
00 -- -- -- E -- -- -- --
-- 00 -- -- -- L -- -- --
-- 00 -- -- -- -- D -- --
-- -- -- 00 -- -- -- Q 00
-- -- -- -- -- -- -- 00 G
=
Y 0 -
0 D 0
- 0 E
-
V 00 00 00 00 00 -- -- --
00 W -- -- -- -- 00 00 --
00 -- W -- -- -- -- -- --
00 -- -- Y -- -- -- -- 00
00 -- -- -- E -- -- -- --
00 -- -- -- -- Q -- -- --
-- 00 -- -- -- -- L -- --
-- 00 -- -- -- -- -- D --
-- -- -- 00 -- -- -- -- G
=
Y 0 -
0 D 0
- 0 E
-
L 00 00
00 G --
00 -- Y
=
Y 0 -
0 D 0
- 0 E
-
L 00 --
00 Y 00
-- 00 G
=
Y 0 -
0 D 0
- 0 E
-
L 00 00 -- --
00 Y -- 00 --
00 -- E -- --
-- 00 -- W 00
-- -- -- 00 D
=
Y 0 -
0 D 0
- 0 E
-
L 00 00 -- -- --
00 Y -- 00 00 --
00 -- E -- -- --
-- 00 -- G 00 --
-- 00 -- 00 W 00
-- -- -- -- 00 D
=
Y 0 -
0 D 0
- 0 E
-
G 00 00 --
00 W 00 00
00 00 Y --
-- 00 -- D
=
Y 0 -
0 D 0
- 0 E
-
G 00 00 -- --
00 W 00 00 --
00 00 Y -- 00
-- 00 -- D --
-- -- 00 -- Q
=
Y 0 -
0 D 0
- 0 E
-
G 00 --
00 Y 00
-- 00 W
=
Y 0 -
0 D 0
- 0 E
-
G 00 -- -- --
00 Q 00 -- --
-- 00 Y 00 --
-- -- 00 W 00
-- -- -- 00 D
=
Y 0 -
0 D 0
- 0 E
-
W 0 0
0 Y -
0 - D
=
#
G 00 --
00 Y 00
-- 00 Y
-
V 00 -- -- --
00 P 00 -- --
-- 00 F 00 00
-- -- 00 T 00
-- -- 00 00 S
=
G 00 --
00 Y 00
-- 00 Y
-
V 00 -- -- -- --
00 P 00 -- -- --
-- 00 F 00 00 --
-- -- 00 T -- --
-- -- 00 -- S 00
-- -- -- -- 00 L
=
G 00 --
00 Y 00
-- 00 Y
-
V 00 -- -- -- --
00 P 00 -- -- --
-- 00 L 00 00 00
-- -- 00 L 00 --
-- -- 00 00 G --
-- -- 00 -- -- A
=
G 00 --
00 Y 00
-- 00 Y
-
V 00 00
00 L --
00 -- P
=
#
Y 0 0
0 Y -
0 - N
-
W 0 0 -
0 Y - 0
0 - D -
- 0 - Q
=
S 00 --
00 Y 00
-- 00 Y
-
V 00 00
00 L 00
00 00 Q
=
S 00 --
00 Y 00
-- 00 Y
-
L 00 00 -- --
00 Y -- 00 --
00 -- E -- --
-- 00 -- W 00
-- -- -- 00 D
=
S 00 --
00 Y 00
-- 00 Y
-
G 00 --
00 Y 00
-- 00 W
=
S 00 --
00 Y 00
-- 00 Y
-
W 0 0
0 Y -
0 - D
=
S 00 --
00 Y 00
-- 00 Y
-
V 00 00
00 L --
00 -- Y
=
S 00 --
00 Y 00
-- 00 Y
-
V 00 00
00 L 00
00 00 Y
=
S 00 --
00 Y 00
-- 00 Y
-
V 00 00 --
00 L -- --
00 -- Y 00
-- -- 00 G
=
S 00 --
00 Y 00
-- 00 Y
-
V 00 00 00 00 00 00 --
00 L 00 00 00 -- -- --
00 00 W 00 -- -- -- --
00 00 00 E -- -- -- --
00 00 -- -- Q 00 -- --
00 -- -- -- 00 Y 00 --
00 -- -- -- -- 00 W 00
-- -- -- -- -- -- 00 D
=
S 00 --
00 Y 00
-- 00 Y
-
V 00 00 00 00 00 00 -- --
00 L 00 00 00 -- -- -- --
00 00 W 00 -- -- -- -- --
00 00 00 E -- -- -- -- --
00 00 -- -- Q -- -- -- --
00 -- -- -- -- W -- 00 --
00 -- -- -- -- -- Y -- 00
-- -- -- -- -- 00 -- D --
-- -- -- -- -- -- 00 -- G
=
S 00 --
00 Y 00
-- 00 Y
-
V 00 00 00 00 00 00 --
00 L 00 00 00 00 -- --
00 00 W 00 -- -- -- --
00 00 00 E -- -- -- --
00 00 -- -- Y 00 00 --
00 00 -- -- 00 Q -- --
00 -- -- -- 00 -- W 00
-- -- -- -- -- -- 00 D
=
S 00 --
00 Y 00
-- 00 Y
-
V 00 00 00 00 00 00 --
00 L 00 00 00 -- -- --
00 00 W -- -- -- -- --
00 00 -- E -- -- -- --
00 00 -- -- Q -- -- --
00 -- -- -- -- W 00 --
00 -- -- -- -- 00 Y 00
-- -- -- -- -- -- 00 G
=
S 00 --
00 Y 00
-- 00 Y
-
V 00 00 00 00 -- --
00 W -- -- -- 00 00
00 -- W -- -- -- --
00 -- -- E -- -- --
00 -- -- -- Q -- --
-- 00 -- -- -- L --
-- 00 -- -- -- -- Y
=
S 00 --
00 Y 00
-- 00 Y
-
W 0 0 -
0 Y - 0
0 - D -
- 0 - Q
=
S 00 --
00 Y 00
-- 00 Y
-
V 00 00 00 00 00 00 -- --
00 L 00 00 00 -- -- -- --
00 00 W 00 -- -- -- 00 --
00 00 00 E -- -- -- -- --
00 00 -- -- Q 00 -- -- --
00 -- -- -- 00 Y 00 -- --
00 -- -- -- -- 00 W -- 00
-- -- 00 -- -- -- -- Y --
-- -- -- -- -- -- 00 -- D
=
S 00 --
00 Y 00
-- 00 Y
-
V 00 00 00 00 00 00 -- --
00 L 00 00 00 00 -- -- --
00 00 W 00 -- -- -- 00 --
00 00 00 E -- -- -- -- --
00 00 -- -- Y 00 00 -- --
00 00 -- -- 00 Q -- -- --
00 -- -- -- 00 -- W -- 00
-- -- 00 -- -- -- -- Y --
-- -- -- -- -- -- 00 -- D
=
S 00 --
00 Y 00
-- 00 Y
-
V 00 00 00 00 00 00 -- --
00 L 00 00 00 -- -- -- --
00 00 W -- -- -- -- 00 --
00 00 -- E -- -- -- -- --
00 00 -- -- Q -- -- -- --
00 -- -- -- -- W 00 -- --
00 -- -- -- -- 00 Y -- 00
-- -- 00 -- -- -- -- Y --
-- -- -- -- -- -- 00 -- G
=
S 00 --
00 Y 00
-- 00 Y
-
F 00 00
00 W --
00 -- Y
=
S 00 --
00 Y 00
-- 00 Y
-
F 00 00 -- --
00 W 00 00 --
00 00 D -- --
-- 00 -- Y 00
-- -- -- 00 Q
=
Y 0 0
0 Y -
0 - N
-
V 00 00
00 L --
00 -- Y
=
Y 0 0
0 Y -
0 - N
-
V 00 00
00 L 00
00 00 Q
=
Y 0 0
0 Y -
0 - N
-
V 00 00
00 L 00
00 00 Y
=
Y 0 0
0 Y -
0 - N
-
V 00 00 --
00 L -- --
00 -- Y 00
-- -- 00 G
=
Y 0 0
0 Y -
0 - N
-
V 00 00 00 00 00 00 --
00 L 00 00 00 -- -- --
00 00 W 00 -- -- -- --
00 00 00 E -- -- -- --
00 00 -- -- Q 00 -- --
00 -- -- -- 00 Y 00 --
00 -- -- -- -- 00 W 00
-- -- -- -- -- -- 00 D
=
Y 0 0
0 Y -
0 - N
-
V 00 00 00 00 00 00 -- --
00 L 00 00 00 -- -- -- --
00 00 W 00 -- -- -- 00 --
00 00 00 E -- -- -- -- --
00 00 -- -- Q 00 -- -- --
00 -- -- -- 00 Y 00 -- --
00 -- -- -- -- 00 W -- 00
-- -- 00 -- -- -- -- Y --
-- -- -- -- -- -- 00 -- D
=
Y 0 0
0 Y -
0 - N
-
V 00 00 00 00 00 00 -- --
00 L 00 00 00 -- -- -- --
00 00 W 00 -- -- -- -- --
00 00 00 E -- -- -- -- --
00 00 -- -- Q -- -- -- --
00 -- -- -- -- W -- 00 --
00 -- -- -- -- -- Y -- 00
-- -- -- -- -- 00 -- D --
-- -- -- -- -- -- 00 -- G
=
Y 0 0
0 Y -
0 - N
-
V 00 00 00 00 00 00 --
00 L 00 00 00 00 -- --
00 00 W 00 -- -- -- --
00 00 00 E -- -- -- --
00 00 -- -- Y 00 00 --
00 00 -- -- 00 Q -- --
00 -- -- -- 00 -- W 00
-- -- -- -- -- -- 00 D
=
Y 0 0
0 Y -
0 - N
-
V 00 00 00 00 00 00 -- --
00 L 00 00 00 00 -- -- --
00 00 W 00 -- -- -- 00 --
00 00 00 E -- -- -- -- --
00 00 -- -- Y 00 00 -- --
00 00 -- -- 00 Q -- -- --
00 -- -- -- 00 -- W -- 00
-- -- 00 -- -- -- -- Y --
-- -- -- -- -- -- 00 -- D
=
Y 0 0
0 Y -
0 - N
-
V 00 00 00 00 00 00 --
00 L 00 00 00 -- -- --
00 00 W -- -- -- -- --
00 00 -- E -- -- -- --
00 00 -- -- Q -- -- --
00 -- -- -- -- W 00 --
00 -- -- -- -- 00 Y 00
-- -- -- -- -- -- 00 G
=
Y 0 0
0 Y -
0 - N
-
V 00 00 00 00 00 00 -- --
00 L 00 00 00 -- -- -- --
00 00 W -- -- -- -- 00 --
00 00 -- E -- -- -- -- --
00 00 -- -- Q -- -- -- --
00 -- -- -- -- W 00 -- --
00 -- -- -- -- 00 Y -- 00
-- -- 00 -- -- -- -- Y --
-- -- -- -- -- -- 00 -- G
=
Y 0 0
0 Y -
0 - N
-
V 00 00 00 00 -- --
00 W -- -- -- 00 00
00 -- W -- -- -- --
00 -- -- E -- -- --
00 -- -- -- Q -- --
-- 00 -- -- -- L --
-- 00 -- -- -- -- Y
=
Y 0 0
0 Y -
0 - N
-
F 00 00
00 W --
00 -- Y
=
Y 0 0
0 Y -
0 - N
-
F 00 00 -- --
00 W 00 00 --
00 00 D -- --
-- 00 -- Y 00
-- -- -- 00 Q
=
Y 0 0
0 Y -
0 - N
-
L 00 00 -- --
00 Y -- 00 --
00 -- E -- --
-- 00 -- W 00
-- -- -- 00 D
=
Y 0 0
0 Y -
0 - N
-
G 00 --
00 Y 00
-- 00 W
=
Y 0 0
0 Y -
0 - N
-
W 0 0
0 Y -
0 - D
=
#
G 00 --
00 Y 00
-- 00 Y
-
V 00 00
00 A --
00 -- Q
=
G 00 --
00 Y 00
-- 00 Y
-
V 00 -- -- --
00 P 00 -- --
-- 00 F 00 00
-- -- 00 T 00
-- -- 00 00 S
=
G 00 --
00 Y 00
-- 00 Y
-
V 00 --
00 Q 00
-- 00 K
=
G 00 --
00 Y 00
-- 00 Y
-
V 00 00
00 L --
00 -- Y
=
#
G 00 --
00 Y 00
-- 00 Y
-
W 0 0 -
0 Y - 0
0 - D -
- 0 - Q
=
S 00 --
00 Y 00
-- 00 Y
-
V 00 00
00 L 00
00 00 Q
=
S 00 --
00 Y 00
-- 00 Y
-
L 00 00 -- --
00 Y -- 00 --
00 -- E -- --
-- 00 -- W 00
-- -- -- 00 D
=
S 00 --
00 Y 00
-- 00 Y
-
G 00 --
00 Y 00
-- 00 W
=
S 00 --
00 Y 00
-- 00 Y
-
W 0 0
0 Y -
0 - D
=
S 00 --
00 Y 00
-- 00 Y
-
V 00 00
00 L --
00 -- Y
=
S 00 --
00 Y 00
-- 00 Y
-
V 00 00
00 L 00
00 00 Y
=
S 00 --
00 Y 00
-- 00 Y
-
V 00 00 --
00 L -- --
00 -- Y 00
-- -- 00 G
=
S 00 --
00 Y 00
-- 00 Y
-
V 00 00 00 00 00 00 --
00 L 00 00 00 -- -- --
00 00 W 00 -- -- -- --
00 00 00 E -- -- -- --
00 00 -- -- Q 00 -- --
00 -- -- -- 00 Y 00 --
00 -- -- -- -- 00 W 00
-- -- -- -- -- -- 00 D
=
S 00 --
00 Y 00
-- 00 Y
-
V 00 00 00 00 00 00 -- --
00 L 00 00 00 -- -- -- --
00 00 W 00 -- -- -- -- --
00 00 00 E -- -- -- -- --
00 00 -- -- Q -- -- -- --
00 -- -- -- -- W -- 00 --
00 -- -- -- -- -- Y -- 00
-- -- -- -- -- 00 -- D --
-- -- -- -- -- -- 00 -- G
=
S 00 --
00 Y 00
-- 00 Y
-
V 00 00 00 00 00 00 --
00 L 00 00 00 00 -- --
00 00 W 00 -- -- -- --
00 00 00 E -- -- -- --
00 00 -- -- Y 00 00 --
00 00 -- -- 00 Q -- --
00 -- -- -- 00 -- W 00
-- -- -- -- -- -- 00 D
=
S 00 --
00 Y 00
-- 00 Y
-
V 00 00 00 00 00 00 --
00 L 00 00 00 -- -- --
00 00 W -- -- -- -- --
00 00 -- E -- -- -- --
00 00 -- -- Q -- -- --
00 -- -- -- -- W 00 --
00 -- -- -- -- 00 Y 00
-- -- -- -- -- -- 00 G
=
S 00 --
00 Y 00
-- 00 Y
-
V 00 00 00 00 -- --
00 W -- -- -- 00 00
00 -- W -- -- -- --
00 -- -- E -- -- --
00 -- -- -- Q -- --
-- 00 -- -- -- L --
-- 00 -- -- -- -- Y
=
S 00 --
00 Y 00
-- 00 Y
-
W 0 0 -
0 Y - 0
0 - D -
- 0 - Q
=
G 00 --
00 Y 00
-- 00 Y
-
V 00 00
00 L 00
00 00 Q
=
G 00 --
00 Y 00
-- 00 Y
-
L 00 00 -- --
00 Y -- 00 --
00 -- E -- --
-- 00 -- W 00
-- -- -- 00 D
=
G 00 --
00 Y 00
-- 00 Y
-
G 00 --
00 Y 00
-- 00 W
=
G 00 --
00 Y 00
-- 00 Y
-
W 0 0
0 Y -
0 - D
=
S 00 --
00 Y 00
-- 00 Y
-
V 00 00 00 00 00 00 -- --
00 L 00 00 00 -- -- -- --
00 00 W 00 -- -- -- 00 --
00 00 00 E -- -- -- -- --
00 00 -- -- Q 00 -- -- --
00 -- -- -- 00 Y 00 -- --
00 -- -- -- -- 00 W -- 00
-- -- 00 -- -- -- -- Y --
-- -- -- -- -- -- 00 -- D
=
S 00 --
00 Y 00
-- 00 Y
-
V 00 00 00 00 00 00 -- --
00 L 00 00 00 00 -- -- --
00 00 W 00 -- -- -- 00 --
00 00 00 E -- -- -- -- --
00 00 -- -- Y 00 00 -- --
00 00 -- -- 00 Q -- -- --
00 -- -- -- 00 -- W -- 00
-- -- 00 -- -- -- -- Y --
-- -- -- -- -- -- 00 -- D
=
S 00 --
00 Y 00
-- 00 Y
-
V 00 00 00 00 00 00 -- --
00 L 00 00 00 -- -- -- --
00 00 W -- -- -- -- 00 --
00 00 -- E -- -- -- -- --
00 00 -- -- Q -- -- -- --
00 -- -- -- -- W 00 -- --
00 -- -- -- -- 00 Y -- 00
-- -- 00 -- -- -- -- Y --
-- -- -- -- -- -- 00 -- G
=
S 00 --
00 Y 00
-- 00 Y
-
F 00 00
00 W --
00 -- Y
=
S 00 --
00 Y 00
-- 00 Y
-
F 00 00 -- --
00 W 00 00 --
00 00 D -- --
-- 00 -- Y 00
-- -- -- 00 Q
=
Y 0 0
0 Y -
0 - N
-
V 00 00
00 L --
00 -- Y
=
Y 0 0
0 Y -
0 - N
-
V 00 00
00 L 00
00 00 Q
=
Y 0 0
0 Y -
0 - N
-
V 00 00
00 L 00
00 00 Y
=
Y 0 0
0 Y -
0 - N
-
V 00 00 --
00 L -- --
00 -- Y 00
-- -- 00 G
=
Y 0 0
0 Y -
0 - N
-
V 00 00 00 00 00 00 --
00 L 00 00 00 -- -- --
00 00 W 00 -- -- -- --
00 00 00 E -- -- -- --
00 00 -- -- Q 00 -- --
00 -- -- -- 00 Y 00 --
00 -- -- -- -- 00 W 00
-- -- -- -- -- -- 00 D
=
Y 0 0
0 Y -
0 - N
-
V 00 00 00 00 00 00 -- --
00 L 00 00 00 -- -- -- --
00 00 W 00 -- -- -- 00 --
00 00 00 E -- -- -- -- --
00 00 -- -- Q 00 -- -- --
00 -- -- -- 00 Y 00 -- --
00 -- -- -- -- 00 W -- 00
-- -- 00 -- -- -- -- Y --
-- -- -- -- -- -- 00 -- D
=
Y 0 0
0 Y -
0 - N
-
V 00 00 00 00 00 00 -- --
00 L 00 00 00 -- -- -- --
00 00 W 00 -- -- -- -- --
00 00 00 E -- -- -- -- --
00 00 -- -- Q -- -- -- --
00 -- -- -- -- W -- 00 --
00 -- -- -- -- -- Y -- 00
-- -- -- -- -- 00 -- D --
-- -- -- -- -- -- 00 -- G
=
Y 0 0
0 Y -
0 - N
-
V 00 00 00 00 00 00 --
00 L 00 00 00 00 -- --
00 00 W 00 -- -- -- --
00 00 00 E -- -- -- --
00 00 -- -- Y 00 00 --
00 00 -- -- 00 Q -- --
00 -- -- -- 00 -- W 00
-- -- -- -- -- -- 00 D
=
Y 0 0
0 Y -
0 - N
-
V 00 00 00 00 00 00 -- --
00 L 00 00 00 00 -- -- --
00 00 W 00 -- -- -- 00 --
00 00 00 E -- -- -- -- --
00 00 -- -- Y 00 00 -- --
00 00 -- -- 00 Q -- -- --
00 -- -- -- 00 -- W -- 00
-- -- 00 -- -- -- -- Y --
-- -- -- -- -- -- 00 -- D
=
Y 0 0
0 Y -
0 - N
-
V 00 00 00 00 00 00 --
00 L 00 00 00 -- -- --
00 00 W -- -- -- -- --
00 00 -- E -- -- -- --
00 00 -- -- Q -- -- --
00 -- -- -- -- W 00 --
00 -- -- -- -- 00 Y 00
-- -- -- -- -- -- 00 G
=
Y 0 0
0 Y -
0 - N
-
V 00 00 00 00 00 00 -- --
00 L 00 00 00 -- -- -- --
00 00 W -- -- -- -- 00 --
00 00 -- E -- -- -- -- --
00 00 -- -- Q -- -- -- --
00 -- -- -- -- W 00 -- --
00 -- -- -- -- 00 Y -- 00
-- -- 00 -- -- -- -- Y --
-- -- -- -- -- -- 00 -- G
=
Y 0 0
0 Y -
0 - N
-
V 00 00 00 00 -- --
00 W -- -- -- 00 00
00 -- W -- -- -- --
00 -- -- E -- -- --
00 -- -- -- Q -- --
-- 00 -- -- -- L --
-- 00 -- -- -- -- Y
=
Y 0 0
0 Y -
0 - N
-
F 00 00
00 W --
00 -- Y
=
Y 0 0
0 Y -
0 - N
-
F 00 00 -- --
00 W 00 00 --
00 00 D -- --
-- 00 -- Y 00
-- -- -- 00 Q
=
Y 0 0
0 Y -
0 - N
-
L 00 00 -- --
00 Y -- 00 --
00 -- E -- --
-- 00 -- W 00
-- -- -- 00 D
=
Y 0 0
0 Y -
0 - N
-
G 00 --
00 Y 00
-- 00 W
=
Y 0 0
0 Y -
0 - N
-
W 0 0
0 Y -
0 - D
=
Y 0 0
0 Y -
0 - N
-
W 0 0 -
0 Y - 0
0 - D -
- 0 - Q
=
G 00 --
00 Y 00
-- 00 Y
-
V 00 00
00 L --
00 -- Y
=
G 00 --
00 Y 00
-- 00 Y
-
V 00 00
00 L 00
00 00 Y
=
G 00 --
00 Y 00
-- 00 Y
-
V 00 00 --
00 L -- --
00 -- Y 00
-- -- 00 G
=
G 00 --
00 Y 00
-- 00 Y
-
V 00 00 00 00 00 00 --
00 L 00 00 00 -- -- --
00 00 W 00 -- -- -- --
00 00 00 E -- -- -- --
00 00 -- -- Q 00 -- --
00 -- -- -- 00 Y 00 --
00 -- -- -- -- 00 W 00
-- -- -- -- -- -- 00 D
=
G 00 --
00 Y 00
-- 00 Y
-
V 00 00 00 00 00 00 -- --
00 L 00 00 00 -- -- -- --
00 00 W 00 -- -- -- 00 --
00 00 00 E -- -- -- -- --
00 00 -- -- Q 00 -- -- --
00 -- -- -- 00 Y 00 -- --
00 -- -- -- -- 00 W -- 00
-- -- 00 -- -- -- -- Y --
-- -- -- -- -- -- 00 -- D
=
G 00 --
00 Y 00
-- 00 Y
-
V 00 00 00 00 00 00 -- --
00 L 00 00 00 -- -- -- --
00 00 W 00 -- -- -- -- --
00 00 00 E -- -- -- -- --
00 00 -- -- Q -- -- -- --
00 -- -- -- -- W -- 00 --
00 -- -- -- -- -- Y -- 00
-- -- -- -- -- 00 -- D --
-- -- -- -- -- -- 00 -- G
=
G 00 --
00 Y 00
-- 00 Y
-
V 00 00 00 00 00 00 --
00 L 00 00 00 00 -- --
00 00 W 00 -- -- -- --
00 00 00 E -- -- -- --
00 00 -- -- Y 00 00 --
00 00 -- -- 00 Q -- --
00 -- -- -- 00 -- W 00
-- -- -- -- -- -- 00 D
=
G 00 --
00 Y 00
-- 00 Y
-
V 00 00 00 00 00 00 -- --
00 L 00 00 00 00 -- -- --
00 00 W 00 -- -- -- 00 --
00 00 00 E -- -- -- -- --
00 00 -- -- Y 00 00 -- --
00 00 -- -- 00 Q -- -- --
00 -- -- -- 00 -- W -- 00
-- -- 00 -- -- -- -- Y --
-- -- -- -- -- -- 00 -- D
=
G 00 --
00 Y 00
-- 00 Y
-
V 00 00 00 00 00 00 --
00 L 00 00 00 -- -- --
00 00 W -- -- -- -- --
00 00 -- E -- -- -- --
00 00 -- -- Q -- -- --
00 -- -- -- -- W 00 --
00 -- -- -- -- 00 Y 00
-- -- -- -- -- -- 00 G
=
G 00 --
00 Y 00
-- 00 Y
-
V 00 00 00 00 00 00 -- --
00 L 00 00 00 -- -- -- --
00 00 W -- -- -- -- 00 --
00 00 -- E -- -- -- -- --
00 00 -- -- Q -- -- -- --
00 -- -- -- -- W 00 -- --
00 -- -- -- -- 00 Y -- 00
-- -- 00 -- -- -- -- Y --
-- -- -- -- -- -- 00 -- G
=
G 00 --
00 Y 00
-- 00 Y
-
V 00 00 00 00 -- --
00 W -- -- -- 00 00
00 -- W -- -- -- --
00 -- -- E -- -- --
00 -- -- -- Q -- --
-- 00 -- -- -- L --
-- 00 -- -- -- -- Y
=
G 00 --
00 Y 00
-- 00 Y
-
F 00 00
00 W --
00 -- Y
=
G 00 --
00 Y 00
-- 00 Y
-
F 00 00 -- --
00 W 00 00 --
00 00 D -- --
-- 00 -- Y 00
-- -- -- 00 Q
=
#
G 00 --
00 Y 00
-- 00 Y
-
V 00 00
00 A --
00 -- Q
=
G 00 --
00 Y 00
-- 00 Y
-
V 00 --
00 Q 00
-- 00 K
=
G 00 --
00 Y 00
-- 00 Y
-
V 00 00
00 L --
00 -- Y
=
#
G 00 --
00 Y 00
-- 00 T
-
V 00 --
00 Q 00
-- 00 K
=
G 00 --
00 Y 00
-- 00 T
-
V 00 00
00 L 00
00 00 Q
=
G 00 --
00 Y 00
-- 00 T
-
L 00 00
00 G --
00 -- Y
=
G 00 --
00 Y 00
-- 00 T
-
L 00 --
00 Y 00
-- 00 G
=
G 00 --
00 Y 00
-- 00 T
-
L 00 00 -- --
00 Y -- 00 --
00 -- E -- --
-- 00 -- W 00
-- -- -- 00 D
=
G 00 --
00 Y 00
-- 00 T
-
L 00 00 -- -- --
00 Y -- 00 00 --
00 -- E -- -- --
-- 00 -- G 00 --
-- 00 -- 00 W 00
-- -- -- -- 00 D
=
G 00 --
00 Y 00
-- 00 T
-
G 00 00 --
00 W 00 00
00 00 Y --
-- 00 -- D
=
G 00 --
00 Y 00
-- 00 T
-
G 00 --
00 Y 00
-- 00 W
=
G 00 --
00 Y 00
-- 00 T
-
W 0 0
0 Y -
0 - D
=
#
G 00 --
00 Y 00
-- 00 Y
-
V 00 00
00 A --
00 -- Q
=
G 00 --
00 Y 00
-- 00 Y
-
V 00 -- -- -- --
00 P 00 -- -- --
-- 00 F 00 00 --
-- -- 00 T -- --
-- -- 00 -- S 00
-- -- -- -- 00 L
=
G 00 --
00 Y 00
-- 00 Y
-
V 00 -- --
00 P 00 --
-- 00 A 00
-- -- 00 P
=
#
G 00 --
00 Y 00
-- 00 T
-
W 0 -
0 Y 0
- 0 H
=
S 00 --
00 Y 00
-- 00 Y
-
V 00 00
00 L 00
00 00 Q
=
S 00 --
00 Y 00
-- 00 Y
-
L 00 00 -- --
00 Y -- 00 --
00 -- E -- --
-- 00 -- W 00
-- -- -- 00 D
=
S 00 --
00 Y 00
-- 00 Y
-
G 00 --
00 Y 00
-- 00 W
=
S 00 --
00 Y 00
-- 00 Y
-
W 0 0
0 Y -
0 - D
=
S 00 --
00 Y 00
-- 00 Y
-
L 00 00
00 G --
00 -- Y
=
S 00 --
00 Y 00
-- 00 Y
-
L 00 --
00 Y 00
-- 00 G
=
S 00 --
00 Y 00
-- 00 Y
-
L 00 00 -- -- --
00 Y -- 00 00 --
00 -- E -- -- --
-- 00 -- G 00 --
-- 00 -- 00 W 00
-- -- -- -- 00 D
=
S 00 --
00 Y 00
-- 00 Y
-
G 00 00 --
00 W 00 00
00 00 Y --
-- 00 -- D
=
S 00 --
00 Y 00
-- 00 Y
-
W 0 -
0 Y 0
- 0 H
=
G 00 --
00 Y 00
-- 00 Y
-
V 00 00
00 L 00
00 00 Q
=
G 00 --
00 Y 00
-- 00 Y
-
L 00 00 -- --
00 Y -- 00 --
00 -- E -- --
-- 00 -- W 00
-- -- -- 00 D
=
G 00 --
00 Y 00
-- 00 Y
-
G 00 --
00 Y 00
-- 00 W
=
G 00 --
00 Y 00
-- 00 Y
-
W 0 0
0 Y -
0 - D
=
G 00 --
00 Y 00
-- 00 T
-
V 00 00
00 L 00
00 00 Q
=
G 00 --
00 Y 00
-- 00 T
-
L 00 00
00 G --
00 -- Y
=
G 00 --
00 Y 00
-- 00 T
-
L 00 --
00 Y 00
-- 00 G
=
G 00 --
00 Y 00
-- 00 T
-
L 00 00 -- --
00 Y -- 00 --
00 -- E -- --
-- 00 -- W 00
-- -- -- 00 D
=
G 00 --
00 Y 00
-- 00 T
-
L 00 00 -- -- --
00 Y -- 00 00 --
00 -- E -- -- --
-- 00 -- G 00 --
-- 00 -- 00 W 00
-- -- -- -- 00 D
=
G 00 --
00 Y 00
-- 00 T
-
G 00 00 --
00 W 00 00
00 00 Y --
-- 00 -- D
=
G 00 --
00 Y 00
-- 00 T
-
G 00 --
00 Y 00
-- 00 W
=
G 00 --
00 Y 00
-- 00 T
-
W 0 0
0 Y -
0 - D
=
S 00 --
00 Y 00
-- 00 Y
-
V 00 00
00 A --
00 -- Q
=
S 00 --
00 Y 00
-- 00 Y
-
V 00 00 -- --
00 A 00 00 --
00 00 P 00 00
-- 00 00 F 00
-- -- 00 00 T
=
S 00 --
00 Y 00
-- 00 Y
-
V 00 -- -- --
00 P 00 -- --
-- 00 F 00 00
-- -- 00 T 00
-- -- 00 00 S
=
S 00 --
00 Y 00
-- 00 Y
-
V 00 -- -- -- --
00 P 00 -- -- --
-- 00 F 00 00 --
-- -- 00 T -- --
-- -- 00 -- S 00
-- -- -- -- 00 L
=
S 00 --
00 Y 00
-- 00 Y
-
V 00 -- -- -- -- --
00 P 00 -- -- -- --
-- 00 L 00 00 00 --
-- -- 00 L -- -- --
-- -- 00 -- A -- 00
-- -- 00 -- -- G --
-- -- -- -- 00 -- L
=
S 00 --
00 Y 00
-- 00 Y
-
V 00 -- -- -- --
00 P 00 -- -- --
-- 00 L 00 00 00
-- -- 00 L 00 --
-- -- 00 00 G --
-- -- 00 -- -- A
=
S 00 --
00 Y 00
-- 00 Y
-
V 00 -- --
00 P 00 --
-- 00 A 00
-- -- 00 P
=
S 00 --
00 Y 00
-- 00 Y
-
V 00 00
00 L --
00 -- P
=
S 00 --
00 Y 00
-- 00 Y
-
F 00 00
00 S --
00 -- H
=
S 00 --
00 Y 00
-- 00 Y
-
L 00 00 00 -- --
00 A -- -- 00 --
00 -- G -- -- 00
00 -- -- S -- --
-- 00 -- -- L --
-- -- 00 -- -- P
=
S 00 --
00 Y 00
-- 00 Y
-
L 00 00 00 00 --
00 A -- -- -- 00
00 -- G -- -- --
00 -- -- S -- --
00 -- -- -- P --
-- 00 -- -- -- L
=
S 00 --
00 Y 00
-- 00 Y
-
L 00 00 00 00 --
00 A -- -- -- --
00 -- G -- -- --
00 -- -- S -- --
00 -- -- -- P 00
-- -- -- -- 00 L
=
S 00 --
00 Y 00
-- 00 Y
-
L 00 00 -- -- --
00 L -- -- -- --
00 -- P 00 -- --
-- -- 00 L 00 00
-- -- -- 00 A --
-- -- -- 00 -- G
=
S 00 --
00 Y 00
-- 00 Y
-
L 00 00 -- -- --
00 L -- -- -- --
00 -- P 00 -- --
-- -- 00 G 00 --
-- -- -- 00 L 00
-- -- -- -- 00 S
=
S 00 --
00 Y 00
-- 00 Y
-
L 00 00 -- -- --
00 L -- -- -- --
00 -- P 00 -- --
-- -- 00 G 00 --
-- -- -- 00 L 00
-- -- -- -- 00 A
=
S 00 --
00 Y 00
-- 00 Y
-
L 00 00 00 00 --
00 L -- -- -- --
00 -- A -- -- --
00 -- -- G -- --
00 -- -- -- P 00
-- -- -- -- 00 L
=
S 00 --
00 Y 00
-- 00 Y
-
L 00 00 00 00 --
00 L -- -- -- --
00 -- A -- -- 00
00 -- -- G 00 --
00 -- -- 00 P --
-- -- 00 -- -- L
=
S 00 --
00 Y 00
-- 00 Y
-
L 00 00 00 00
00 L 00 -- --
00 00 G 00 --
00 -- 00 P --
00 -- -- -- A
=
S 00 --
00 Y 00
-- 00 Y
-
L 00 00 00 00 00
00 L 00 -- -- --
00 00 G -- -- --
00 -- -- A -- --
00 -- -- -- S --
00 -- -- -- -- P
=
S 00 --
00 Y 00
-- 00 Y
-
L 00 00 00 00 --
00 L 00 -- -- --
00 00 G -- -- 00
00 -- -- A -- --
00 -- -- -- S --
-- -- 00 -- -- P
=
S 00 --
00 Y 00
-- 00 Y
-
L 00 00 00 -- --
00 L 00 -- 00 --
00 00 G -- -- 00
00 -- -- L -- --
-- 00 -- -- S --
-- -- 00 -- -- P
=
S 00 --
00 Y 00
-- 00 Y
-
L 00 00 00 -- -- --
00 L 00 -- 00 -- --
00 00 G -- -- 00 --
00 -- -- L -- -- 00
-- 00 -- -- A -- --
-- -- 00 -- -- P --
-- -- -- 00 -- -- K
=
S 00 --
00 Y 00
-- 00 Y
-
L 00 00 00 -- -- --
00 L 00 -- 00 00 --
00 00 G -- -- -- --
00 -- -- L -- -- 00
-- 00 -- -- A -- --
-- 00 -- -- -- P --
-- -- -- 00 -- -- K
=
G 00 --
00 Y 00
-- 00 Y
-
V 00 00
00 A --
00 -- Q
=
G 00 --
00 Y 00
-- 00 Y
-
V 00 00 -- --
00 A 00 00 --
00 00 P 00 00
-- 00 00 F 00
-- -- 00 00 T
=
G 00 --
00 Y 00
-- 00 Y
-
V 00 -- -- --
00 P 00 -- --
-- 00 F 00 00
-- -- 00 T 00
-- -- 00 00 S
=
G 00 --
00 Y 00
-- 00 Y
-
V 00 -- -- -- --
00 P 00 -- -- --
-- 00 F 00 00 --
-- -- 00 T -- --
-- -- 00 -- S 00
-- -- -- -- 00 L
=
G 00 --
00 Y 00
-- 00 Y
-
V 00 -- -- -- -- --
00 P 00 -- -- -- --
-- 00 L 00 00 00 --
-- -- 00 L -- -- --
-- -- 00 -- A -- 00
-- -- 00 -- -- G --
-- -- -- -- 00 -- L
=
G 00 --
00 Y 00
-- 00 Y
-
V 00 -- -- -- --
00 P 00 -- -- --
-- 00 L 00 00 00
-- -- 00 L 00 --
-- -- 00 00 G --
-- -- 00 -- -- A
=
G 00 --
00 Y 00
-- 00 Y
-
V 00 -- --
00 P 00 --
-- 00 A 00
-- -- 00 P
=
G 00 --
00 Y 00
-- 00 Y
-
V 00 00
00 L --
00 -- P
=
G 00 --
00 Y 00
-- 00 Y
-
F 00 00
00 S --
00 -- H
=
G 00 --
00 Y 00
-- 00 Y
-
L 00 00 00 -- --
00 A -- -- 00 --
00 -- G -- -- 00
00 -- -- S -- --
-- 00 -- -- L --
-- -- 00 -- -- P
=
G 00 --
00 Y 00
-- 00 Y
-
L 00 00 00 00 --
00 A -- -- -- 00
00 -- G -- -- --
00 -- -- S -- --
00 -- -- -- P --
-- 00 -- -- -- L
=
G 00 --
00 Y 00
-- 00 Y
-
L 00 00 00 00 --
00 A -- -- -- --
00 -- G -- -- --
00 -- -- S -- --
00 -- -- -- P 00
-- -- -- -- 00 L
=
G 00 --
00 Y 00
-- 00 Y
-
L 00 00 -- -- --
00 L -- -- -- --
00 -- P 00 -- --
-- -- 00 L 00 00
-- -- -- 00 A --
-- -- -- 00 -- G
=
G 00 --
00 Y 00
-- 00 Y
-
L 00 00 -- -- --
00 L -- -- -- --
00 -- P 00 -- --
-- -- 00 G 00 --
-- -- -- 00 L 00
-- -- -- -- 00 S
=
G 00 --
00 Y 00
-- 00 Y
-
L 00 00 -- -- --
00 L -- -- -- --
00 -- P 00 -- --
-- -- 00 G 00 --
-- -- -- 00 L 00
-- -- -- -- 00 A
=
G 00 --
00 Y 00
-- 00 Y
-
L 00 00 00 00 --
00 L -- -- -- --
00 -- A -- -- --
00 -- -- G -- --
00 -- -- -- P 00
-- -- -- -- 00 L
=
G 00 --
00 Y 00
-- 00 Y
-
L 00 00 00 00 --
00 L -- -- -- --
00 -- A -- -- 00
00 -- -- G 00 --
00 -- -- 00 P --
-- -- 00 -- -- L
=
G 00 --
00 Y 00
-- 00 Y
-
L 00 00 00 00
00 L 00 -- --
00 00 G 00 --
00 -- 00 P --
00 -- -- -- A
=
G 00 --
00 Y 00
-- 00 Y
-
L 00 00 00 00 00
00 L 00 -- -- --
00 00 G -- -- --
00 -- -- A -- --
00 -- -- -- S --
00 -- -- -- -- P
=
G 00 --
00 Y 00
-- 00 Y
-
L 00 00 00 00 --
00 L 00 -- -- --
00 00 G -- -- 00
00 -- -- A -- --
00 -- -- -- S --
-- -- 00 -- -- P
=
G 00 --
00 Y 00
-- 00 Y
-
L 00 00 00 -- --
00 L 00 -- 00 --
00 00 G -- -- 00
00 -- -- L -- --
-- 00 -- -- S --
-- -- 00 -- -- P
=
G 00 --
00 Y 00
-- 00 Y
-
L 00 00 00 -- -- --
00 L 00 -- 00 -- --
00 00 G -- -- 00 --
00 -- -- L -- -- 00
-- 00 -- -- A -- --
-- -- 00 -- -- P --
-- -- -- 00 -- -- K
=
G 00 --
00 Y 00
-- 00 Y
-
L 00 00 00 -- -- --
00 L 00 -- 00 00 --
00 00 G -- -- -- --
00 -- -- L -- -- 00
-- 00 -- -- A -- --
-- 00 -- -- -- P --
-- -- -- 00 -- -- K
=
G 00 --
00 Y 00
-- 00 Y
-
L 00 00
00 G --
00 -- Y
=
G 00 --
00 Y 00
-- 00 Y
-
L 00 --
00 Y 00
-- 00 G
=
G 00 --
00 Y 00
-- 00 Y
-
L 00 00 -- -- --
00 Y -- 00 00 --
00 -- E -- -- --
-- 00 -- G 00 --
-- 00 -- 00 W 00
-- -- -- -- 00 D
=
G 00 --
00 Y 00
-- 00 Y
-
G 00 00 --
00 W 00 00
00 00 Y --
-- 00 -- D
=
G 00 --
00 Y 00
-- 00 Y
-
W 0 -
0 Y 0
- 0 H
=
G 00 --
00 Y 00
-- 00 T
-
V 00 00
00 A --
00 -- Q
=
G 00 --
00 Y 00
-- 00 T
-
V 00 00 -- --
00 A 00 00 --
00 00 P 00 00
-- 00 00 F 00
-- -- 00 00 T
=
G 00 --
00 Y 00
-- 00 T
-
V 00 -- -- --
00 P 00 -- --
-- 00 F 00 00
-- -- 00 T 00
-- -- 00 00 S
=
G 00 --
00 Y 00
-- 00 T
-
V 00 -- -- -- --
00 P 00 -- -- --
-- 00 F 00 00 --
-- -- 00 T -- --
-- -- 00 -- S 00
-- -- -- -- 00 L
=
G 00 --
00 Y 00
-- 00 T
-
V 00 -- -- -- -- --
00 P 00 -- -- -- --
-- 00 L 00 00 00 --
-- -- 00 L -- -- --
-- -- 00 -- A -- 00
-- -- 00 -- -- G --
-- -- -- -- 00 -- L
=
G 00 --
00 Y 00
-- 00 T
-
V 00 -- -- -- --
00 P 00 -- -- --
-- 00 L 00 00 00
-- -- 00 L 00 --
-- -- 00 00 G --
-- -- 00 -- -- A
=
G 00 --
00 Y 00
-- 00 T
-
V 00 -- --
00 P 00 --
-- 00 A 00
-- -- 00 P
=
G 00 --
00 Y 00
-- 00 T
-
V 00 00
00 L --
00 -- P
=
G 00 --
00 Y 00
-- 00 T
-
F 00 00
00 S --
00 -- H
=
G 00 --
00 Y 00
-- 00 T
-
L 00 00 00 -- --
00 A -- -- 00 --
00 -- G -- -- 00
00 -- -- S -- --
-- 00 -- -- L --
-- -- 00 -- -- P
=
G 00 --
00 Y 00
-- 00 T
-
L 00 00 00 00 --
00 A -- -- -- 00
00 -- G -- -- --
00 -- -- S -- --
00 -- -- -- P --
-- 00 -- -- -- L
=
G 00 --
00 Y 00
-- 00 T
-
L 00 00 00 00 --
00 A -- -- -- --
00 -- G -- -- --
00 -- -- S -- --
00 -- -- -- P 00
-- -- -- -- 00 L
=
G 00 --
00 Y 00
-- 00 T
-
L 00 00 -- -- --
00 L -- -- -- --
00 -- P 00 -- --
-- -- 00 L 00 00
-- -- -- 00 A --
-- -- -- 00 -- G
=
G 00 --
00 Y 00
-- 00 T
-
L 00 00 -- -- --
00 L -- -- -- --
00 -- P 00 -- --
-- -- 00 G 00 --
-- -- -- 00 L 00
-- -- -- -- 00 S
=
G 00 --
00 Y 00
-- 00 T
-
L 00 00 -- -- --
00 L -- -- -- --
00 -- P 00 -- --
-- -- 00 G 00 --
-- -- -- 00 L 00
-- -- -- -- 00 A
=
G 00 --
00 Y 00
-- 00 T
-
L 00 00 00 00 --
00 L -- -- -- --
00 -- A -- -- --
00 -- -- G -- --
00 -- -- -- P 00
-- -- -- -- 00 L
=
G 00 --
00 Y 00
-- 00 T
-
L 00 00 00 00 --
00 L -- -- -- --
00 -- A -- -- 00
00 -- -- G 00 --
00 -- -- 00 P --
-- -- 00 -- -- L
=
G 00 --
00 Y 00
-- 00 T
-
L 00 00 00 00
00 L 00 -- --
00 00 G 00 --
00 -- 00 P --
00 -- -- -- A
=
G 00 --
00 Y 00
-- 00 T
-
L 00 00 00 00 00
00 L 00 -- -- --
00 00 G -- -- --
00 -- -- A -- --
00 -- -- -- S --
00 -- -- -- -- P
=
G 00 --
00 Y 00
-- 00 T
-
L 00 00 00 00 --
00 L 00 -- -- --
00 00 G -- -- 00
00 -- -- A -- --
00 -- -- -- S --
-- -- 00 -- -- P
=
G 00 --
00 Y 00
-- 00 T
-
L 00 00 00 -- --
00 L 00 -- 00 --
00 00 G -- -- 00
00 -- -- L -- --
-- 00 -- -- S --
-- -- 00 -- -- P
=
G 00 --
00 Y 00
-- 00 T
-
L 00 00 00 -- -- --
00 L 00 -- 00 -- --
00 00 G -- -- 00 --
00 -- -- L -- -- 00
-- 00 -- -- A -- --
-- -- 00 -- -- P --
-- -- -- 00 -- -- K
=
G 00 --
00 Y 00
-- 00 T
-
L 00 00 00 -- -- --
00 L 00 -- 00 00 --
00 00 G -- -- -- --
00 -- -- L -- -- 00
-- 00 -- -- A -- --
-- 00 -- -- -- P --
-- -- -- 00 -- -- K
=
#
G 00 --
00 Y 00
-- 00 Y
-
V 00 00
00 A --
00 -- Q
=
G 00 --
00 Y 00
-- 00 Y
-
V 00 -- --
00 P 00 --
-- 00 A 00
-- -- 00 P
=
G 00 --
00 Y 00
-- 00 Y
-
V 00 --
00 Q 00
-- 00 K
=
#
G 00 --
00 Y 00
-- 00 T
-
W 0 0 -
0 Y - 0
0 - D -
- 0 - Q
=
G 00 --
00 Y 00
-- 00 T
-
V 00 00
00 L 00
00 00 Q
=
G 00 --
00 Y 00
-- 00 T
-
L 00 00
00 G --
00 -- Y
=
G 00 --
00 Y 00
-- 00 T
-
L 00 --
00 Y 00
-- 00 G
=
G 00 --
00 Y 00
-- 00 T
-
L 00 00 -- --
00 Y -- 00 --
00 -- E -- --
-- 00 -- W 00
-- -- -- 00 D
=
G 00 --
00 Y 00
-- 00 T
-
L 00 00 -- -- --
00 Y -- 00 00 --
00 -- E -- -- --
-- 00 -- G 00 --
-- 00 -- 00 W 00
-- -- -- -- 00 D
=
G 00 --
00 Y 00
-- 00 T
-
G 00 00 --
00 W 00 00
00 00 Y --
-- 00 -- D
=
G 00 --
00 Y 00
-- 00 T
-
G 00 --
00 Y 00
-- 00 W
=
G 00 --
00 Y 00
-- 00 T
-
W 0 0
0 Y -
0 - D
=
G 00 --
00 Y 00
-- 00 T
-
V 00 00
00 L --
00 -- Y
=
G 00 --
00 Y 00
-- 00 T
-
V 00 00
00 L 00
00 00 Y
=
G 00 --
00 Y 00
-- 00 T
-
V 00 00 --
00 L -- 00
00 -- Y --
-- 00 -- G
=
G 00 --
00 Y 00
-- 00 T
-
V 00 00 --
00 L -- --
00 -- Y 00
-- -- 00 G
=
G 00 --
00 Y 00
-- 00 T
-
V 00 00 --
00 L 00 00
00 00 Y --
-- 00 -- G
=
G 00 --
00 Y 00
-- 00 T
-
V 00 00 --
00 L 00 --
00 00 Y 00
-- -- 00 G
=
G 00 --
00 Y 00
-- 00 T
-
V 00 00 00 00 00 00 --
00 L 00 00 00 -- -- --
00 00 W 00 -- -- -- --
00 00 00 E -- -- -- --
00 00 -- -- Q 00 -- --
00 -- -- -- 00 Y 00 --
00 -- -- -- -- 00 W 00
-- -- -- -- -- -- 00 D
=
G 00 --
00 Y 00
-- 00 T
-
V 00 00 00 00 00 00 -- --
00 L 00 00 00 -- -- -- --
00 00 W 00 -- -- -- 00 --
00 00 00 E -- -- -- -- --
00 00 -- -- Q 00 -- -- --
00 -- -- -- 00 Y 00 -- --
00 -- -- -- -- 00 W -- 00
-- -- 00 -- -- -- -- Y --
-- -- -- -- -- -- 00 -- D
=
G 00 --
00 Y 00
-- 00 T
-
V 00 00 00 00 00 00 -- --
00 L 00 00 00 -- -- 00 --
00 00 W 00 -- -- -- -- --
00 00 00 E -- -- -- 00 --
00 00 -- -- Q 00 -- 00 --
00 -- -- -- 00 Y 00 -- --
00 -- -- -- -- 00 W -- 00
-- 00 -- 00 00 -- -- G --
-- -- -- -- -- -- 00 -- D
=
G 00 --
00 Y 00
-- 00 T
-
V 00 00 00 00 00 00 -- -- --
00 L 00 00 00 -- -- 00 -- --
00 00 W 00 -- -- -- -- 00 --
00 00 00 E -- -- -- 00 -- --
00 00 -- -- Q 00 -- 00 -- --
00 -- -- -- 00 Y 00 -- -- --
00 -- -- -- -- 00 W -- -- 00
-- 00 -- 00 00 -- -- G -- --
-- -- 00 -- -- -- -- -- Y --
-- -- -- -- -- -- 00 -- -- D
=
G 00 --
00 Y 00
-- 00 T
-
V 00 00 00 00 00 00 -- --
00 L 00 00 00 -- -- -- --
00 00 W 00 -- -- -- -- --
00 00 00 E -- -- -- -- --
00 00 -- -- Q -- -- -- --
00 -- -- -- -- W -- 00 --
00 -- -- -- -- -- Y -- 00
-- -- -- -- -- 00 -- D --
-- -- -- -- -- -- 00 -- G
=
G 00 --
00 Y 00
-- 00 T
-
V 00 00 00 00 00 00 --
00 L 00 00 00 00 -- --
00 00 W 00 -- -- -- --
00 00 00 E -- -- -- --
00 00 -- -- Y 00 00 --
00 00 -- -- 00 Q -- --
00 -- -- -- 00 -- W 00
-- -- -- -- -- -- 00 D
=
G 00 --
00 Y 00
-- 00 T
-
V 00 00 00 00 00 00 -- --
00 L 00 00 00 00 -- -- --
00 00 W 00 -- -- -- -- --
00 00 00 E -- -- -- -- --
00 00 -- -- Y 00 00 00 --
00 00 -- -- 00 Q -- -- --
00 -- -- -- 00 -- W 00 00
-- -- -- -- 00 -- 00 G --
-- -- -- -- -- -- 00 -- D
=
G 00 --
00 Y 00
-- 00 T
-
V 00 00 00 00 00 00 -- --
00 L 00 00 00 00 -- -- --
00 00 W 00 -- -- -- 00 --
00 00 00 E -- -- -- -- --
00 00 -- -- Y 00 00 -- --
00 00 -- -- 00 Q -- -- --
00 -- -- -- 00 -- W -- 00
-- -- 00 -- -- -- -- Y --
-- -- -- -- -- -- 00 -- D
=
G 00 --
00 Y 00
-- 00 T
-
V 00 00 00 00 00 00 -- -- --
00 L 00 00 00 00 -- -- -- --
00 00 W 00 -- -- -- 00 -- --
00 00 00 E -- -- -- -- -- --
00 00 -- -- Y 00 00 -- 00 --
00 00 -- -- 00 Q -- -- -- --
00 -- -- -- 00 -- W -- 00 00
-- -- 00 -- -- -- -- Y -- --
-- -- -- -- 00 -- 00 -- G --
-- -- -- -- -- -- 00 -- -- D
=
G 00 --
00 Y 00
-- 00 T
-
V 00 00 00 00 00 00 -- -- --
00 L 00 00 00 00 -- 00 -- --
00 00 W 00 -- -- -- -- -- --
00 00 00 E -- -- -- 00 -- --
00 00 -- -- Y 00 00 -- 00 --
00 00 -- -- 00 Q -- 00 -- --
00 -- -- -- 00 -- W -- 00 00
-- 00 -- 00 -- 00 -- G -- --
-- -- -- -- 00 -- 00 -- G --
-- -- -- -- -- -- 00 -- -- D
=
G 00 --
00 Y 00
-- 00 T
-
V 00 00 00 00 00 -- -- -- --
00 L 00 00 00 -- -- -- -- --
00 00 W 00 -- -- -- -- -- --
00 00 00 E -- -- -- -- -- --
00 00 -- -- Y 00 00 00 -- --
00 -- -- -- 00 W 00 -- 00 --
-- -- -- -- 00 00 G -- -- --
-- -- -- -- 00 -- -- Q -- 00
-- -- -- -- -- 00 -- -- D --
-- -- -- -- -- -- -- 00 -- G
=
G 00 --
00 Y 00
-- 00 T
-
V 00 00 00 00 00 -- -- -- -- --
00 L 00 00 00 -- -- -- -- -- --
00 00 W 00 -- -- 00 -- -- -- --
00 00 00 E -- -- -- -- -- -- --
00 00 -- -- Y 00 -- 00 00 -- --
00 -- -- -- 00 W -- 00 -- 00 --
-- -- 00 -- -- -- Y -- -- -- --
-- -- -- -- 00 00 -- G -- -- --
-- -- -- -- 00 -- -- -- Q -- 00
-- -- -- -- -- 00 -- -- -- D --
-- -- -- -- -- -- -- -- 00 -- G
=
G 00 --
00 Y 00
-- 00 T
-
V 00 00 00 00 00 -- -- --
00 L 00 00 -- -- -- -- --
00 00 W 00 -- -- -- -- --
00 00 00 E -- -- -- -- --
00 -- -- -- W 00 00 -- --
00 -- -- -- 00 Y -- 00 --
-- -- -- -- 00 -- D -- --
-- -- -- -- -- 00 -- Q 00
-- -- -- -- -- -- -- 00 G
=
G 00 --
00 Y 00
-- 00 T
-
V 00 00 00 00 00 -- -- -- --
00 L 00 00 -- -- -- -- -- --
00 00 W 00 -- -- 00 -- -- --
00 00 00 E -- -- -- -- -- --
00 -- -- -- W 00 -- 00 -- --
00 -- -- -- 00 Y -- -- 00 --
-- -- 00 -- -- -- Y -- -- --
-- -- -- -- 00 -- -- D -- --
-- -- -- -- -- 00 -- -- Q 00
-- -- -- -- -- -- -- -- 00 G
=
G 00 --
00 Y 00
-- 00 T
-
V 00 00 00 00 00 00 --
00 L 00 00 00 -- -- --
00 00 W -- -- -- -- --
00 00 -- E -- -- -- --
00 00 -- -- Q -- -- --
00 -- -- -- -- W 00 --
00 -- -- -- -- 00 Y 00
-- -- -- -- -- -- 00 G
=
G 00 --
00 Y 00
-- 00 T
-
V 00 00 00 00 00 00 -- --
00 L 00 00 00 -- -- -- --
00 00 W -- -- -- -- 00 --
00 00 -- E -- -- -- -- --
00 00 -- -- Q -- -- -- --
00 -- -- -- -- W 00 -- --
00 -- -- -- -- 00 Y -- 00
-- -- 00 -- -- -- -- Y --
-- -- -- -- -- -- 00 -- G
=
G 00 --
00 Y 00
-- 00 T
-
V 00 00 00 00 -- --
00 W -- -- -- 00 00
00 -- W -- -- -- --
00 -- -- E -- -- --
00 -- -- -- Q -- --
-- 00 -- -- -- L --
-- 00 -- -- -- -- Y
=
G 00 --
00 Y 00
-- 00 T
-
V 00 00 00 00 -- -- --
00 W -- -- -- 00 00 --
00 -- W -- -- -- -- --
00 -- -- E -- -- -- 00
00 -- -- -- Q -- -- 00
-- 00 -- -- -- L -- --
-- 00 -- -- -- -- Y --
-- -- -- 00 00 -- -- G
=
G 00 --
00 Y 00
-- 00 T
-
G 00 00 -- --
00 W 00 00 --
00 00 Y -- 00
-- 00 -- D --
-- -- 00 -- Q
=
G 00 --
00 Y 00
-- 00 T
-
G 00 -- -- --
00 Q 00 -- --
-- 00 Y 00 --
-- -- 00 W 00
-- -- -- 00 D
=
#
G 00 --
00 Y 00
-- 00 Y
-
V 00 00
00 A --
00 -- Q
=
G 00 --
00 Y 00
-- 00 Y
-
V 00 -- -- -- --
00 P 00 -- -- --
-- 00 F 00 00 --
-- -- 00 T -- --
-- -- 00 -- S 00
-- -- -- -- 00 L
=
G 00 --
00 Y 00
-- 00 Y
-
V 00 --
00 Q 00
-- 00 K
=
#
G 00 --
00 Y 00
-- 00 N
-
W 0 0 -
0 Y - 0
0 - D -
- 0 - Q
=
G 00 --
00 Y 00
-- 00 N
-
V 00 00
00 L --
00 -- Y
=
G 00 --
00 Y 00
-- 00 N
-
V 00 00
00 L 00
00 00 Q
=
G 00 --
00 Y 00
-- 00 N
-
V 00 00
00 L 00
00 00 Y
=
G 00 --
00 Y 00
-- 00 N
-
V 00 00 --
00 L -- --
00 -- Y 00
-- -- 00 G
=
G 00 --
00 Y 00
-- 00 N
-
V 00 00 00 00 00 00 --
00 L 00 00 00 -- -- --
00 00 W 00 -- -- -- --
00 00 00 E -- -- -- --
00 00 -- -- Q 00 -- --
00 -- -- -- 00 Y 00 --
00 -- -- -- -- 00 W 00
-- -- -- -- -- -- 00 D
=
G 00 --
00 Y 00
-- 00 N
-
V 00 00 00 00 00 00 -- --
00 L 00 00 00 -- -- -- --
00 00 W 00 -- -- -- 00 --
00 00 00 E -- -- -- -- --
00 00 -- -- Q 00 -- -- --
00 -- -- -- 00 Y 00 -- --
00 -- -- -- -- 00 W -- 00
-- -- 00 -- -- -- -- Y --
-- -- -- -- -- -- 00 -- D
=
G 00 --
00 Y 00
-- 00 N
-
V 00 00 00 00 00 00 -- --
00 L 00 00 00 -- -- -- --
00 00 W 00 -- -- -- -- --
00 00 00 E -- -- -- -- --
00 00 -- -- Q -- -- -- --
00 -- -- -- -- W -- 00 --
00 -- -- -- -- -- Y -- 00
-- -- -- -- -- 00 -- D --
-- -- -- -- -- -- 00 -- G
=
G 00 --
00 Y 00
-- 00 N
-
V 00 00 00 00 00 00 --
00 L 00 00 00 00 -- --
00 00 W 00 -- -- -- --
00 00 00 E -- -- -- --
00 00 -- -- Y 00 00 --
00 00 -- -- 00 Q -- --
00 -- -- -- 00 -- W 00
-- -- -- -- -- -- 00 D
=
G 00 --
00 Y 00
-- 00 N
-
V 00 00 00 00 00 00 -- --
00 L 00 00 00 00 -- -- --
00 00 W 00 -- -- -- 00 --
00 00 00 E -- -- -- -- --
00 00 -- -- Y 00 00 -- --
00 00 -- -- 00 Q -- -- --
00 -- -- -- 00 -- W -- 00
-- -- 00 -- -- -- -- Y --
-- -- -- -- -- -- 00 -- D
=
G 00 --
00 Y 00
-- 00 N
-
V 00 00 00 00 00 00 --
00 L 00 00 00 -- -- --
00 00 W -- -- -- -- --
00 00 -- E -- -- -- --
00 00 -- -- Q -- -- --
00 -- -- -- -- W 00 --
00 -- -- -- -- 00 Y 00
-- -- -- -- -- -- 00 G
=
G 00 --
00 Y 00
-- 00 N
-
V 00 00 00 00 00 00 -- --
00 L 00 00 00 -- -- -- --
00 00 W -- -- -- -- 00 --
00 00 -- E -- -- -- -- --
00 00 -- -- Q -- -- -- --
00 -- -- -- -- W 00 -- --
00 -- -- -- -- 00 Y -- 00
-- -- 00 -- -- -- -- Y --
-- -- -- -- -- -- 00 -- G
=
G 00 --
00 Y 00
-- 00 N
-
V 00 00 00 00 -- --
00 W -- -- -- 00 00
00 -- W -- -- -- --
00 -- -- E -- -- --
00 -- -- -- Q -- --
-- 00 -- -- -- L --
-- 00 -- -- -- -- Y
=
G 00 --
00 Y 00
-- 00 N
-
L 00 00 -- --
00 Y -- 00 --
00 -- E -- --
-- 00 -- W 00
-- -- -- 00 D
=
G 00 --
00 Y 00
-- 00 N
-
G 00 --
00 Y 00
-- 00 W
=
G 00 --
00 Y 00
-- 00 N
-
W 0 0
0 Y -
0 - D
=
#
G 00 --
00 Y 00
-- 00 Y
-
V 00 00
00 A --
00 -- Q
=
G 00 --
00 Y 00
-- 00 Y
-
V 00 -- -- -- --
00 P 00 -- -- --
-- 00 L 00 00 00
-- -- 00 L 00 --
-- -- 00 00 G --
-- -- 00 -- -- A
=
G 00 --
00 Y 00
-- 00 Y
-
V 00 00
00 L --
00 -- Y
=
#
T 00 --
00 D 00
-- 00 Y
-
W 0 0
0 Y -
0 - D
=
S 00 --
00 Y 00
-- 00 Y
-
V 00 00
00 L 00
00 00 Q
=
S 00 --
00 Y 00
-- 00 Y
-
L 00 00 -- --
00 Y -- 00 --
00 -- E -- --
-- 00 -- W 00
-- -- -- 00 D
=
S 00 --
00 Y 00
-- 00 Y
-
G 00 --
00 Y 00
-- 00 W
=
S 00 --
00 Y 00
-- 00 Y
-
W 0 0
0 Y -
0 - D
=
S 00 --
00 Y 00
-- 00 D
-
V 00 00
00 L 00
00 00 Q
=
S 00 --
00 Y 00
-- 00 D
-
L 00 00 -- --
00 Y -- 00 --
00 -- E -- --
-- 00 -- W 00
-- -- -- 00 D
=
S 00 --
00 Y 00
-- 00 D
-
G 00 --
00 Y 00
-- 00 W
=
S 00 --
00 Y 00
-- 00 D
-
W 0 0
0 Y -
0 - D
=
S 00 --
00 D 00
-- 00 Y
-
V 00 00
00 L 00
00 00 Q
=
S 00 --
00 D 00
-- 00 Y
-
L 00 00 -- --
00 Y -- 00 --
00 -- E -- --
-- 00 -- W 00
-- -- -- 00 D
=
S 00 --
00 D 00
-- 00 Y
-
G 00 --
00 Y 00
-- 00 W
=
S 00 --
00 D 00
-- 00 Y
-
W 0 0
0 Y -
0 - D
=
S 00 -- --
00 Y 00 00
-- 00 Y --
-- 00 -- D
-
V 00 00
00 L 00
00 00 Q
=
S 00 -- --
00 Y 00 00
-- 00 Y --
-- 00 -- D
-
L 00 00 -- --
00 Y -- 00 --
00 -- E -- --
-- 00 -- W 00
-- -- -- 00 D
=
S 00 -- --
00 Y 00 00
-- 00 Y --
-- 00 -- D
-
G 00 --
00 Y 00
-- 00 W
=
S 00 -- --
00 Y 00 00
-- 00 Y --
-- 00 -- D
-
W 0 0
0 Y -
0 - D
=
T 00 --
00 D 00
-- 00 Y
-
V 00 00
00 L 00
00 00 Q
=
T 00 --
00 D 00
-- 00 Y
-
L 00 00 -- --
00 Y -- 00 --
00 -- E -- --
-- 00 -- W 00
-- -- -- 00 D
=
T 00 --
00 D 00
-- 00 Y
-
G 00 --
00 Y 00
-- 00 W
=
#
G 00 --
00 Y 00
-- 00 Y
-
V 00 -- -- --
00 P 00 -- --
-- 00 F 00 00
-- -- 00 T 00
-- -- 00 00 S
=
G 00 --
00 Y 00
-- 00 Y
-
V 00 -- --
00 P 00 --
-- 00 A 00
-- -- 00 P
=
G 00 --
00 Y 00
-- 00 Y
-
V 00 00
00 L --
00 -- Y
=
#
T 00 --
00 S 00
-- 00 Y
-
F 00 00 -- --
00 W 00 00 --
00 00 D -- --
-- 00 -- Y 00
-- -- -- 00 Q
=
T 00 --
00 S 00
-- 00 Y
-
V 00 00
00 L --
00 -- Y
=
T 00 --
00 S 00
-- 00 Y
-
V 00 00
00 L 00
00 00 Q
=
T 00 --
00 S 00
-- 00 Y
-
V 00 00 00 00 00 00 --
00 L 00 00 00 -- -- --
00 00 W 00 -- -- -- --
00 00 00 E -- -- -- --
00 00 -- -- Q 00 -- --
00 -- -- -- 00 Y 00 --
00 -- -- -- -- 00 W 00
-- -- -- -- -- -- 00 D
=
T 00 --
00 S 00
-- 00 Y
-
V 00 00 00 00 00 00 -- --
00 L 00 00 00 -- -- -- --
00 00 W 00 -- -- -- 00 --
00 00 00 E -- -- -- -- --
00 00 -- -- Q 00 -- -- --
00 -- -- -- 00 Y 00 -- --
00 -- -- -- -- 00 W -- 00
-- -- 00 -- -- -- -- Y --
-- -- -- -- -- -- 00 -- D
=
T 00 --
00 S 00
-- 00 Y
-
V 00 00 00 00 00 00 -- -- --
00 L 00 00 00 -- -- -- -- --
00 00 W 00 -- -- -- 00 -- --
00 00 00 E -- -- -- -- -- --
00 00 -- -- Q 00 -- -- -- --
00 -- -- -- 00 Y 00 -- 00 --
00 -- -- -- -- 00 W -- -- 00
-- -- 00 -- -- -- -- Y -- --
-- -- -- -- -- 00 -- -- Q --
-- -- -- -- -- -- 00 -- -- D
=
T 00 --
00 S 00
-- 00 Y
-
V 00 00 00 00 00 -- -- --
00 L 00 00 00 -- -- -- --
00 00 W -- -- -- 00 -- --
00 00 -- E -- -- -- -- --
00 00 -- -- Q -- -- -- --
00 -- -- -- -- W -- 00 --
-- -- 00 -- -- -- Y -- 00
-- -- -- -- -- 00 -- Y --
-- -- -- -- -- -- 00 -- Q
=
T 00 --
00 S 00
-- 00 Y
-
V 00 00 00 -- -- --
00 W -- -- 00 00 --
00 -- W -- -- -- --
00 -- -- E -- -- --
-- 00 -- -- L -- --
-- 00 -- -- -- Y 00
-- -- -- -- -- 00 Q
=
T 00 --
00 S 00
-- 00 Y
-
V 00 00 00 00 -- --
00 W -- -- -- 00 00
00 -- W -- -- -- --
00 -- -- E -- -- --
00 -- -- -- Q -- --
-- 00 -- -- -- L --
-- 00 -- -- -- -- Y
=
T 00 --
00 S 00
-- 00 Y
-
W 0 0
0 Y -
0 - D
=
T 00 --
00 S 00
-- 00 Y
-
W 0 0 -
0 Y - 0
0 - D -
- 0 - Q
=
T 00 --
00 S 00
-- 00 Y
-
W 0 0 - -
0 Y - 0 0
0 - D - -
- 0 - Q -
- 0 - - Q
=
T 00 --
00 S 00
-- 00 Y
-
V 00 00 00 00 00 00 -- -- --
00 L 00 00 00 -- -- -- -- --
00 00 W 00 -- -- -- 00 -- --
00 00 00 E -- -- -- -- -- --
00 00 -- -- Q 00 -- -- -- --
00 -- -- -- 00 Y 00 -- 00 --
00 -- -- -- -- 00 W -- 00 00
-- -- 00 -- -- -- -- Y -- --
-- -- -- -- -- 00 00 -- Q --
-- -- -- -- -- -- 00 -- -- D
=
T 00 --
00 S 00
-- 00 Y
-
W 0 0 0 -
0 Y 0 - 0
0 0 Q - -
0 - - D -
- 0 - - Q
=
T 00 --
00 S 00
-- 00 Y
-
F 00 00
00 W --
00 -- Y
=
#
G 00 --
00 Y 00
-- 00 Y
-
V 00 00 -- --
00 A 00 00 --
00 00 P 00 00
-- 00 00 F 00
-- -- 00 00 T
=
G 00 --
00 Y 00
-- 00 Y
-
V 00 --
00 Q 00
-- 00 K
=
G 00 --
00 Y 00
-- 00 Y
-
V 00 00
00 L --
00 -- Y
=
#
T 00 --
00 S 00
-- 00 Y
-
W 0 0 - - -
0 Y - 0 - -
0 - D - - -
- 0 - Q 0 -
- - - 0 E 0
- - - - 0 W
=
T 00 --
00 S 00
-- 00 Y
-
V 00 00
00 L --
00 -- Y
=
T 00 --
00 S 00
-- 00 Y
-
V 00 00
00 L 00
00 00 Q
=
T 00 --
00 S 00
-- 00 Y
-
V 00 00 00 00 00 00 --
00 L 00 00 00 -- -- --
00 00 W 00 -- -- -- --
00 00 00 E -- -- -- --
00 00 -- -- Q 00 -- --
00 -- -- -- 00 Y 00 --
00 -- -- -- -- 00 W 00
-- -- -- -- -- -- 00 D
=
T 00 --
00 S 00
-- 00 Y
-
V 00 00 00 00 00 00 -- --
00 L 00 00 00 -- -- -- --
00 00 W 00 -- -- -- 00 --
00 00 00 E -- -- -- -- --
00 00 -- -- Q 00 -- -- --
00 -- -- -- 00 Y 00 -- --
00 -- -- -- -- 00 W -- 00
-- -- 00 -- -- -- -- Y --
-- -- -- -- -- -- 00 -- D
=
T 00 --
00 S 00
-- 00 Y
-
V 00 00 00 00 00 00 -- -- --
00 L 00 00 00 -- -- -- -- --
00 00 W 00 -- -- -- 00 -- --
00 00 00 E -- -- -- -- -- --
00 00 -- -- Q 00 -- -- -- --
00 -- -- -- 00 Y 00 -- 00 --
00 -- -- -- -- 00 W -- -- 00
-- -- 00 -- -- -- -- Y -- --
-- -- -- -- -- 00 -- -- Q --
-- -- -- -- -- -- 00 -- -- D
=
T 00 --
00 S 00
-- 00 Y
-
V 00 00 00 00 00 -- -- --
00 L 00 00 00 -- -- -- --
00 00 W -- -- -- 00 -- --
00 00 -- E -- -- -- -- --
00 00 -- -- Q -- -- -- --
00 -- -- -- -- W -- 00 --
-- -- 00 -- -- -- Y -- 00
-- -- -- -- -- 00 -- Y --
-- -- -- -- -- -- 00 -- Q
=
T 00 --
00 S 00
-- 00 Y
-
V 00 00 00 -- -- --
00 W -- -- 00 00 --
00 -- W -- -- -- --
00 -- -- E -- -- --
-- 00 -- -- L -- --
-- 00 -- -- -- Y 00
-- -- -- -- -- 00 Q
=
T 00 --
00 S 00
-- 00 Y
-
V 00 00 00 00 -- --
00 W -- -- -- 00 00
00 -- W -- -- -- --
00 -- -- E -- -- --
00 -- -- -- Q -- --
-- 00 -- -- -- L --
-- 00 -- -- -- -- Y
=
T 00 --
00 S 00
-- 00 Y
-
W 0 0
0 Y -
0 - D
=
T 00 --
00 S 00
-- 00 Y
-
W 0 0 -
0 Y - 0
0 - D -
- 0 - Q
=
T 00 --
00 S 00
-- 00 Y
-
W 0 0 - -
0 Y - 0 0
0 - D - -
- 0 - Q -
- 0 - - Q
=
T 00 --
00 S 00
-- 00 Y
-
V 00 00
00 L 00
00 00 Y
=
T 00 --
00 S 00
-- 00 Y
-
V 00 00 --
00 L -- --
00 -- Y 00
-- -- 00 G
=
T 00 --
00 S 00
-- 00 Y
-
V 00 00 00 00 00 00 -- --
00 L 00 00 00 -- -- -- --
00 00 W 00 -- -- -- -- --
00 00 00 E -- -- -- -- --
00 00 -- -- Q -- -- -- --
00 -- -- -- -- W -- 00 --
00 -- -- -- -- -- Y -- 00
-- -- -- -- -- 00 -- D --
-- -- -- -- -- -- 00 -- G
=
T 00 --
00 S 00
-- 00 Y
-
V 00 00 00 00 00 00 --
00 L 00 00 00 00 -- --
00 00 W 00 -- -- -- --
00 00 00 E -- -- -- --
00 00 -- -- Y 00 00 --
00 00 -- -- 00 Q -- --
00 -- -- -- 00 -- W 00
-- -- -- -- -- -- 00 D
=
T 00 --
00 S 00
-- 00 Y
-
V 00 00 00 00 00 00 -- --
00 L 00 00 00 00 -- -- --
00 00 W 00 -- -- -- 00 --
00 00 00 E -- -- -- -- --
00 00 -- -- Y 00 00 -- --
00 00 -- -- 00 Q -- -- --
00 -- -- -- 00 -- W -- 00
-- -- 00 -- -- -- -- Y --
-- -- -- -- -- -- 00 -- D
=
T 00 --
00 S 00
-- 00 Y
-
V 00 00 00 00 00 00 -- -- --
00 L 00 00 00 00 -- -- -- --
00 00 W 00 -- -- -- 00 -- --
00 00 00 E -- -- -- -- -- --
00 00 -- -- Y 00 00 -- 00 --
00 00 -- -- 00 Q -- -- -- --
00 -- -- -- 00 -- W -- -- 00
-- -- 00 -- -- -- -- Y -- --
-- -- -- -- 00 -- -- -- Q --
-- -- -- -- -- -- 00 -- -- D
=
T 00 --
00 S 00
-- 00 Y
-
V 00 00 00 00 00 00 -- --
00 L 00 00 00 -- -- -- --
00 00 W -- -- -- -- 00 --
00 00 -- E -- -- -- -- --
00 00 -- -- Q 00 -- -- --
00 -- -- -- 00 Y -- -- 00
00 -- -- -- -- -- W -- --
-- -- 00 -- -- -- -- D --
-- -- -- -- -- 00 -- -- Q
=
T 00 --
00 S 00
-- 00 Y
-
V 00 00 00 00 00 -- -- --
00 L 00 00 00 -- -- -- --
00 00 W -- -- -- 00 00 --
00 00 -- E -- -- -- -- --
00 00 -- -- Q -- -- -- --
00 -- -- -- -- W -- -- 00
-- -- 00 -- -- -- Y -- --
-- -- 00 -- -- -- -- D --
-- -- -- -- -- 00 -- -- Y
=
T 00 --
00 S 00
-- 00 Y
-
V 00 00 00 00 00 00 --
00 L 00 00 00 -- -- --
00 00 W -- -- -- -- --
00 00 -- E -- -- -- --
00 00 -- -- Q -- -- --
00 -- -- -- -- W 00 --
00 -- -- -- -- 00 Y 00
-- -- -- -- -- -- 00 G
=
T 00 --
00 S 00
-- 00 Y
-
V 00 00 00 00 00 00 -- --
00 L 00 00 00 -- -- -- --
00 00 W -- -- -- -- 00 --
00 00 -- E -- -- -- -- --
00 00 -- -- Q -- -- -- --
00 -- -- -- -- W 00 -- --
00 -- -- -- -- 00 Y -- 00
-- -- 00 -- -- -- -- Y --
-- -- -- -- -- -- 00 -- G
=
T 00 --
00 S 00
-- 00 Y
-
V 00 00 00 00 00 -- --
00 W 00 -- -- -- 00 00
00 00 Y 00 -- -- -- --
00 -- 00 Q -- -- -- --
00 -- -- -- W 00 -- --
00 -- -- -- 00 E -- --
-- 00 -- -- -- -- L --
-- 00 -- -- -- -- -- D
=
T 00 --
00 S 00
-- 00 Y
-
V 00 00 00 00 -- -- --
00 W -- -- -- 00 00 00
00 -- W -- -- -- -- --
00 -- -- E -- -- -- --
00 -- -- -- Q -- -- --
-- 00 -- -- -- L -- --
-- 00 -- -- -- -- Y --
-- 00 -- -- -- -- -- D
=
T 00 --
00 S 00
-- 00 Y
-
V 00 00 00 00 00 -- --
00 W -- -- -- -- 00 00
00 -- W -- -- -- -- --
00 -- -- Y 00 -- -- --
00 -- -- 00 Q -- -- --
00 -- -- -- -- E -- --
-- 00 -- -- -- -- L --
-- 00 -- -- -- -- -- D
=
T 00 --
00 S 00
-- 00 Y
-
L 00 00 -- --
00 Y -- 00 --
00 -- E -- --
-- 00 -- W 00
-- -- -- 00 D
=
T 00 --
00 S 00
-- 00 Y
-
G 00 --
00 Y 00
-- 00 W
=
T 00 --
00 S 00
-- 00 Y
-
V 00 00 00 00 00 -- -- --
00 W -- -- -- -- 00 00 --
00 -- W -- -- -- -- -- --
00 -- -- Y -- -- -- -- 00
00 -- -- -- E -- -- -- --
00 -- -- -- -- Q -- -- --
-- 00 -- -- -- -- L -- --
-- 00 -- -- -- -- -- D --
-- -- -- 00 -- -- -- -- G
=
#
G 00 --
00 Y 00
-- 00 Y
-
V 00 -- -- -- -- --
00 P 00 -- -- -- --
-- 00 L 00 00 00 --
-- -- 00 L -- -- --
-- -- 00 -- A -- 00
-- -- 00 -- -- G --
-- -- -- -- 00 -- L
=
G 00 --
00 Y 00
-- 00 Y
-
V 00 -- -- -- --
00 P 00 -- -- --
-- 00 L 00 00 00
-- -- 00 L 00 --
-- -- 00 00 G --
-- -- 00 -- -- A
=
G 00 --
00 Y 00
-- 00 Y
-
V 00 00
00 L --
00 -- Y
=
#
T 00 --
00 Y 00
-- 00 S
-
V 00 --
00 Q 00
-- 00 K
=
T 00 00
00 S --
00 -- Y
-
V 00 00
00 L 00
00 00 Q
=
T 00 00
00 S --
00 -- Y
-
W 0 0
0 Y -
0 - D
=
T 00 --
00 Y 00
-- 00 S
-
V 00 00
00 L 00
00 00 Q
=
T 00 --
00 Y 00
-- 00 S
-
W 0 0
0 Y -
0 - D
=
T 00 00
00 S --
00 -- Y
-
L 00 --
00 Y 00
-- 00 G
=
T 00 00
00 S --
00 -- Y
-
L 00 00 -- --
00 Y -- 00 --
00 -- E -- --
-- 00 -- W 00
-- -- -- 00 D
=
T 00 00
00 S --
00 -- Y
-
L 00 00 -- -- --
00 Y -- 00 00 --
00 -- E -- -- --
-- 00 -- G 00 --
-- 00 -- 00 W 00
-- -- -- -- 00 D
=
T 00 00
00 S --
00 -- Y
-
G 00 00 --
00 W 00 00
00 00 Y --
-- 00 -- D
=
T 00 00
00 S --
00 -- Y
-
G 00 --
00 Y 00
-- 00 W
=
T 00 --
00 Y 00
-- 00 S
-
L 00 --
00 Y 00
-- 00 G
=
T 00 --
00 Y 00
-- 00 S
-
L 00 00 -- --
00 Y -- 00 --
00 -- E -- --
-- 00 -- W 00
-- -- -- 00 D
=
T 00 --
00 Y 00
-- 00 S
-
L 00 00 -- -- --
00 Y -- 00 00 --
00 -- E -- -- --
-- 00 -- G 00 --
-- 00 -- 00 W 00
-- -- -- -- 00 D
=
T 00 --
00 Y 00
-- 00 S
-
G 00 00 --
00 W 00 00
00 00 Y --
-- 00 -- D
=
T 00 --
00 Y 00
-- 00 S
-
G 00 --
00 Y 00
-- 00 W
=
T 00 00
00 S --
00 -- Y
-
V 00 --
00 Q 00
-- 00 K
=
#
G 00 --
00 Y 00
-- 00 Y
-
V 00 -- -- -- -- --
00 P 00 -- -- -- --
-- 00 L 00 00 00 --
-- -- 00 L -- -- --
-- -- 00 -- A -- 00
-- -- 00 -- -- G --
-- -- -- -- 00 -- L
=
G 00 --
00 Y 00
-- 00 Y
-
V 00 -- -- -- --
00 P 00 -- -- --
-- 00 L 00 00 00
-- -- 00 L 00 --
-- -- 00 00 G --
-- -- 00 -- -- A
=
G 00 --
00 Y 00
-- 00 Y
-
V 00 -- --
00 P 00 --
-- 00 A 00
-- -- 00 P
=
#
T 00 --
00 Y 00
-- 00 S
-
V 00 00 00 00 -- -- -- --
00 W -- -- -- 00 00 -- --
00 -- W -- -- -- -- -- --
00 -- -- Y -- -- -- 00 --
00 -- -- -- E -- -- -- --
-- 00 -- -- -- L -- -- --
-- 00 -- -- -- -- D -- --
-- -- -- 00 -- -- -- Q 00
-- -- -- -- -- -- -- 00 G
=
T 00 00
00 S --
00 -- Y
-
V 00 00
00 L 00
00 00 Q
=
T 00 00
00 S --
00 -- Y
-
W 0 0
0 Y -
0 - D
=
T 00 --
00 S 00
-- 00 Y
-
V 00 00
00 L --
00 -- Y
=
T 00 --
00 S 00
-- 00 Y
-
V 00 00
00 L 00
00 00 Q
=
T 00 --
00 S 00
-- 00 Y
-
V 00 00 00 00 00 00 --
00 L 00 00 00 -- -- --
00 00 W 00 -- -- -- --
00 00 00 E -- -- -- --
00 00 -- -- Q 00 -- --
00 -- -- -- 00 Y 00 --
00 -- -- -- -- 00 W 00
-- -- -- -- -- -- 00 D
=
T 00 --
00 S 00
-- 00 Y
-
V 00 00 00 00 00 00 -- --
00 L 00 00 00 -- -- -- --
00 00 W 00 -- -- -- 00 --
00 00 00 E -- -- -- -- --
00 00 -- -- Q 00 -- -- --
00 -- -- -- 00 Y 00 -- --
00 -- -- -- -- 00 W -- 00
-- -- 00 -- -- -- -- Y --
-- -- -- -- -- -- 00 -- D
=
T 00 --
00 S 00
-- 00 Y
-
V 00 00 00 00 00 00 -- -- --
00 L 00 00 00 -- -- -- -- --
00 00 W 00 -- -- -- 00 -- --
00 00 00 E -- -- -- -- -- --
00 00 -- -- Q 00 -- -- -- --
00 -- -- -- 00 Y 00 -- 00 --
00 -- -- -- -- 00 W -- -- 00
-- -- 00 -- -- -- -- Y -- --
-- -- -- -- -- 00 -- -- Q --
-- -- -- -- -- -- 00 -- -- D
=
T 00 --
00 S 00
-- 00 Y
-
V 00 00 00 00 00 -- -- --
00 L 00 00 00 -- -- -- --
00 00 W -- -- -- 00 -- --
00 00 -- E -- -- -- -- --
00 00 -- -- Q -- -- -- --
00 -- -- -- -- W -- 00 --
-- -- 00 -- -- -- Y -- 00
-- -- -- -- -- 00 -- Y --
-- -- -- -- -- -- 00 -- Q
=
T 00 --
00 S 00
-- 00 Y
-
V 00 00 00 -- -- --
00 W -- -- 00 00 --
00 -- W -- -- -- --
00 -- -- E -- -- --
-- 00 -- -- L -- --
-- 00 -- -- -- Y 00
-- -- -- -- -- 00 Q
=
T 00 --
00 S 00
-- 00 Y
-
V 00 00 00 00 -- --
00 W -- -- -- 00 00
00 -- W -- -- -- --
00 -- -- E -- -- --
00 -- -- -- Q -- --
-- 00 -- -- -- L --
-- 00 -- -- -- -- Y
=
T 00 --
00 S 00
-- 00 Y
-
W 0 0
0 Y -
0 - D
=
T 00 --
00 S 00
-- 00 Y
-
W 0 0 -
0 Y - 0
0 - D -
- 0 - Q
=
T 00 --
00 S 00
-- 00 Y
-
W 0 0 - -
0 Y - 0 0
0 - D - -
- 0 - Q -
- 0 - - Q
=
T 00 --
00 Y 00
-- 00 S
-
V 00 00
00 L 00
00 00 Q
=
T 00 --
00 Y 00
-- 00 S
-
W 0 0
0 Y -
0 - D
=
T 00 00
00 S --
00 -- Y
-
V 00 00
00 L --
00 -- Y
=
T 00 00
00 S --
00 -- Y
-
V 00 00 00 00 00 00 --
00 L 00 00 00 -- -- --
00 00 W 00 -- -- -- --
00 00 00 E -- -- -- --
00 00 -- -- Q 00 -- --
00 -- -- -- 00 Y 00 --
00 -- -- -- -- 00 W 00
-- -- -- -- -- -- 00 D
=
T 00 00
00 S --
00 -- Y
-
V 00 00 00 00 00 00 -- --
00 L 00 00 00 -- -- -- --
00 00 W 00 -- -- -- 00 --
00 00 00 E -- -- -- -- --
00 00 -- -- Q 00 -- -- --
00 -- -- -- 00 Y 00 -- --
00 -- -- -- -- 00 W -- 00
-- -- 00 -- -- -- -- Y --
-- -- -- -- -- -- 00 -- D
=
T 00 00
00 S --
00 -- Y
-
V 00 00 00 00 00 00 -- -- --
00 L 00 00 00 -- -- -- -- --
00 00 W 00 -- -- -- 00 -- --
00 00 00 E -- -- -- -- -- --
00 00 -- -- Q 00 -- -- -- --
00 -- -- -- 00 Y 00 -- 00 --
00 -- -- -- -- 00 W -- -- 00
-- -- 00 -- -- -- -- Y -- --
-- -- -- -- -- 00 -- -- Q --
-- -- -- -- -- -- 00 -- -- D
=
T 00 00
00 S --
00 -- Y
-
V 00 00 00 00 00 -- -- --
00 L 00 00 -- -- -- -- --
00 00 W 00 -- -- -- -- --
00 00 00 E -- -- -- -- --
00 -- -- -- W 00 00 -- --
00 -- -- -- 00 Y -- 00 --
-- -- -- -- 00 -- D -- --
-- -- -- -- -- 00 -- Q 00
-- -- -- -- -- -- -- 00 G
=
T 00 00
00 S --
00 -- Y
-
V 00 00 00 00 00 -- -- -- --
00 L 00 00 -- -- -- -- -- --
00 00 W 00 -- -- 00 -- -- --
00 00 00 E -- -- -- -- -- --
00 -- -- -- W 00 -- 00 -- --
00 -- -- -- 00 Y -- -- 00 --
-- -- 00 -- -- -- Y -- -- --
-- -- -- -- 00 -- -- D -- --
-- -- -- -- -- 00 -- -- Q 00
-- -- -- -- -- -- -- -- 00 G
=
T 00 00
00 S --
00 -- Y
-
V 00 00 00 00 00 -- -- -- -- --
00 L 00 00 -- -- -- -- -- -- --
00 00 W 00 -- -- 00 -- -- -- --
00 00 00 E -- -- -- -- -- -- --
00 -- -- -- W 00 -- 00 -- -- --
00 -- -- -- 00 Y -- -- 00 00 --
-- -- 00 -- -- -- Y -- -- -- --
-- -- -- -- 00 -- -- D -- -- --
-- -- -- -- -- 00 -- -- Q -- 00
-- -- -- -- -- 00 -- -- -- Q --
-- -- -- -- -- -- -- -- 00 -- G
=
T 00 00
00 S --
00 -- Y
-
V 00 00 00 00 00 -- -- --
00 L 00 00 00 -- -- -- --
00 00 W -- -- -- 00 -- --
00 00 -- E -- -- -- -- --
00 00 -- -- Q -- -- -- --
00 -- -- -- -- W -- 00 --
-- -- 00 -- -- -- Y -- 00
-- -- -- -- -- 00 -- Y --
-- -- -- -- -- -- 00 -- Q
=
T 00 00
00 S --
00 -- Y
-
V 00 00 -- -- -- --
00 Y 00 00 00 -- --
00 00 Q -- -- -- --
-- 00 -- W -- 00 --
-- 00 -- -- Q -- 00
-- -- -- 00 -- D --
-- -- -- -- 00 -- G
=
T 00 00
00 S --
00 -- Y
-
V 00 00 00 -- -- --
00 W -- -- 00 00 --
00 -- W -- -- -- --
00 -- -- E -- -- --
-- 00 -- -- L -- --
-- 00 -- -- -- Y 00
-- -- -- -- -- 00 Q
=
T 00 00
00 S --
00 -- Y
-
V 00 00 00 00 -- --
00 W -- -- -- 00 00
00 -- W -- -- -- --
00 -- -- E -- -- --
00 -- -- -- Q -- --
-- 00 -- -- -- L --
-- 00 -- -- -- -- Y
=
T 00 00
00 S --
00 -- Y
-
G 00 -- -- --
00 Q 00 -- --
-- 00 Y 00 --
-- -- 00 W 00
-- -- -- 00 D
=
T 00 00
00 S --
00 -- Y
-
G 00 -- -- -- --
00 Q 00 -- -- --
-- 00 Y 00 00 --
-- -- 00 W -- 00
-- -- 00 -- Q --
-- -- -- 00 -- D
=
T 00 00
00 S --
00 -- Y
-
W 0 0 -
0 Y - 0
0 - D -
- 0 - Q
=
T 00 00
00 S --
00 -- Y
-
W 0 0 - -
0 Y - 0 0
0 - D - -
- 0 - Q -
- 0 - - Q
=
T 00 --
00 S 00
-- 00 Y
-
V 00 00 00 00 00 -- -- --
00 L 00 00 -- -- -- -- --
00 00 W 00 -- -- -- -- --
00 00 00 E -- -- -- -- --
00 -- -- -- W 00 00 -- --
00 -- -- -- 00 Y -- 00 --
-- -- -- -- 00 -- D -- --
-- -- -- -- -- 00 -- Q 00
-- -- -- -- -- -- -- 00 G
=
T 00 --
00 S 00
-- 00 Y
-
V 00 00 00 00 00 -- -- -- --
00 L 00 00 -- -- -- -- -- --
00 00 W 00 -- -- 00 -- -- --
00 00 00 E -- -- -- -- -- --
00 -- -- -- W 00 -- 00 -- --
00 -- -- -- 00 Y -- -- 00 --
-- -- 00 -- -- -- Y -- -- --
-- -- -- -- 00 -- -- D -- --
-- -- -- -- -- 00 -- -- Q 00
-- -- -- -- -- -- -- -- 00 G
=
T 00 --
00 S 00
-- 00 Y
-
V 00 00 00 00 00 -- -- -- -- --
00 L 00 00 -- -- -- -- -- -- --
00 00 W 00 -- -- 00 -- -- -- --
00 00 00 E -- -- -- -- -- -- --
00 -- -- -- W 00 -- 00 -- -- --
00 -- -- -- 00 Y -- -- 00 00 --
-- -- 00 -- -- -- Y -- -- -- --
-- -- -- -- 00 -- -- D -- -- --
-- -- -- -- -- 00 -- -- Q -- 00
-- -- -- -- -- 00 -- -- -- Q --
-- -- -- -- -- -- -- -- 00 -- G
=
T 00 --
00 S 00
-- 00 Y
-
V 00 00 00 00 00 00 -- --
00 L 00 00 00 -- -- -- --
00 00 W -- -- -- -- 00 --
00 00 -- E -- -- -- -- --
00 00 -- -- Q 00 -- -- --
00 -- -- -- 00 Y -- -- 00
00 -- -- -- -- -- W -- --
-- -- 00 -- -- -- -- D --
-- -- -- -- -- 00 -- -- Q
=
T 00 --
00 S 00
-- 00 Y
-
V 00 00 00 00 00 -- -- --
00 L 00 00 00 -- -- -- --
00 00 W -- -- -- 00 00 --
00 00 -- E -- -- -- -- --
00 00 -- -- Q -- -- -- --
00 -- -- -- -- W -- -- 00
-- -- 00 -- -- -- Y -- --
-- -- 00 -- -- -- -- D --
-- -- -- -- -- 00 -- -- Y
=
T 00 --
00 S 00
-- 00 Y
-
V 00 00 -- -- -- --
00 Y 00 00 00 -- --
00 00 Q -- -- -- --
-- 00 -- W -- 00 --
-- 00 -- -- Q -- 00
-- -- -- 00 -- D --
-- -- -- -- 00 -- G
=
T 00 --
00 S 00
-- 00 Y
-
V 00 00 00 00 00 -- --
00 W 00 -- -- -- 00 00
00 00 Y 00 -- -- -- --
00 -- 00 Q -- -- -- --
00 -- -- -- W 00 -- --
00 -- -- -- 00 E -- --
-- 00 -- -- -- -- L --
-- 00 -- -- -- -- -- D
=
T 00 --
00 S 00
-- 00 Y
-
V 00 00 00 00 -- -- --
00 W -- -- -- 00 00 00
00 -- W -- -- -- -- --
00 -- -- E -- -- -- --
00 -- -- -- Q -- -- --
-- 00 -- -- -- L -- --
-- 00 -- -- -- -- Y --
-- 00 -- -- -- -- -- D
=
T 00 --
00 S 00
-- 00 Y
-
V 00 00 00 00 00 -- --
00 W -- -- -- -- 00 00
00 -- W -- -- -- -- --
00 -- -- Y 00 -- -- --
00 -- -- 00 Q -- -- --
00 -- -- -- -- E -- --
-- 00 -- -- -- -- L --
-- 00 -- -- -- -- -- D
=
T 00 --
00 S 00
-- 00 Y
-
G 00 -- -- --
00 Q 00 -- --
-- 00 Y 00 --
-- -- 00 W 00
-- -- -- 00 D
=
T 00 --
00 S 00
-- 00 Y
-
G 00 -- -- -- --
00 Q 00 -- -- --
-- 00 Y 00 00 --
-- -- 00 W -- 00
-- -- 00 -- Q --
-- -- -- 00 -- D
=
T 00 00
00 S 00
00 00 Y
-
V 00 00
00 L --
00 -- Y
=
T 00 00
00 S 00
00 00 Y
-
V 00 00
00 L 00
00 00 Q
=
T 00 00
00 S 00
00 00 Y
-
V 00 00 00 00 00 00 --
00 L 00 00 00 -- -- --
00 00 W 00 -- -- -- --
00 00 00 E -- -- -- --
00 00 -- -- Q 00 -- --
00 -- -- -- 00 Y 00 --
00 -- -- -- -- 00 W 00
-- -- -- -- -- -- 00 D
=
T 00 00
00 S 00
00 00 Y
-
V 00 00 00 00 00 00 -- --
00 L 00 00 00 -- -- -- --
00 00 W 00 -- -- -- 00 --
00 00 00 E -- -- -- -- --
00 00 -- -- Q 00 -- -- --
00 -- -- -- 00 Y 00 -- --
00 -- -- -- -- 00 W -- 00
-- -- 00 -- -- -- -- Y --
-- -- -- -- -- -- 00 -- D
=
T 00 00
00 S 00
00 00 Y
-
V 00 00 00 00 00 00 -- -- --
00 L 00 00 00 -- -- -- -- --
00 00 W 00 -- -- -- 00 -- --
00 00 00 E -- -- -- -- -- --
00 00 -- -- Q 00 -- -- -- --
00 -- -- -- 00 Y 00 -- 00 --
00 -- -- -- -- 00 W -- -- 00
-- -- 00 -- -- -- -- Y -- --
-- -- -- -- -- 00 -- -- Q --
-- -- -- -- -- -- 00 -- -- D
=
T 00 00
00 S 00
00 00 Y
-
V 00 00 00 00 00 -- -- --
00 L 00 00 -- -- -- -- --
00 00 W 00 -- -- -- -- --
00 00 00 E -- -- -- -- --
00 -- -- -- W 00 00 -- --
00 -- -- -- 00 Y -- 00 --
-- -- -- -- 00 -- D -- --
-- -- -- -- -- 00 -- Q 00
-- -- -- -- -- -- -- 00 G
=
T 00 00
00 S 00
00 00 Y
-
V 00 00 00 00 00 -- -- -- --
00 L 00 00 -- -- -- -- -- --
00 00 W 00 -- -- 00 -- -- --
00 00 00 E -- -- -- -- -- --
00 -- -- -- W 00 -- 00 -- --
00 -- -- -- 00 Y -- -- 00 --
-- -- 00 -- -- -- Y -- -- --
-- -- -- -- 00 -- -- D -- --
-- -- -- -- -- 00 -- -- Q 00
-- -- -- -- -- -- -- -- 00 G
=
T 00 00
00 S 00
00 00 Y
-
V 00 00 00 00 00 -- -- -- -- --
00 L 00 00 -- -- -- -- -- -- --
00 00 W 00 -- -- 00 -- -- -- --
00 00 00 E -- -- -- -- -- -- --
00 -- -- -- W 00 -- 00 -- -- --
00 -- -- -- 00 Y -- -- 00 00 --
-- -- 00 -- -- -- Y -- -- -- --
-- -- -- -- 00 -- -- D -- -- --
-- -- -- -- -- 00 -- -- Q -- 00
-- -- -- -- -- 00 -- -- -- Q --
-- -- -- -- -- -- -- -- 00 -- G
=
T 00 00
00 S 00
00 00 Y
-
V 00 00 00 00 00 -- -- --
00 L 00 00 00 -- -- -- --
00 00 W -- -- -- 00 -- --
00 00 -- E -- -- -- -- --
00 00 -- -- Q -- -- -- --
00 -- -- -- -- W -- 00 --
-- -- 00 -- -- -- Y -- 00
-- -- -- -- -- 00 -- Y --
-- -- -- -- -- -- 00 -- Q
=
T 00 00
00 S 00
00 00 Y
-
V 00 00 -- -- -- --
00 Y 00 00 00 -- --
00 00 Q -- -- -- --
-- 00 -- W -- 00 --
-- 00 -- -- Q -- 00
-- -- -- 00 -- D --
-- -- -- -- 00 -- G
=
T 00 00
00 S 00
00 00 Y
-
V 00 00 00 -- -- --
00 W -- -- 00 00 --
00 -- W -- -- -- --
00 -- -- E -- -- --
-- 00 -- -- L -- --
-- 00 -- -- -- Y 00
-- -- -- -- -- 00 Q
=
T 00 00
00 S 00
00 00 Y
-
V 00 00 00 00 -- --
00 W -- -- -- 00 00
00 -- W -- -- -- --
00 -- -- E -- -- --
00 -- -- -- Q -- --
-- 00 -- -- -- L --
-- 00 -- -- -- -- Y
=
T 00 00
00 S 00
00 00 Y
-
G 00 -- -- --
00 Q 00 -- --
-- 00 Y 00 --
-- -- 00 W 00
-- -- -- 00 D
=
T 00 00
00 S 00
00 00 Y
-
G 00 -- -- -- --
00 Q 00 -- -- --
-- 00 Y 00 00 --
-- -- 00 W -- 00
-- -- 00 -- Q --
-- -- -- 00 -- D
=
T 00 00
00 S 00
00 00 Y
-
W 0 0
0 Y -
0 - D
=
T 00 00
00 S 00
00 00 Y
-
W 0 0 -
0 Y - 0
0 - D -
- 0 - Q
=
T 00 00
00 S 00
00 00 Y
-
W 0 0 - -
0 Y - 0 0
0 - D - -
- 0 - Q -
- 0 - - Q
=
T 00 --
00 Y 00
-- 00 S
-
V 00 00
00 L --
00 -- Y
=
T 00 --
00 Y 00
-- 00 S
-
V 00 00 00 00 00 00 --
00 L 00 00 00 -- -- --
00 00 W 00 -- -- -- --
00 00 00 E -- -- -- --
00 00 -- -- Q 00 -- --
00 -- -- -- 00 Y 00 --
00 -- -- -- -- 00 W 00
-- -- -- -- -- -- 00 D
=
T 00 --
00 Y 00
-- 00 S
-
V 00 00 00 00 00 00 -- --
00 L 00 00 00 -- -- -- --
00 00 W 00 -- -- -- 00 --
00 00 00 E -- -- -- -- --
00 00 -- -- Q 00 -- -- --
00 -- -- -- 00 Y 00 -- --
00 -- -- -- -- 00 W -- 00
-- -- 00 -- -- -- -- Y --
-- -- -- -- -- -- 00 -- D
=
T 00 --
00 Y 00
-- 00 S
-
V 00 00 00 00 00 00 -- -- --
00 L 00 00 00 -- -- -- -- --
00 00 W 00 -- -- -- 00 -- --
00 00 00 E -- -- -- -- -- --
00 00 -- -- Q 00 -- -- -- --
00 -- -- -- 00 Y 00 -- 00 --
00 -- -- -- -- 00 W -- -- 00
-- -- 00 -- -- -- -- Y -- --
-- -- -- -- -- 00 -- -- Q --
-- -- -- -- -- -- 00 -- -- D
=
T 00 --
00 Y 00
-- 00 S
-
V 00 00 00 00 00 -- -- --
00 L 00 00 -- -- -- -- --
00 00 W 00 -- -- -- -- --
00 00 00 E -- -- -- -- --
00 -- -- -- W 00 00 -- --
00 -- -- -- 00 Y -- 00 --
-- -- -- -- 00 -- D -- --
-- -- -- -- -- 00 -- Q 00
-- -- -- -- -- -- -- 00 G
=
T 00 --
00 Y 00
-- 00 S
-
V 00 00 00 00 00 -- -- -- --
00 L 00 00 -- -- -- -- -- --
00 00 W 00 -- -- 00 -- -- --
00 00 00 E -- -- -- -- -- --
00 -- -- -- W 00 -- 00 -- --
00 -- -- -- 00 Y -- -- 00 --
-- -- 00 -- -- -- Y -- -- --
-- -- -- -- 00 -- -- D -- --
-- -- -- -- -- 00 -- -- Q 00
-- -- -- -- -- -- -- -- 00 G
=
T 00 --
00 Y 00
-- 00 S
-
V 00 00 00 00 00 -- -- -- -- --
00 L 00 00 -- -- -- -- -- -- --
00 00 W 00 -- -- 00 -- -- -- --
00 00 00 E -- -- -- -- -- -- --
00 -- -- -- W 00 -- 00 -- -- --
00 -- -- -- 00 Y -- -- 00 00 --
-- -- 00 -- -- -- Y -- -- -- --
-- -- -- -- 00 -- -- D -- -- --
-- -- -- -- -- 00 -- -- Q -- 00
-- -- -- -- -- 00 -- -- -- Q --
-- -- -- -- -- -- -- -- 00 -- G
=
T 00 --
00 Y 00
-- 00 S
-
V 00 00 00 00 00 -- -- --
00 L 00 00 00 -- -- -- --
00 00 W -- -- -- 00 -- --
00 00 -- E -- -- -- -- --
00 00 -- -- Q -- -- -- --
00 -- -- -- -- W -- 00 --
-- -- 00 -- -- -- Y -- 00
-- -- -- -- -- 00 -- Y --
-- -- -- -- -- -- 00 -- Q
=
T 00 --
00 Y 00
-- 00 S
-
V 00 00 -- -- -- --
00 Y 00 00 00 -- --
00 00 Q -- -- -- --
-- 00 -- W -- 00 --
-- 00 -- -- Q -- 00
-- -- -- 00 -- D --
-- -- -- -- 00 -- G
=
T 00 --
00 Y 00
-- 00 S
-
V 00 00 00 -- -- --
00 W -- -- 00 00 --
00 -- W -- -- -- --
00 -- -- E -- -- --
-- 00 -- -- L -- --
-- 00 -- -- -- Y 00
-- -- -- -- -- 00 Q
=
T 00 --
00 Y 00
-- 00 S
-
V 00 00 00 00 -- --
00 W -- -- -- 00 00
00 -- W -- -- -- --
00 -- -- E -- -- --
00 -- -- -- Q -- --
-- 00 -- -- -- L --
-- 00 -- -- -- -- Y
=
T 00 --
00 Y 00
-- 00 S
-
G 00 -- -- --
00 Q 00 -- --
-- 00 Y 00 --
-- -- 00 W 00
-- -- -- 00 D
=
T 00 --
00 Y 00
-- 00 S
-
G 00 -- -- -- --
00 Q 00 -- -- --
-- 00 Y 00 00 --
-- -- 00 W -- 00
-- -- 00 -- Q --
-- -- -- 00 -- D
=
T 00 --
00 Y 00
-- 00 S
-
W 0 0 -
0 Y - 0
0 - D -
- 0 - Q
=
T 00 --
00 Y 00
-- 00 S
-
W 0 0 - -
0 Y - 0 0
0 - D - -
- 0 - Q -
- 0 - - Q
=
T 00 00
00 S --
00 -- Y
-
V 00 00 00 00 00 00 -- --
00 L 00 00 00 -- -- -- --
00 00 W -- -- -- -- 00 --
00 00 -- E -- -- -- -- --
00 00 -- -- Q 00 -- -- --
00 -- -- -- 00 Y -- -- 00
00 -- -- -- -- -- W -- --
-- -- 00 -- -- -- -- D --
-- -- -- -- -- 00 -- -- Q
=
T 00 00
00 S --
00 -- Y
-
V 00 00 00 00 00 -- -- --
00 L 00 00 00 -- -- -- --
00 00 W -- -- -- 00 00 --
00 00 -- E -- -- -- -- --
00 00 -- -- Q -- -- -- --
00 -- -- -- -- W -- -- 00
-- -- 00 -- -- -- Y -- --
-- -- 00 -- -- -- -- D --
-- -- -- -- -- 00 -- -- Y
=
T 00 00
00 S --
00 -- Y
-
V 00 00 00 00 00 -- --
00 W 00 -- -- -- 00 00
00 00 Y 00 -- -- -- --
00 -- 00 Q -- -- -- --
00 -- -- -- W 00 -- --
00 -- -- -- 00 E -- --
-- 00 -- -- -- -- L --
-- 00 -- -- -- -- -- D
=
T 00 00
00 S --
00 -- Y
-
V 00 00 00 00 -- -- --
00 W -- -- -- 00 00 00
00 -- W -- -- -- -- --
00 -- -- E -- -- -- --
00 -- -- -- Q -- -- --
-- 00 -- -- -- L -- --
-- 00 -- -- -- -- Y --
-- 00 -- -- -- -- -- D
=
T 00 00
00 S --
00 -- Y
-
V 00 00 00 00 00 -- --
00 W -- -- -- -- 00 00
00 -- W -- -- -- -- --
00 -- -- Y 00 -- -- --
00 -- -- 00 Q -- -- --
00 -- -- -- -- E -- --
-- 00 -- -- -- -- L --
-- 00 -- -- -- -- -- D
=
T 00 00
00 S --
00 -- Y
-
V 00 00 00 00 -- -- -- --
00 W -- -- -- 00 00 -- --
00 -- W -- -- -- -- -- --
00 -- -- Y -- -- -- 00 --
00 -- -- -- E -- -- -- --
-- 00 -- -- -- L -- -- --
-- 00 -- -- -- -- D -- --
-- -- -- 00 -- -- -- Q 00
-- -- -- -- -- -- -- 00 G
=
T 00 --
00 S 00
-- 00 Y
-
V 00 00 00 00 -- -- -- --
00 W -- -- -- 00 00 -- --
00 -- W -- -- -- -- -- --
00 -- -- Y -- -- -- 00 --
00 -- -- -- E -- -- -- --
-- 00 -- -- -- L -- -- --
-- 00 -- -- -- -- D -- --
-- -- -- 00 -- -- -- Q 00
-- -- -- -- -- -- -- 00 G
=
T 00 00
00 S 00
00 00 Y
-
V 00 00 00 00 00 00 -- --
00 L 00 00 00 -- -- -- --
00 00 W -- -- -- -- 00 --
00 00 -- E -- -- -- -- --
00 00 -- -- Q 00 -- -- --
00 -- -- -- 00 Y -- -- 00
00 -- -- -- -- -- W -- --
-- -- 00 -- -- -- -- D --
-- -- -- -- -- 00 -- -- Q
=
T 00 00
00 S 00
00 00 Y
-
V 00 00 00 00 00 -- -- --
00 L 00 00 00 -- -- -- --
00 00 W -- -- -- 00 00 --
00 00 -- E -- -- -- -- --
00 00 -- -- Q -- -- -- --
00 -- -- -- -- W -- -- 00
-- -- 00 -- -- -- Y -- --
-- -- 00 -- -- -- -- D --
-- -- -- -- -- 00 -- -- Y
=
T 00 00
00 S 00
00 00 Y
-
V 00 00 00 00 00 -- --
00 W 00 -- -- -- 00 00
00 00 Y 00 -- -- -- --
00 -- 00 Q -- -- -- --
00 -- -- -- W 00 -- --
00 -- -- -- 00 E -- --
-- 00 -- -- -- -- L --
-- 00 -- -- -- -- -- D
=
T 00 00
00 S 00
00 00 Y
-
V 00 00 00 00 -- -- --
00 W -- -- -- 00 00 00
00 -- W -- -- -- -- --
00 -- -- E -- -- -- --
00 -- -- -- Q -- -- --
-- 00 -- -- -- L -- --
-- 00 -- -- -- -- Y --
-- 00 -- -- -- -- -- D
=
T 00 00
00 S 00
00 00 Y
-
V 00 00 00 00 00 -- --
00 W -- -- -- -- 00 00
00 -- W -- -- -- -- --
00 -- -- Y 00 -- -- --
00 -- -- 00 Q -- -- --
00 -- -- -- -- E -- --
-- 00 -- -- -- -- L --
-- 00 -- -- -- -- -- D
=
T 00 00
00 S 00
00 00 Y
-
V 00 00 00 00 -- -- -- --
00 W -- -- -- 00 00 -- --
00 -- W -- -- -- -- -- --
00 -- -- Y -- -- -- 00 --
00 -- -- -- E -- -- -- --
-- 00 -- -- -- L -- -- --
-- 00 -- -- -- -- D -- --
-- -- -- 00 -- -- -- Q 00
-- -- -- -- -- -- -- 00 G
=
T 00 --
00 Y 00
-- 00 S
-
V 00 00 00 00 00 00 -- --
00 L 00 00 00 -- -- -- --
00 00 W -- -- -- -- 00 --
00 00 -- E -- -- -- -- --
00 00 -- -- Q 00 -- -- --
00 -- -- -- 00 Y -- -- 00
00 -- -- -- -- -- W -- --
-- -- 00 -- -- -- -- D --
-- -- -- -- -- 00 -- -- Q
=
T 00 --
00 Y 00
-- 00 S
-
V 00 00 00 00 00 -- -- --
00 L 00 00 00 -- -- -- --
00 00 W -- -- -- 00 00 --
00 00 -- E -- -- -- -- --
00 00 -- -- Q -- -- -- --
00 -- -- -- -- W -- -- 00
-- -- 00 -- -- -- Y -- --
-- -- 00 -- -- -- -- D --
-- -- -- -- -- 00 -- -- Y
=
T 00 --
00 Y 00
-- 00 S
-
V 00 00 00 00 00 -- --
00 W 00 -- -- -- 00 00
00 00 Y 00 -- -- -- --
00 -- 00 Q -- -- -- --
00 -- -- -- W 00 -- --
00 -- -- -- 00 E -- --
-- 00 -- -- -- -- L --
-- 00 -- -- -- -- -- D
=
T 00 --
00 Y 00
-- 00 S
-
V 00 00 00 00 -- -- --
00 W -- -- -- 00 00 00
00 -- W -- -- -- -- --
00 -- -- E -- -- -- --
00 -- -- -- Q -- -- --
-- 00 -- -- -- L -- --
-- 00 -- -- -- -- Y --
-- 00 -- -- -- -- -- D
=
T 00 --
00 Y 00
-- 00 S
-
V 00 00 00 00 00 -- --
00 W -- -- -- -- 00 00
00 -- W -- -- -- -- --
00 -- -- Y 00 -- -- --
00 -- -- 00 Q -- -- --
00 -- -- -- -- E -- --
-- 00 -- -- -- -- L --
-- 00 -- -- -- -- -- D
=
#
G 00 --
00 Y 00
-- 00 Y
-
V 00 00 -- --
00 A 00 00 --
00 00 P 00 00
-- 00 00 F 00
-- -- 00 00 T
=
G 00 --
00 Y 00
-- 00 Y
-
V 00 -- -- -- -- --
00 P 00 -- -- -- --
-- 00 L 00 00 00 --
-- -- 00 L -- -- --
-- -- 00 -- A -- 00
-- -- 00 -- -- G --
-- -- -- -- 00 -- L
=
G 00 --
00 Y 00
-- 00 Y
-
V 00 -- -- -- --
00 P 00 -- -- --
-- 00 L 00 00 00
-- -- 00 L 00 --
-- -- 00 00 G --
-- -- 00 -- -- A
=
#
T 00 --
00 Y 00
-- 00 S
-
F 00 00
00 S --
00 -- H
=
T 00 00
00 S --
00 -- Y
-
V 00 00
00 L 00
00 00 Q
=
T 00 00
00 S --
00 -- Y
-
W 0 0
0 Y -
0 - D
=
T 00 --
00 Y 00
-- 00 S
-
V 00 00
00 L 00
00 00 Q
=
T 00 --
00 Y 00
-- 00 S
-
W 0 0
0 Y -
0 - D
=
T 00 00
00 S --
00 -- Y
-
W 0 -
0 Y 0
- 0 H
=
T 00 --
00 Y 00
-- 00 S
-
W 0 -
0 Y 0
- 0 H
=
T 00 00
00 S --
00 -- Y
-
F 00 00
00 S --
00 -- H
=
#
G 00 --
00 Y 00
-- 00 Y
-
V 00 00 -- --
00 A 00 00 --
00 00 P 00 00
-- 00 00 F 00
-- -- 00 00 T
=
G 00 --
00 Y 00
-- 00 Y
-
V 00 -- --
00 P 00 --
-- 00 A 00
-- -- 00 P
=
G 00 --
00 Y 00
-- 00 Y
-
V 00 --
00 Q 00
-- 00 K
=
#
T 00 --
00 Y 00
-- 00 S
-
L 00 00
00 G --
00 -- Y
=
T 00 00
00 S --
00 -- Y
-
V 00 00
00 L 00
00 00 Q
=
T 00 00
00 S --
00 -- Y
-
W 0 0
0 Y -
0 - D
=
T 00 --
00 Y 00
-- 00 S
-
V 00 00
00 L 00
00 00 Q
=
T 00 --
00 Y 00
-- 00 S
-
W 0 0
0 Y -
0 - D
=
T 00 00
00 S --
00 -- Y
-
L 00 --
00 Y 00
-- 00 G
=
T 00 00
00 S --
00 -- Y
-
L 00 00 -- --
00 Y -- 00 --
00 -- E -- --
-- 00 -- W 00
-- -- -- 00 D
=
T 00 00
00 S --
00 -- Y
-
L 00 00 -- -- --
00 Y -- 00 00 --
00 -- E -- -- --
-- 00 -- G 00 --
-- 00 -- 00 W 00
-- -- -- -- 00 D
=
T 00 00
00 S --
00 -- Y
-
G 00 00 --
00 W 00 00
00 00 Y --
-- 00 -- D
=
T 00 00
00 S --
00 -- Y
-
G 00 --
00 Y 00
-- 00 W
=
T 00 00
00 S --
00 -- Y
-
W 0 -
0 Y 0
- 0 H
=
T 00 --
00 Y 00
-- 00 S
-
L 00 --
00 Y 00
-- 00 G
=
T 00 --
00 Y 00
-- 00 S
-
L 00 00 -- --
00 Y -- 00 --
00 -- E -- --
-- 00 -- W 00
-- -- -- 00 D
=
T 00 --
00 Y 00
-- 00 S
-
L 00 00 -- -- --
00 Y -- 00 00 --
00 -- E -- -- --
-- 00 -- G 00 --
-- 00 -- 00 W 00
-- -- -- -- 00 D
=
T 00 --
00 Y 00
-- 00 S
-
G 00 00 --
00 W 00 00
00 00 Y --
-- 00 -- D
=
T 00 --
00 Y 00
-- 00 S
-
G 00 --
00 Y 00
-- 00 W
=
T 00 --
00 Y 00
-- 00 S
-
W 0 -
0 Y 0
- 0 H
=
T 00 00
00 S --
00 -- Y
-
V 00 00
00 A --
00 -- Q
=
T 00 00
00 S --
00 -- Y
-
V 00 00 -- --
00 A 00 00 --
00 00 P 00 00
-- 00 00 F 00
-- -- 00 00 T
=
T 00 00
00 S --
00 -- Y
-
V 00 -- -- --
00 P 00 -- --
-- 00 F 00 00
-- -- 00 T 00
-- -- 00 00 S
=
T 00 00
00 S --
00 -- Y
-
V 00 -- -- -- --
00 P 00 -- -- --
-- 00 F 00 00 --
-- -- 00 T -- --
-- -- 00 -- S 00
-- -- -- -- 00 L
=
T 00 00
00 S --
00 -- Y
-
V 00 -- -- -- -- --
00 P 00 -- -- -- --
-- 00 L 00 00 00 --
-- -- 00 L -- -- --
-- -- 00 -- A -- 00
-- -- 00 -- -- G --
-- -- -- -- 00 -- L
=
T 00 00
00 S --
00 -- Y
-
V 00 -- -- -- --
00 P 00 -- -- --
-- 00 L 00 00 00
-- -- 00 L 00 --
-- -- 00 00 G --
-- -- 00 -- -- A
=
T 00 00
00 S --
00 -- Y
-
V 00 -- --
00 P 00 --
-- 00 A 00
-- -- 00 P
=
T 00 00
00 S --
00 -- Y
-
V 00 00
00 L --
00 -- P
=
T 00 00
00 S --
00 -- Y
-
L 00 00 00 -- --
00 A -- -- 00 --
00 -- G -- -- 00
00 -- -- S -- --
-- 00 -- -- L --
-- -- 00 -- -- P
=
T 00 00
00 S --
00 -- Y
-
L 00 00 00 00 --
00 A -- -- -- 00
00 -- G -- -- --
00 -- -- S -- --
00 -- -- -- P --
-- 00 -- -- -- L
=
T 00 00
00 S --
00 -- Y
-
L 00 00 00 00 --
00 A -- -- -- --
00 -- G -- -- --
00 -- -- S -- --
00 -- -- -- P 00
-- -- -- -- 00 L
=
T 00 00
00 S --
00 -- Y
-
L 00 00 -- -- --
00 L -- -- -- --
00 -- P 00 -- --
-- -- 00 L 00 00
-- -- -- 00 A --
-- -- -- 00 -- G
=
T 00 00
00 S --
00 -- Y
-
L 00 00 -- -- --
00 L -- -- -- --
00 -- P 00 -- --
-- -- 00 G 00 --
-- -- -- 00 L 00
-- -- -- -- 00 S
=
T 00 00
00 S --
00 -- Y
-
L 00 00 -- -- --
00 L -- -- -- --
00 -- P 00 -- --
-- -- 00 G 00 --
-- -- -- 00 L 00
-- -- -- -- 00 A
=
T 00 00
00 S --
00 -- Y
-
L 00 00 00 00 --
00 L -- -- -- --
00 -- A -- -- --
00 -- -- G -- --
00 -- -- -- P 00
-- -- -- -- 00 L
=
T 00 00
00 S --
00 -- Y
-
L 00 00 00 00 --
00 L -- -- -- --
00 -- A -- -- 00
00 -- -- G 00 --
00 -- -- 00 P --
-- -- 00 -- -- L
=
T 00 00
00 S --
00 -- Y
-
L 00 00 00 00
00 L 00 -- --
00 00 G 00 --
00 -- 00 P --
00 -- -- -- A
=
T 00 00
00 S --
00 -- Y
-
L 00 00 00 00 00
00 L 00 -- -- --
00 00 G -- -- --
00 -- -- A -- --
00 -- -- -- S --
00 -- -- -- -- P
=
T 00 00
00 S --
00 -- Y
-
L 00 00 00 00 --
00 L 00 -- -- --
00 00 G -- -- 00
00 -- -- A -- --
00 -- -- -- S --
-- -- 00 -- -- P
=
T 00 00
00 S --
00 -- Y
-
L 00 00 00 -- --
00 L 00 -- 00 --
00 00 G -- -- 00
00 -- -- L -- --
-- 00 -- -- S --
-- -- 00 -- -- P
=
T 00 00
00 S --
00 -- Y
-
L 00 00 00 -- -- --
00 L 00 -- 00 -- --
00 00 G -- -- 00 --
00 -- -- L -- -- 00
-- 00 -- -- A -- --
-- -- 00 -- -- P --
-- -- -- 00 -- -- K
=
T 00 00
00 S --
00 -- Y
-
L 00 00 00 -- -- --
00 L 00 -- 00 00 --
00 00 G -- -- -- --
00 -- -- L -- -- 00
-- 00 -- -- A -- --
-- 00 -- -- -- P --
-- -- -- 00 -- -- K
=
T 00 00
00 S --
00 -- Y
-
L 00 00
00 G --
00 -- Y
=
T 00 --
00 Y 00
-- 00 S
-
V 00 00
00 A --
00 -- Q
=
T 00 --
00 Y 00
-- 00 S
-
V 00 00 -- --
00 A 00 00 --
00 00 P 00 00
-- 00 00 F 00
-- -- 00 00 T
=
T 00 --
00 Y 00
-- 00 S
-
V 00 -- -- --
00 P 00 -- --
-- 00 F 00 00
-- -- 00 T 00
-- -- 00 00 S
=
T 00 --
00 Y 00
-- 00 S
-
V 00 -- -- -- --
00 P 00 -- -- --
-- 00 F 00 00 --
-- -- 00 T -- --
-- -- 00 -- S 00
-- -- -- -- 00 L
=
T 00 --
00 Y 00
-- 00 S
-
V 00 -- -- -- -- --
00 P 00 -- -- -- --
-- 00 L 00 00 00 --
-- -- 00 L -- -- --
-- -- 00 -- A -- 00
-- -- 00 -- -- G --
-- -- -- -- 00 -- L
=
T 00 --
00 Y 00
-- 00 S
-
V 00 -- -- -- --
00 P 00 -- -- --
-- 00 L 00 00 00
-- -- 00 L 00 --
-- -- 00 00 G --
-- -- 00 -- -- A
=
T 00 --
00 Y 00
-- 00 S
-
V 00 -- --
00 P 00 --
-- 00 A 00
-- -- 00 P
=
T 00 --
00 Y 00
-- 00 S
-
V 00 00
00 L --
00 -- P
=
T 00 --
00 Y 00
-- 00 S
-
L 00 00 00 -- --
00 A -- -- 00 --
00 -- G -- -- 00
00 -- -- S -- --
-- 00 -- -- L --
-- -- 00 -- -- P
=
T 00 --
00 Y 00
-- 00 S
-
L 00 00 00 00 --
00 A -- -- -- 00
00 -- G -- -- --
00 -- -- S -- --
00 -- -- -- P --
-- 00 -- -- -- L
=
T 00 --
00 Y 00
-- 00 S
-
L 00 00 00 00 --
00 A -- -- -- --
00 -- G -- -- --
00 -- -- S -- --
00 -- -- -- P 00
-- -- -- -- 00 L
=
T 00 --
00 Y 00
-- 00 S
-
L 00 00 -- -- --
00 L -- -- -- --
00 -- P 00 -- --
-- -- 00 L 00 00
-- -- -- 00 A --
-- -- -- 00 -- G
=
T 00 --
00 Y 00
-- 00 S
-
L 00 00 -- -- --
00 L -- -- -- --
00 -- P 00 -- --
-- -- 00 G 00 --
-- -- -- 00 L 00
-- -- -- -- 00 S
=
T 00 --
00 Y 00
-- 00 S
-
L 00 00 -- -- --
00 L -- -- -- --
00 -- P 00 -- --
-- -- 00 G 00 --
-- -- -- 00 L 00
-- -- -- -- 00 A
=
T 00 --
00 Y 00
-- 00 S
-
L 00 00 00 00 --
00 L -- -- -- --
00 -- A -- -- --
00 -- -- G -- --
00 -- -- -- P 00
-- -- -- -- 00 L
=
T 00 --
00 Y 00
-- 00 S
-
L 00 00 00 00 --
00 L -- -- -- --
00 -- A -- -- 00
00 -- -- G 00 --
00 -- -- 00 P --
-- -- 00 -- -- L
=
T 00 --
00 Y 00
-- 00 S
-
L 00 00 00 00
00 L 00 -- --
00 00 G 00 --
00 -- 00 P --
00 -- -- -- A
=
T 00 --
00 Y 00
-- 00 S
-
L 00 00 00 00 00
00 L 00 -- -- --
00 00 G -- -- --
00 -- -- A -- --
00 -- -- -- S --
00 -- -- -- -- P
=
T 00 --
00 Y 00
-- 00 S
-
L 00 00 00 00 --
00 L 00 -- -- --
00 00 G -- -- 00
00 -- -- A -- --
00 -- -- -- S --
-- -- 00 -- -- P
=
T 00 --
00 Y 00
-- 00 S
-
L 00 00 00 -- --
00 L 00 -- 00 --
00 00 G -- -- 00
00 -- -- L -- --
-- 00 -- -- S --
-- -- 00 -- -- P
=
T 00 --
00 Y 00
-- 00 S
-
L 00 00 00 -- -- --
00 L 00 -- 00 -- --
00 00 G -- -- 00 --
00 -- -- L -- -- 00
-- 00 -- -- A -- --
-- -- 00 -- -- P --
-- -- -- 00 -- -- K
=
T 00 --
00 Y 00
-- 00 S
-
L 00 00 00 -- -- --
00 L 00 -- 00 00 --
00 00 G -- -- -- --
00 -- -- L -- -- 00
-- 00 -- -- A -- --
-- 00 -- -- -- P --
-- -- -- 00 -- -- K
=
#
G 00 --
00 Y 00
-- 00 Y
-
V 00 -- -- -- --
00 P 00 -- -- --
-- 00 L 00 00 00
-- -- 00 L 00 --
-- -- 00 00 G --
-- -- 00 -- -- A
=
G 00 --
00 Y 00
-- 00 Y
-
V 00 -- --
00 P 00 --
-- 00 A 00
-- -- 00 P
=
G 00 --
00 Y 00
-- 00 Y
-
V 00 --
00 Q 00
-- 00 K
=
#
T 00 --
00 Y 00
-- 00 S
-
G 00 00 00 -- --
00 W 00 -- 00 --
00 00 Y 00 -- 00
00 -- 00 Q -- --
-- 00 -- -- D --
-- -- 00 -- -- Q
=
T 00 00
00 S --
00 -- Y
-
V 00 00
00 L 00
00 00 Q
=
T 00 00
00 S --
00 -- Y
-
W 0 0
0 Y -
0 - D
=
T 00 --
00 S 00
-- 00 Y
-
V 00 00
00 L --
00 -- Y
=
T 00 --
00 S 00
-- 00 Y
-
V 00 00
00 L 00
00 00 Q
=
T 00 --
00 S 00
-- 00 Y
-
V 00 00 00 00 00 00 --
00 L 00 00 00 -- -- --
00 00 W 00 -- -- -- --
00 00 00 E -- -- -- --
00 00 -- -- Q 00 -- --
00 -- -- -- 00 Y 00 --
00 -- -- -- -- 00 W 00
-- -- -- -- -- -- 00 D
=
T 00 --
00 S 00
-- 00 Y
-
V 00 00 00 00 00 00 -- --
00 L 00 00 00 -- -- -- --
00 00 W 00 -- -- -- 00 --
00 00 00 E -- -- -- -- --
00 00 -- -- Q 00 -- -- --
00 -- -- -- 00 Y 00 -- --
00 -- -- -- -- 00 W -- 00
-- -- 00 -- -- -- -- Y --
-- -- -- -- -- -- 00 -- D
=
T 00 --
00 S 00
-- 00 Y
-
V 00 00 00 00 00 00 -- -- --
00 L 00 00 00 -- -- -- -- --
00 00 W 00 -- -- -- 00 -- --
00 00 00 E -- -- -- -- -- --
00 00 -- -- Q 00 -- -- -- --
00 -- -- -- 00 Y 00 -- 00 --
00 -- -- -- -- 00 W -- -- 00
-- -- 00 -- -- -- -- Y -- --
-- -- -- -- -- 00 -- -- Q --
-- -- -- -- -- -- 00 -- -- D
=
T 00 --
00 S 00
-- 00 Y
-
V 00 00 00 00 00 -- -- --
00 L 00 00 00 -- -- -- --
00 00 W -- -- -- 00 -- --
00 00 -- E -- -- -- -- --
00 00 -- -- Q -- -- -- --
00 -- -- -- -- W -- 00 --
-- -- 00 -- -- -- Y -- 00
-- -- -- -- -- 00 -- Y --
-- -- -- -- -- -- 00 -- Q
=
T 00 --
00 S 00
-- 00 Y
-
V 00 00 00 -- -- --
00 W -- -- 00 00 --
00 -- W -- -- -- --
00 -- -- E -- -- --
-- 00 -- -- L -- --
-- 00 -- -- -- Y 00
-- -- -- -- -- 00 Q
=
T 00 --
00 S 00
-- 00 Y
-
V 00 00 00 00 -- --
00 W -- -- -- 00 00
00 -- W -- -- -- --
00 -- -- E -- -- --
00 -- -- -- Q -- --
-- 00 -- -- -- L --
-- 00 -- -- -- -- Y
=
T 00 --
00 S 00
-- 00 Y
-
W 0 0
0 Y -
0 - D
=
T 00 --
00 S 00
-- 00 Y
-
W 0 0 -
0 Y - 0
0 - D -
- 0 - Q
=
T 00 --
00 S 00
-- 00 Y
-
W 0 0 - -
0 Y - 0 0
0 - D - -
- 0 - Q -
- 0 - - Q
=
T 00 --
00 Y 00
-- 00 S
-
V 00 00
00 L 00
00 00 Q
=
T 00 --
00 Y 00
-- 00 S
-
W 0 0
0 Y -
0 - D
=
T 00 00
00 S --
00 -- Y
-
V 00 00
00 L --
00 -- Y
=
T 00 00
00 S --
00 -- Y
-
V 00 00 00 00 00 00 --
00 L 00 00 00 -- -- --
00 00 W 00 -- -- -- --
00 00 00 E -- -- -- --
00 00 -- -- Q 00 -- --
00 -- -- -- 00 Y 00 --
00 -- -- -- -- 00 W 00
-- -- -- -- -- -- 00 D
=
T 00 00
00 S --
00 -- Y
-
V 00 00 00 00 00 00 -- --
00 L 00 00 00 -- -- -- --
00 00 W 00 -- -- -- 00 --
00 00 00 E -- -- -- -- --
00 00 -- -- Q 00 -- -- --
00 -- -- -- 00 Y 00 -- --
00 -- -- -- -- 00 W -- 00
-- -- 00 -- -- -- -- Y --
-- -- -- -- -- -- 00 -- D
=
T 00 00
00 S --
00 -- Y
-
V 00 00 00 00 00 00 -- -- --
00 L 00 00 00 -- -- -- -- --
00 00 W 00 -- -- -- 00 -- --
00 00 00 E -- -- -- -- -- --
00 00 -- -- Q 00 -- -- -- --
00 -- -- -- 00 Y 00 -- 00 --
00 -- -- -- -- 00 W -- -- 00
-- -- 00 -- -- -- -- Y -- --
-- -- -- -- -- 00 -- -- Q --
-- -- -- -- -- -- 00 -- -- D
=
T 00 00
00 S --
00 -- Y
-
V 00 00 00 00 00 -- -- --
00 L 00 00 -- -- -- -- --
00 00 W 00 -- -- -- -- --
00 00 00 E -- -- -- -- --
00 -- -- -- W 00 00 -- --
00 -- -- -- 00 Y -- 00 --
-- -- -- -- 00 -- D -- --
-- -- -- -- -- 00 -- Q 00
-- -- -- -- -- -- -- 00 G
=
T 00 00
00 S --
00 -- Y
-
V 00 00 00 00 00 -- -- -- --
00 L 00 00 -- -- -- -- -- --
00 00 W 00 -- -- 00 -- -- --
00 00 00 E -- -- -- -- -- --
00 -- -- -- W 00 -- 00 -- --
00 -- -- -- 00 Y -- -- 00 --
-- -- 00 -- -- -- Y -- -- --
-- -- -- -- 00 -- -- D -- --
-- -- -- -- -- 00 -- -- Q 00
-- -- -- -- -- -- -- -- 00 G
=
T 00 00
00 S --
00 -- Y
-
V 00 00 00 00 00 -- -- -- -- --
00 L 00 00 -- -- -- -- -- -- --
00 00 W 00 -- -- 00 -- -- -- --
00 00 00 E -- -- -- -- -- -- --
00 -- -- -- W 00 -- 00 -- -- --
00 -- -- -- 00 Y -- -- 00 00 --
-- -- 00 -- -- -- Y -- -- -- --
-- -- -- -- 00 -- -- D -- -- --
-- -- -- -- -- 00 -- -- Q -- 00
-- -- -- -- -- 00 -- -- -- Q --
-- -- -- -- -- -- -- -- 00 -- G
=
T 00 00
00 S --
00 -- Y
-
V 00 00 00 00 00 -- -- --
00 L 00 00 00 -- -- -- --
00 00 W -- -- -- 00 -- --
00 00 -- E -- -- -- -- --
00 00 -- -- Q -- -- -- --
00 -- -- -- -- W -- 00 --
-- -- 00 -- -- -- Y -- 00
-- -- -- -- -- 00 -- Y --
-- -- -- -- -- -- 00 -- Q
=
T 00 00
00 S --
00 -- Y
-
V 00 00 -- -- -- --
00 Y 00 00 00 -- --
00 00 Q -- -- -- --
-- 00 -- W -- 00 --
-- 00 -- -- Q -- 00
-- -- -- 00 -- D --
-- -- -- -- 00 -- G
=
T 00 00
00 S --
00 -- Y
-
V 00 00 00 -- -- --
00 W -- -- 00 00 --
00 -- W -- -- -- --
00 -- -- E -- -- --
-- 00 -- -- L -- --
-- 00 -- -- -- Y 00
-- -- -- -- -- 00 Q
=
T 00 00
00 S --
00 -- Y
-
V 00 00 00 00 -- --
00 W -- -- -- 00 00
00 -- W -- -- -- --
00 -- -- E -- -- --
00 -- -- -- Q -- --
-- 00 -- -- -- L --
-- 00 -- -- -- -- Y
=
T 00 00
00 S --
00 -- Y
-
L 00 --
00 Y 00
-- 00 G
=
T 00 00
00 S --
00 -- Y
-
L 00 00 -- --
00 Y -- 00 --
00 -- E -- --
-- 00 -- W 00
-- -- -- 00 D
=
T 00 00
00 S --
00 -- Y
-
L 00 00 -- -- --
00 Y -- 00 00 --
00 -- E -- -- --
-- 00 -- G 00 --
-- 00 -- 00 W 00
-- -- -- -- 00 D
=
T 00 00
00 S --
00 -- Y
-
G 00 00 --
00 W 00 00
00 00 Y --
-- 00 -- D
=
T 00 00
00 S --
00 -- Y
-
G 00 --
00 Y 00
-- 00 W
=
T 00 00
00 S --
00 -- Y
-
G 00 -- -- --
00 Q 00 -- --
-- 00 Y 00 --
-- -- 00 W 00
-- -- -- 00 D
=
T 00 00
00 S --
00 -- Y
-
G 00 -- -- -- --
00 Q 00 -- -- --
-- 00 Y 00 00 --
-- -- 00 W -- 00
-- -- 00 -- Q --
-- -- -- 00 -- D
=
T 00 00
00 S --
00 -- Y
-
W 0 0 -
0 Y - 0
0 - D -
- 0 - Q
=
T 00 00
00 S --
00 -- Y
-
W 0 0 - -
0 Y - 0 0
0 - D - -
- 0 - Q -
- 0 - - Q
=
T 00 --
00 S 00
-- 00 Y
-
V 00 00
00 L 00
00 00 Y
=
T 00 --
00 S 00
-- 00 Y
-
V 00 00 --
00 L -- --
00 -- Y 00
-- -- 00 G
=
T 00 --
00 S 00
-- 00 Y
-
V 00 00 00 00 00 00 -- --
00 L 00 00 00 -- -- -- --
00 00 W 00 -- -- -- -- --
00 00 00 E -- -- -- -- --
00 00 -- -- Q -- -- -- --
00 -- -- -- -- W -- 00 --
00 -- -- -- -- -- Y -- 00
-- -- -- -- -- 00 -- D --
-- -- -- -- -- -- 00 -- G
=
T 00 --
00 S 00
-- 00 Y
-
V 00 00 00 00 00 00 --
00 L 00 00 00 00 -- --
00 00 W 00 -- -- -- --
00 00 00 E -- -- -- --
00 00 -- -- Y 00 00 --
00 00 -- -- 00 Q -- --
00 -- -- -- 00 -- W 00
-- -- -- -- -- -- 00 D
=
T 00 --
00 S 00
-- 00 Y
-
V 00 00 00 00 00 00 -- --
00 L 00 00 00 00 -- -- --
00 00 W 00 -- -- -- 00 --
00 00 00 E -- -- -- -- --
00 00 -- -- Y 00 00 -- --
00 00 -- -- 00 Q -- -- --
00 -- -- -- 00 -- W -- 00
-- -- 00 -- -- -- -- Y --
-- -- -- -- -- -- 00 -- D
=
T 00 --
00 S 00
-- 00 Y
-
V 00 00 00 00 00 00 -- -- --
00 L 00 00 00 00 -- -- -- --
00 00 W 00 -- -- -- 00 -- --
00 00 00 E -- -- -- -- -- --
00 00 -- -- Y 00 00 -- 00 --
00 00 -- -- 00 Q -- -- -- --
00 -- -- -- 00 -- W -- -- 00
-- -- 00 -- -- -- -- Y -- --
-- -- -- -- 00 -- -- -- Q --
-- -- -- -- -- -- 00 -- -- D
=
T 00 --
00 S 00
-- 00 Y
-
V 00 00 00 00 00 -- -- --
00 L 00 00 -- -- -- -- --
00 00 W 00 -- -- -- -- --
00 00 00 E -- -- -- -- --
00 -- -- -- W 00 00 -- --
00 -- -- -- 00 Y -- 00 --
-- -- -- -- 00 -- D -- --
-- -- -- -- -- 00 -- Q 00
-- -- -- -- -- -- -- 00 G
=
T 00 --
00 S 00
-- 00 Y
-
V 00 00 00 00 00 -- -- -- --
00 L 00 00 -- -- -- -- -- --
00 00 W 00 -- -- 00 -- -- --
00 00 00 E -- -- -- -- -- --
00 -- -- -- W 00 -- 00 -- --
00 -- -- -- 00 Y -- -- 00 --
-- -- 00 -- -- -- Y -- -- --
-- -- -- -- 00 -- -- D -- --
-- -- -- -- -- 00 -- -- Q 00
-- -- -- -- -- -- -- -- 00 G
=
T 00 --
00 S 00
-- 00 Y
-
V 00 00 00 00 00 -- -- -- -- --
00 L 00 00 -- -- -- -- -- -- --
00 00 W 00 -- -- 00 -- -- -- --
00 00 00 E -- -- -- -- -- -- --
00 -- -- -- W 00 -- 00 -- -- --
00 -- -- -- 00 Y -- -- 00 00 --
-- -- 00 -- -- -- Y -- -- -- --
-- -- -- -- 00 -- -- D -- -- --
-- -- -- -- -- 00 -- -- Q -- 00
-- -- -- -- -- 00 -- -- -- Q --
-- -- -- -- -- -- -- -- 00 -- G
=
T 00 --
00 S 00
-- 00 Y
-
V 00 00 00 00 00 00 --
00 L 00 00 00 -- -- --
00 00 W -- -- -- -- --
00 00 -- E -- -- -- --
00 00 -- -- Q -- -- --
00 -- -- -- -- W 00 --
00 -- -- -- -- 00 Y 00
-- -- -- -- -- -- 00 G
=
T 00 --
00 S 00
-- 00 Y
-
V 00 00 00 00 00 00 -- --
00 L 00 00 00 -- -- -- --
00 00 W -- -- -- -- 00 --
00 00 -- E -- -- -- -- --
00 00 -- -- Q -- -- -- --
00 -- -- -- -- W 00 -- --
00 -- -- -- -- 00 Y -- 00
-- -- 00 -- -- -- -- Y --
-- -- -- -- -- -- 00 -- G
=
T 00 --
00 S 00
-- 00 Y
-
V 00 00 -- -- -- --
00 Y 00 00 00 -- --
00 00 Q -- -- -- --
-- 00 -- W -- 00 --
-- 00 -- -- Q -- 00
-- -- -- 00 -- D --
-- -- -- -- 00 -- G
=
T 00 --
00 S 00
-- 00 Y
-
L 00 00 -- --
00 Y -- 00 --
00 -- E -- --
-- 00 -- W 00
-- -- -- 00 D
=
T 00 --
00 S 00
-- 00 Y
-
G 00 --
00 Y 00
-- 00 W
=
T 00 --
00 S 00
-- 00 Y
-
G 00 -- -- --
00 Q 00 -- --
-- 00 Y 00 --
-- -- 00 W 00
-- -- -- 00 D
=
T 00 --
00 S 00
-- 00 Y
-
G 00 -- -- -- --
00 Q 00 -- -- --
-- 00 Y 00 00 --
-- -- 00 W -- 00
-- -- 00 -- Q --
-- -- -- 00 -- D
=
T 00 00
00 S 00
00 00 Y
-
V 00 00
00 L --
00 -- Y
=
T 00 00
00 S 00
00 00 Y
-
V 00 00
00 L 00
00 00 Q
=
T 00 00
00 S 00
00 00 Y
-
V 00 00 00 00 00 00 --
00 L 00 00 00 -- -- --
00 00 W 00 -- -- -- --
00 00 00 E -- -- -- --
00 00 -- -- Q 00 -- --
00 -- -- -- 00 Y 00 --
00 -- -- -- -- 00 W 00
-- -- -- -- -- -- 00 D
=
T 00 00
00 S 00
00 00 Y
-
V 00 00 00 00 00 00 -- --
00 L 00 00 00 -- -- -- --
00 00 W 00 -- -- -- 00 --
00 00 00 E -- -- -- -- --
00 00 -- -- Q 00 -- -- --
00 -- -- -- 00 Y 00 -- --
00 -- -- -- -- 00 W -- 00
-- -- 00 -- -- -- -- Y --
-- -- -- -- -- -- 00 -- D
=
T 00 00
00 S 00
00 00 Y
-
V 00 00 00 00 00 00 -- -- --
00 L 00 00 00 -- -- -- -- --
00 00 W 00 -- -- -- 00 -- --
00 00 00 E -- -- -- -- -- --
00 00 -- -- Q 00 -- -- -- --
00 -- -- -- 00 Y 00 -- 00 --
00 -- -- -- -- 00 W -- -- 00
-- -- 00 -- -- -- -- Y -- --
-- -- -- -- -- 00 -- -- Q --
-- -- -- -- -- -- 00 -- -- D
=
T 00 00
00 S 00
00 00 Y
-
V 00 00 00 00 00 -- -- --
00 L 00 00 -- -- -- -- --
00 00 W 00 -- -- -- -- --
00 00 00 E -- -- -- -- --
00 -- -- -- W 00 00 -- --
00 -- -- -- 00 Y -- 00 --
-- -- -- -- 00 -- D -- --
-- -- -- -- -- 00 -- Q 00
-- -- -- -- -- -- -- 00 G
=
T 00 00
00 S 00
00 00 Y
-
V 00 00 00 00 00 -- -- -- --
00 L 00 00 -- -- -- -- -- --
00 00 W 00 -- -- 00 -- -- --
00 00 00 E -- -- -- -- -- --
00 -- -- -- W 00 -- 00 -- --
00 -- -- -- 00 Y -- -- 00 --
-- -- 00 -- -- -- Y -- -- --
-- -- -- -- 00 -- -- D -- --
-- -- -- -- -- 00 -- -- Q 00
-- -- -- -- -- -- -- -- 00 G
=
T 00 00
00 S 00
00 00 Y
-
V 00 00 00 00 00 -- -- -- -- --
00 L 00 00 -- -- -- -- -- -- --
00 00 W 00 -- -- 00 -- -- -- --
00 00 00 E -- -- -- -- -- -- --
00 -- -- -- W 00 -- 00 -- -- --
00 -- -- -- 00 Y -- -- 00 00 --
-- -- 00 -- -- -- Y -- -- -- --
-- -- -- -- 00 -- -- D -- -- --
-- -- -- -- -- 00 -- -- Q -- 00
-- -- -- -- -- 00 -- -- -- Q --
-- -- -- -- -- -- -- -- 00 -- G
=
T 00 00
00 S 00
00 00 Y
-
V 00 00 00 00 00 -- -- --
00 L 00 00 00 -- -- -- --
00 00 W -- -- -- 00 -- --
00 00 -- E -- -- -- -- --
00 00 -- -- Q -- -- -- --
00 -- -- -- -- W -- 00 --
-- -- 00 -- -- -- Y -- 00
-- -- -- -- -- 00 -- Y --
-- -- -- -- -- -- 00 -- Q
=
T 00 00
00 S 00
00 00 Y
-
V 00 00 -- -- -- --
00 Y 00 00 00 -- --
00 00 Q -- -- -- --
-- 00 -- W -- 00 --
-- 00 -- -- Q -- 00
-- -- -- 00 -- D --
-- -- -- -- 00 -- G
=
T 00 00
00 S 00
00 00 Y
-
V 00 00 00 -- -- --
00 W -- -- 00 00 --
00 -- W -- -- -- --
00 -- -- E -- -- --
-- 00 -- -- L -- --
-- 00 -- -- -- Y 00
-- -- -- -- -- 00 Q
=
T 00 00
00 S 00
00 00 Y
-
V 00 00 00 00 -- --
00 W -- -- -- 00 00
00 -- W -- -- -- --
00 -- -- E -- -- --
00 -- -- -- Q -- --
-- 00 -- -- -- L --
-- 00 -- -- -- -- Y
=
T 00 00
00 S 00
00 00 Y
-
G 00 -- -- --
00 Q 00 -- --
-- 00 Y 00 --
-- -- 00 W 00
-- -- -- 00 D
=
T 00 00
00 S 00
00 00 Y
-
G 00 -- -- -- --
00 Q 00 -- -- --
-- 00 Y 00 00 --
-- -- 00 W -- 00
-- -- 00 -- Q --
-- -- -- 00 -- D
=
T 00 00
00 S 00
00 00 Y
-
W 0 0
0 Y -
0 - D
=
T 00 00
00 S 00
00 00 Y
-
W 0 0 -
0 Y - 0
0 - D -
- 0 - Q
=
T 00 00
00 S 00
00 00 Y
-
W 0 0 - -
0 Y - 0 0
0 - D - -
- 0 - Q -
- 0 - - Q
=
T 00 --
00 Y 00
-- 00 S
-
V 00 00
00 L --
00 -- Y
=
T 00 --
00 Y 00
-- 00 S
-
V 00 00 00 00 00 00 --
00 L 00 00 00 -- -- --
00 00 W 00 -- -- -- --
00 00 00 E -- -- -- --
00 00 -- -- Q 00 -- --
00 -- -- -- 00 Y 00 --
00 -- -- -- -- 00 W 00
-- -- -- -- -- -- 00 D
=
T 00 --
00 Y 00
-- 00 S
-
V 00 00 00 00 00 00 -- --
00 L 00 00 00 -- -- -- --
00 00 W 00 -- -- -- 00 --
00 00 00 E -- -- -- -- --
00 00 -- -- Q 00 -- -- --
00 -- -- -- 00 Y 00 -- --
00 -- -- -- -- 00 W -- 00
-- -- 00 -- -- -- -- Y --
-- -- -- -- -- -- 00 -- D
=
T 00 --
00 Y 00
-- 00 S
-
V 00 00 00 00 00 00 -- -- --
00 L 00 00 00 -- -- -- -- --
00 00 W 00 -- -- -- 00 -- --
00 00 00 E -- -- -- -- -- --
00 00 -- -- Q 00 -- -- -- --
00 -- -- -- 00 Y 00 -- 00 --
00 -- -- -- -- 00 W -- -- 00
-- -- 00 -- -- -- -- Y -- --
-- -- -- -- -- 00 -- -- Q --
-- -- -- -- -- -- 00 -- -- D
=
T 00 --
00 Y 00
-- 00 S
-
V 00 00 00 00 00 -- -- --
00 L 00 00 -- -- -- -- --
00 00 W 00 -- -- -- -- --
00 00 00 E -- -- -- -- --
00 -- -- -- W 00 00 -- --
00 -- -- -- 00 Y -- 00 --
-- -- -- -- 00 -- D -- --
-- -- -- -- -- 00 -- Q 00
-- -- -- -- -- -- -- 00 G
=
T 00 --
00 Y 00
-- 00 S
-
V 00 00 00 00 00 -- -- -- --
00 L 00 00 -- -- -- -- -- --
00 00 W 00 -- -- 00 -- -- --
00 00 00 E -- -- -- -- -- --
00 -- -- -- W 00 -- 00 -- --
00 -- -- -- 00 Y -- -- 00 --
-- -- 00 -- -- -- Y -- -- --
-- -- -- -- 00 -- -- D -- --
-- -- -- -- -- 00 -- -- Q 00
-- -- -- -- -- -- -- -- 00 G
=
T 00 --
00 Y 00
-- 00 S
-
V 00 00 00 00 00 -- -- -- -- --
00 L 00 00 -- -- -- -- -- -- --
00 00 W 00 -- -- 00 -- -- -- --
00 00 00 E -- -- -- -- -- -- --
00 -- -- -- W 00 -- 00 -- -- --
00 -- -- -- 00 Y -- -- 00 00 --
-- -- 00 -- -- -- Y -- -- -- --
-- -- -- -- 00 -- -- D -- -- --
-- -- -- -- -- 00 -- -- Q -- 00
-- -- -- -- -- 00 -- -- -- Q --
-- -- -- -- -- -- -- -- 00 -- G
=
T 00 --
00 Y 00
-- 00 S
-
V 00 00 00 00 00 -- -- --
00 L 00 00 00 -- -- -- --
00 00 W -- -- -- 00 -- --
00 00 -- E -- -- -- -- --
00 00 -- -- Q -- -- -- --
00 -- -- -- -- W -- 00 --
-- -- 00 -- -- -- Y -- 00
-- -- -- -- -- 00 -- Y --
-- -- -- -- -- -- 00 -- Q
=
T 00 --
00 Y 00
-- 00 S
-
V 00 00 -- -- -- --
00 Y 00 00 00 -- --
00 00 Q -- -- -- --
-- 00 -- W -- 00 --
-- 00 -- -- Q -- 00
-- -- -- 00 -- D --
-- -- -- -- 00 -- G
=
T 00 --
00 Y 00
-- 00 S
-
V 00 00 00 -- -- --
00 W -- -- 00 00 --
00 -- W -- -- -- --
00 -- -- E -- -- --
-- 00 -- -- L -- --
-- 00 -- -- -- Y 00
-- -- -- -- -- 00 Q
=
T 00 --
00 Y 00
-- 00 S
-
V 00 00 00 00 -- --
00 W -- -- -- 00 00
00 -- W -- -- -- --
00 -- -- E -- -- --
00 -- -- -- Q -- --
-- 00 -- -- -- L --
-- 00 -- -- -- -- Y
=
T 00 --
00 Y 00
-- 00 S
-
L 00 --
00 Y 00
-- 00 G
=
T 00 --
00 Y 00
-- 00 S
-
L 00 00 -- --
00 Y -- 00 --
00 -- E -- --
-- 00 -- W 00
-- -- -- 00 D
=
T 00 --
00 Y 00
-- 00 S
-
L 00 00 -- -- --
00 Y -- 00 00 --
00 -- E -- -- --
-- 00 -- G 00 --
-- 00 -- 00 W 00
-- -- -- -- 00 D
=
T 00 --
00 Y 00
-- 00 S
-
G 00 00 --
00 W 00 00
00 00 Y --
-- 00 -- D
=
T 00 --
00 Y 00
-- 00 S
-
G 00 --
00 Y 00
-- 00 W
=
T 00 --
00 Y 00
-- 00 S
-
G 00 -- -- --
00 Q 00 -- --
-- 00 Y 00 --
-- -- 00 W 00
-- -- -- 00 D
=
T 00 --
00 Y 00
-- 00 S
-
G 00 -- -- -- --
00 Q 00 -- -- --
-- 00 Y 00 00 --
-- -- 00 W -- 00
-- -- 00 -- Q --
-- -- -- 00 -- D
=
T 00 --
00 Y 00
-- 00 S
-
W 0 0 -
0 Y - 0
0 - D -
- 0 - Q
=
T 00 --
00 Y 00
-- 00 S
-
W 0 0 - -
0 Y - 0 0
0 - D - -
- 0 - Q -
- 0 - - Q
=
T 00 00
00 S --
00 -- Y
-
V 00 00
00 L 00
00 00 Y
=
T 00 00
00 S --
00 -- Y
-
V 00 00 --
00 L -- --
00 -- Y 00
-- -- 00 G
=
T 00 00
00 S --
00 -- Y
-
V 00 00 --
00 L 00 --
00 00 Y 00
-- -- 00 G
=
T 00 00
00 S --
00 -- Y
-
V 00 00 00 00 00 00 -- --
00 L 00 00 00 -- -- -- --
00 00 W 00 -- -- -- -- --
00 00 00 E -- -- -- -- --
00 00 -- -- Q -- -- -- --
00 -- -- -- -- W -- 00 --
00 -- -- -- -- -- Y -- 00
-- -- -- -- -- 00 -- D --
-- -- -- -- -- -- 00 -- G
=
T 00 00
00 S --
00 -- Y
-
V 00 00 00 00 00 00 --
00 L 00 00 00 00 -- --
00 00 W 00 -- -- -- --
00 00 00 E -- -- -- --
00 00 -- -- Y 00 00 --
00 00 -- -- 00 Q -- --
00 -- -- -- 00 -- W 00
-- -- -- -- -- -- 00 D
=
T 00 00
00 S --
00 -- Y
-
V 00 00 00 00 00 00 -- --
00 L 00 00 00 00 -- -- --
00 00 W 00 -- -- -- -- --
00 00 00 E -- -- -- -- --
00 00 -- -- Y 00 00 00 --
00 00 -- -- 00 Q -- -- --
00 -- -- -- 00 -- W 00 00
-- -- -- -- 00 -- 00 G --
-- -- -- -- -- -- 00 -- D
=
T 00 00
00 S --
00 -- Y
-
V 00 00 00 00 00 00 -- --
00 L 00 00 00 00 -- -- --
00 00 W 00 -- -- -- 00 --
00 00 00 E -- -- -- -- --
00 00 -- -- Y 00 00 -- --
00 00 -- -- 00 Q -- -- --
00 -- -- -- 00 -- W -- 00
-- -- 00 -- -- -- -- Y --
-- -- -- -- -- -- 00 -- D
=
T 00 00
00 S --
00 -- Y
-
V 00 00 00 00 00 00 -- -- --
00 L 00 00 00 00 -- -- -- --
00 00 W 00 -- -- -- 00 -- --
00 00 00 E -- -- -- -- -- --
00 00 -- -- Y 00 00 -- 00 --
00 00 -- -- 00 Q -- -- -- --
00 -- -- -- 00 -- W -- -- 00
-- -- 00 -- -- -- -- Y -- --
-- -- -- -- 00 -- -- -- Q --
-- -- -- -- -- -- 00 -- -- D
=
T 00 00
00 S --
00 -- Y
-
V 00 00 00 00 00 00 -- -- --
00 L 00 00 00 00 -- -- -- --
00 00 W 00 -- -- -- 00 -- --
00 00 00 E -- -- -- -- -- --
00 00 -- -- Y 00 00 -- 00 --
00 00 -- -- 00 Q -- -- -- --
00 -- -- -- 00 -- W -- 00 00
-- -- 00 -- -- -- -- Y -- --
-- -- -- -- 00 -- 00 -- G --
-- -- -- -- -- -- 00 -- -- D
=
T 00 00
00 S --
00 -- Y
-
V 00 00 00 00 00 -- -- -- --
00 L 00 00 00 -- -- -- -- --
00 00 W 00 -- -- -- -- -- --
00 00 00 E -- -- -- -- -- --
00 00 -- -- Y 00 00 00 -- --
00 -- -- -- 00 W 00 -- 00 --
-- -- -- -- 00 00 G -- -- --
-- -- -- -- 00 -- -- Q -- 00
-- -- -- -- -- 00 -- -- D --
-- -- -- -- -- -- -- 00 -- G
=
T 00 00
00 S --
00 -- Y
-
V 00 00 00 00 00 -- -- -- -- --
00 L 00 00 00 -- -- -- -- -- --
00 00 W 00 -- -- 00 -- -- -- --
00 00 00 E -- -- -- -- -- -- --
00 00 -- -- Y 00 -- 00 00 -- --
00 -- -- -- 00 W -- 00 -- 00 --
-- -- 00 -- -- -- Y -- -- -- --
-- -- -- -- 00 00 -- G -- -- --
-- -- -- -- 00 -- -- -- Q -- 00
-- -- -- -- -- 00 -- -- -- D --
-- -- -- -- -- -- -- -- 00 -- G
=
T 00 00
00 S --
00 -- Y
-
V 00 00 00 00 00 00 --
00 L 00 00 00 -- -- --
00 00 W -- -- -- -- --
00 00 -- E -- -- -- --
00 00 -- -- Q -- -- --
00 -- -- -- -- W 00 --
00 -- -- -- -- 00 Y 00
-- -- -- -- -- -- 00 G
=
T 00 00
00 S --
00 -- Y
-
V 00 00 00 00 00 00 -- --
00 L 00 00 00 -- -- -- --
00 00 W -- -- -- -- 00 --
00 00 -- E -- -- -- -- --
00 00 -- -- Q -- -- -- --
00 -- -- -- -- W 00 -- --
00 -- -- -- -- 00 Y -- 00
-- -- 00 -- -- -- -- Y --
-- -- -- -- -- -- 00 -- G
=
T 00 00
00 S --
00 -- Y
-
G 00 00 -- --
00 W 00 00 --
00 00 Y -- 00
-- 00 -- D --
-- -- 00 -- Q
=
T 00 00
00 S --
00 -- Y
-
G 00 00 00 -- --
00 W 00 -- 00 --
00 00 Y 00 -- 00
00 -- 00 Q -- --
-- 00 -- -- D --
-- -- 00 -- -- Q
=
T 00 --
00 S 00
-- 00 Y
-
V 00 00 --
00 L 00 --
00 00 Y 00
-- -- 00 G
=
T 00 --
00 S 00
-- 00 Y
-
V 00 00 00 00 00 00 -- --
00 L 00 00 00 00 -- -- --
00 00 W 00 -- -- -- -- --
00 00 00 E -- -- -- -- --
00 00 -- -- Y 00 00 00 --
00 00 -- -- 00 Q -- -- --
00 -- -- -- 00 -- W 00 00
-- -- -- -- 00 -- 00 G --
-- -- -- -- -- -- 00 -- D
=
T 00 --
00 S 00
-- 00 Y
-
V 00 00 00 00 00 00 -- -- --
00 L 00 00 00 00 -- -- -- --
00 00 W 00 -- -- -- 00 -- --
00 00 00 E -- -- -- -- -- --
00 00 -- -- Y 00 00 -- 00 --
00 00 -- -- 00 Q -- -- -- --
00 -- -- -- 00 -- W -- 00 00
-- -- 00 -- -- -- -- Y -- --
-- -- -- -- 00 -- 00 -- G --
-- -- -- -- -- -- 00 -- -- D
=
T 00 --
00 S 00
-- 00 Y
-
V 00 00 00 00 00 -- -- -- --
00 L 00 00 00 -- -- -- -- --
00 00 W 00 -- -- -- -- -- --
00 00 00 E -- -- -- -- -- --
00 00 -- -- Y 00 00 00 -- --
00 -- -- -- 00 W 00 -- 00 --
-- -- -- -- 00 00 G -- -- --
-- -- -- -- 00 -- -- Q -- 00
-- -- -- -- -- 00 -- -- D --
-- -- -- -- -- -- -- 00 -- G
=
T 00 --
00 S 00
-- 00 Y
-
V 00 00 00 00 00 -- -- -- -- --
00 L 00 00 00 -- -- -- -- -- --
00 00 W 00 -- -- 00 -- -- -- --
00 00 00 E -- -- -- -- -- -- --
00 00 -- -- Y 00 -- 00 00 -- --
00 -- -- -- 00 W -- 00 -- 00 --
-- -- 00 -- -- -- Y -- -- -- --
-- -- -- -- 00 00 -- G -- -- --
-- -- -- -- 00 -- -- -- Q -- 00
-- -- -- -- -- 00 -- -- -- D --
-- -- -- -- -- -- -- -- 00 -- G
=
T 00 --
00 S 00
-- 00 Y
-
L 00 --
00 Y 00
-- 00 G
=
T 00 --
00 S 00
-- 00 Y
-
L 00 00 -- -- --
00 Y -- 00 00 --
00 -- E -- -- --
-- 00 -- G 00 --
-- 00 -- 00 W 00
-- -- -- -- 00 D
=
T 00 --
00 S 00
-- 00 Y
-
G 00 00 --
00 W 00 00
00 00 Y --
-- 00 -- D
=
T 00 --
00 S 00
-- 00 Y
-
G 00 00 -- --
00 W 00 00 --
00 00 Y -- 00
-- 00 -- D --
-- -- 00 -- Q
=
T 00 --
00 S 00
-- 00 Y
-
G 00 00 00 -- --
00 W 00 -- 00 --
00 00 Y 00 -- 00
00 -- 00 Q -- --
-- 00 -- -- D --
-- -- 00 -- -- Q
=
T 00 00
00 S 00
00 00 Y
-
V 00 00
00 L 00
00 00 Y
=
T 00 00
00 S 00
00 00 Y
-
V 00 00 --
00 L -- --
00 -- Y 00
-- -- 00 G
=
T 00 00
00 S 00
00 00 Y
-
V 00 00 --
00 L 00 --
00 00 Y 00
-- -- 00 G
=
T 00 00
00 S 00
00 00 Y
-
V 00 00 00 00 00 00 -- --
00 L 00 00 00 -- -- -- --
00 00 W 00 -- -- -- -- --
00 00 00 E -- -- -- -- --
00 00 -- -- Q -- -- -- --
00 -- -- -- -- W -- 00 --
00 -- -- -- -- -- Y -- 00
-- -- -- -- -- 00 -- D --
-- -- -- -- -- -- 00 -- G
=
T 00 00
00 S 00
00 00 Y
-
V 00 00 00 00 00 00 --
00 L 00 00 00 00 -- --
00 00 W 00 -- -- -- --
00 00 00 E -- -- -- --
00 00 -- -- Y 00 00 --
00 00 -- -- 00 Q -- --
00 -- -- -- 00 -- W 00
-- -- -- -- -- -- 00 D
=
T 00 00
00 S 00
00 00 Y
-
V 00 00 00 00 00 00 -- --
00 L 00 00 00 00 -- -- --
00 00 W 00 -- -- -- -- --
00 00 00 E -- -- -- -- --
00 00 -- -- Y 00 00 00 --
00 00 -- -- 00 Q -- -- --
00 -- -- -- 00 -- W 00 00
-- -- -- -- 00 -- 00 G --
-- -- -- -- -- -- 00 -- D
=
T 00 00
00 S 00
00 00 Y
-
V 00 00 00 00 00 00 -- --
00 L 00 00 00 00 -- -- --
00 00 W 00 -- -- -- 00 --
00 00 00 E -- -- -- -- --
00 00 -- -- Y 00 00 -- --
00 00 -- -- 00 Q -- -- --
00 -- -- -- 00 -- W -- 00
-- -- 00 -- -- -- -- Y --
-- -- -- -- -- -- 00 -- D
=
T 00 00
00 S 00
00 00 Y
-
V 00 00 00 00 00 00 -- -- --
00 L 00 00 00 00 -- -- -- --
00 00 W 00 -- -- -- 00 -- --
00 00 00 E -- -- -- -- -- --
00 00 -- -- Y 00 00 -- 00 --
00 00 -- -- 00 Q -- -- -- --
00 -- -- -- 00 -- W -- -- 00
-- -- 00 -- -- -- -- Y -- --
-- -- -- -- 00 -- -- -- Q --
-- -- -- -- -- -- 00 -- -- D
=
T 00 00
00 S 00
00 00 Y
-
V 00 00 00 00 00 00 -- -- --
00 L 00 00 00 00 -- -- -- --
00 00 W 00 -- -- -- 00 -- --
00 00 00 E -- -- -- -- -- --
00 00 -- -- Y 00 00 -- 00 --
00 00 -- -- 00 Q -- -- -- --
00 -- -- -- 00 -- W -- 00 00
-- -- 00 -- -- -- -- Y -- --
-- -- -- -- 00 -- 00 -- G --
-- -- -- -- -- -- 00 -- -- D
=
T 00 00
00 S 00
00 00 Y
-
V 00 00 00 00 00 -- -- -- --
00 L 00 00 00 -- -- -- -- --
00 00 W 00 -- -- -- -- -- --
00 00 00 E -- -- -- -- -- --
00 00 -- -- Y 00 00 00 -- --
00 -- -- -- 00 W 00 -- 00 --
-- -- -- -- 00 00 G -- -- --
-- -- -- -- 00 -- -- Q -- 00
-- -- -- -- -- 00 -- -- D --
-- -- -- -- -- -- -- 00 -- G
=
T 00 00
00 S 00
00 00 Y
-
V 00 00 00 00 00 -- -- -- -- --
00 L 00 00 00 -- -- -- -- -- --
00 00 W 00 -- -- 00 -- -- -- --
00 00 00 E -- -- -- -- -- -- --
00 00 -- -- Y 00 -- 00 00 -- --
00 -- -- -- 00 W -- 00 -- 00 --
-- -- 00 -- -- -- Y -- -- -- --
-- -- -- -- 00 00 -- G -- -- --
-- -- -- -- 00 -- -- -- Q -- 00
-- -- -- -- -- 00 -- -- -- D --
-- -- -- -- -- -- -- -- 00 -- G
=
T 00 00
00 S 00
00 00 Y
-
V 00 00 00 00 00 00 --
00 L 00 00 00 -- -- --
00 00 W -- -- -- -- --
00 00 -- E -- -- -- --
00 00 -- -- Q -- -- --
00 -- -- -- -- W 00 --
00 -- -- -- -- 00 Y 00
-- -- -- -- -- -- 00 G
=
T 00 00
00 S 00
00 00 Y
-
V 00 00 00 00 00 00 -- --
00 L 00 00 00 -- -- -- --
00 00 W -- -- -- -- 00 --
00 00 -- E -- -- -- -- --
00 00 -- -- Q -- -- -- --
00 -- -- -- -- W 00 -- --
00 -- -- -- -- 00 Y -- 00
-- -- 00 -- -- -- -- Y --
-- -- -- -- -- -- 00 -- G
=
T 00 00
00 S 00
00 00 Y
-
L 00 --
00 Y 00
-- 00 G
=
T 00 00
00 S 00
00 00 Y
-
L 00 00 -- --
00 Y -- 00 --
00 -- E -- --
-- 00 -- W 00
-- -- -- 00 D
=
T 00 00
00 S 00
00 00 Y
-
L 00 00 -- -- --
00 Y -- 00 00 --
00 -- E -- -- --
-- 00 -- G 00 --
-- 00 -- 00 W 00
-- -- -- -- 00 D
=
T 00 00
00 S 00
00 00 Y
-
G 00 00 --
00 W 00 00
00 00 Y --
-- 00 -- D
=
T 00 00
00 S 00
00 00 Y
-
G 00 00 -- --
00 W 00 00 --
00 00 Y -- 00
-- 00 -- D --
-- -- 00 -- Q
=
T 00 00
00 S 00
00 00 Y
-
G 00 00 00 -- --
00 W 00 -- 00 --
00 00 Y 00 -- 00
00 -- 00 Q -- --
-- 00 -- -- D --
-- -- 00 -- -- Q
=
T 00 00
00 S 00
00 00 Y
-
G 00 --
00 Y 00
-- 00 W
=
T 00 --
00 Y 00
-- 00 S
-
V 00 00
00 L 00
00 00 Y
=
T 00 --
00 Y 00
-- 00 S
-
V 00 00 --
00 L -- --
00 -- Y 00
-- -- 00 G
=
T 00 --
00 Y 00
-- 00 S
-
V 00 00 --
00 L 00 --
00 00 Y 00
-- -- 00 G
=
T 00 --
00 Y 00
-- 00 S
-
V 00 00 00 00 00 00 -- --
00 L 00 00 00 -- -- -- --
00 00 W 00 -- -- -- -- --
00 00 00 E -- -- -- -- --
00 00 -- -- Q -- -- -- --
00 -- -- -- -- W -- 00 --
00 -- -- -- -- -- Y -- 00
-- -- -- -- -- 00 -- D --
-- -- -- -- -- -- 00 -- G
=
T 00 --
00 Y 00
-- 00 S
-
V 00 00 00 00 00 00 --
00 L 00 00 00 00 -- --
00 00 W 00 -- -- -- --
00 00 00 E -- -- -- --
00 00 -- -- Y 00 00 --
00 00 -- -- 00 Q -- --
00 -- -- -- 00 -- W 00
-- -- -- -- -- -- 00 D
=
T 00 --
00 Y 00
-- 00 S
-
V 00 00 00 00 00 00 -- --
00 L 00 00 00 00 -- -- --
00 00 W 00 -- -- -- -- --
00 00 00 E -- -- -- -- --
00 00 -- -- Y 00 00 00 --
00 00 -- -- 00 Q -- -- --
00 -- -- -- 00 -- W 00 00
-- -- -- -- 00 -- 00 G --
-- -- -- -- -- -- 00 -- D
=
T 00 --
00 Y 00
-- 00 S
-
V 00 00 00 00 00 00 -- --
00 L 00 00 00 00 -- -- --
00 00 W 00 -- -- -- 00 --
00 00 00 E -- -- -- -- --
00 00 -- -- Y 00 00 -- --
00 00 -- -- 00 Q -- -- --
00 -- -- -- 00 -- W -- 00
-- -- 00 -- -- -- -- Y --
-- -- -- -- -- -- 00 -- D
=
T 00 --
00 Y 00
-- 00 S
-
V 00 00 00 00 00 00 -- -- --
00 L 00 00 00 00 -- -- -- --
00 00 W 00 -- -- -- 00 -- --
00 00 00 E -- -- -- -- -- --
00 00 -- -- Y 00 00 -- 00 --
00 00 -- -- 00 Q -- -- -- --
00 -- -- -- 00 -- W -- -- 00
-- -- 00 -- -- -- -- Y -- --
-- -- -- -- 00 -- -- -- Q --
-- -- -- -- -- -- 00 -- -- D
=
T 00 --
00 Y 00
-- 00 S
-
V 00 00 00 00 00 00 -- -- --
00 L 00 00 00 00 -- -- -- --
00 00 W 00 -- -- -- 00 -- --
00 00 00 E -- -- -- -- -- --
00 00 -- -- Y 00 00 -- 00 --
00 00 -- -- 00 Q -- -- -- --
00 -- -- -- 00 -- W -- 00 00
-- -- 00 -- -- -- -- Y -- --
-- -- -- -- 00 -- 00 -- G --
-- -- -- -- -- -- 00 -- -- D
=
T 00 --
00 Y 00
-- 00 S
-
V 00 00 00 00 00 -- -- -- --
00 L 00 00 00 -- -- -- -- --
00 00 W 00 -- -- -- -- -- --
00 00 00 E -- -- -- -- -- --
00 00 -- -- Y 00 00 00 -- --
00 -- -- -- 00 W 00 -- 00 --
-- -- -- -- 00 00 G -- -- --
-- -- -- -- 00 -- -- Q -- 00
-- -- -- -- -- 00 -- -- D --
-- -- -- -- -- -- -- 00 -- G
=
T 00 --
00 Y 00
-- 00 S
-
V 00 00 00 00 00 -- -- -- -- --
00 L 00 00 00 -- -- -- -- -- --
00 00 W 00 -- -- 00 -- -- -- --
00 00 00 E -- -- -- -- -- -- --
00 00 -- -- Y 00 -- 00 00 -- --
00 -- -- -- 00 W -- 00 -- 00 --
-- -- 00 -- -- -- Y -- -- -- --
-- -- -- -- 00 00 -- G -- -- --
-- -- -- -- 00 -- -- -- Q -- 00
-- -- -- -- -- 00 -- -- -- D --
-- -- -- -- -- -- -- -- 00 -- G
=
T 00 --
00 Y 00
-- 00 S
-
V 00 00 00 00 00 00 --
00 L 00 00 00 -- -- --
00 00 W -- -- -- -- --
00 00 -- E -- -- -- --
00 00 -- -- Q -- -- --
00 -- -- -- -- W 00 --
00 -- -- -- -- 00 Y 00
-- -- -- -- -- -- 00 G
=
T 00 --
00 Y 00
-- 00 S
-
V 00 00 00 00 00 00 -- --
00 L 00 00 00 -- -- -- --
00 00 W -- -- -- -- 00 --
00 00 -- E -- -- -- -- --
00 00 -- -- Q -- -- -- --
00 -- -- -- -- W 00 -- --
00 -- -- -- -- 00 Y -- 00
-- -- 00 -- -- -- -- Y --
-- -- -- -- -- -- 00 -- G
=
T 00 --
00 Y 00
-- 00 S
-
G 00 00 -- --
00 W 00 00 --
00 00 Y -- 00
-- 00 -- D --
-- -- 00 -- Q
=
#
G 00 --
00 Y 00
-- 00 Y
-
V 00 -- -- -- -- --
00 P 00 -- -- -- --
-- 00 L 00 00 00 --
-- -- 00 L -- -- --
-- -- 00 -- A -- 00
-- -- 00 -- -- G --
-- -- -- -- 00 -- L
=
G 00 --
00 Y 00
-- 00 Y
-
V 00 -- -- -- --
00 P 00 -- -- --
-- 00 L 00 00 00
-- -- 00 L 00 --
-- -- 00 00 G --
-- -- 00 -- -- A
=
G 00 --
00 Y 00
-- 00 Y
-
V 00 --
00 Q 00
-- 00 K
=
#
S 00 00
00 Y --
00 -- Y
-
L 00 00 00 -- -- --
00 L 00 -- 00 00 --
00 00 G -- -- -- --
00 -- -- L -- -- 00
-- 00 -- -- A -- --
-- 00 -- -- -- P --
-- -- -- 00 -- -- K
=
S 00 --
00 Y 00
-- 00 Y
-
V 00 00
00 L 00
00 00 Q
=
S 00 --
00 Y 00
-- 00 Y
-
L 00 00 -- --
00 Y -- 00 --
00 -- E -- --
-- 00 -- W 00
-- -- -- 00 D
=
S 00 --
00 Y 00
-- 00 Y
-
G 00 --
00 Y 00
-- 00 W
=
S 00 --
00 Y 00
-- 00 Y
-
W 0 0
0 Y -
0 - D
=
S 00 --
00 Y 00
-- 00 Y
-
L 00 00
00 G --
00 -- Y
=
S 00 --
00 Y 00
-- 00 Y
-
L 00 --
00 Y 00
-- 00 G
=
S 00 --
00 Y 00
-- 00 Y
-
L 00 00 -- -- --
00 Y -- 00 00 --
00 -- E -- -- --
-- 00 -- G 00 --
-- 00 -- 00 W 00
-- -- -- -- 00 D
=
S 00 --
00 Y 00
-- 00 Y
-
G 00 00 --
00 W 00 00
00 00 Y --
-- 00 -- D
=
S 00 --
00 Y 00
-- 00 Y
-
W 0 -
0 Y 0
- 0 H
=
S 00 00
00 Y --
00 -- Y
-
V 00 00
00 L 00
00 00 Q
=
S 00 00
00 Y --
00 -- Y
-
L 00 00
00 G --
00 -- Y
=
S 00 00
00 Y --
00 -- Y
-
L 00 --
00 Y 00
-- 00 G
=
S 00 00
00 Y --
00 -- Y
-
L 00 00 -- --
00 Y -- 00 --
00 -- E -- --
-- 00 -- W 00
-- -- -- 00 D
=
S 00 00
00 Y --
00 -- Y
-
L 00 00 -- -- --
00 Y -- 00 00 --
00 -- E -- -- --
-- 00 -- G 00 --
-- 00 -- 00 W 00
-- -- -- -- 00 D
=
S 00 00
00 Y --
00 -- Y
-
G 00 00 --
00 W 00 00
00 00 Y --
-- 00 -- D
=
S 00 00
00 Y --
00 -- Y
-
G 00 --
00 Y 00
-- 00 W
=
S 00 00
00 Y --
00 -- Y
-
W 0 0
0 Y -
0 - D
=
S 00 00
00 Y --
00 -- Y
-
W 0 -
0 Y 0
- 0 H
=
S 00 --
00 Y 00
-- 00 Y
-
V 00 00
00 A --
00 -- Q
=
S 00 --
00 Y 00
-- 00 Y
-
V 00 00 -- --
00 A 00 00 --
00 00 P 00 00
-- 00 00 F 00
-- -- 00 00 T
=
S 00 --
00 Y 00
-- 00 Y
-
V 00 -- -- --
00 P 00 -- --
-- 00 F 00 00
-- -- 00 T 00
-- -- 00 00 S
=
S 00 --
00 Y 00
-- 00 Y
-
V 00 -- -- -- --
00 P 00 -- -- --
-- 00 F 00 00 --
-- -- 00 T -- --
-- -- 00 -- S 00
-- -- -- -- 00 L
=
S 00 --
00 Y 00
-- 00 Y
-
V 00 -- -- -- -- --
00 P 00 -- -- -- --
-- 00 L 00 00 00 --
-- -- 00 L -- -- --
-- -- 00 -- A -- 00
-- -- 00 -- -- G --
-- -- -- -- 00 -- L
=
S 00 --
00 Y 00
-- 00 Y
-
V 00 -- -- -- --
00 P 00 -- -- --
-- 00 L 00 00 00
-- -- 00 L 00 --
-- -- 00 00 G --
-- -- 00 -- -- A
=
S 00 --
00 Y 00
-- 00 Y
-
V 00 -- --
00 P 00 --
-- 00 A 00
-- -- 00 P
=
S 00 --
00 Y 00
-- 00 Y
-
V 00 00
00 L --
00 -- P
=
S 00 --
00 Y 00
-- 00 Y
-
F 00 00
00 S --
00 -- H
=
S 00 --
00 Y 00
-- 00 Y
-
L 00 00 00 -- --
00 A -- -- 00 --
00 -- G -- -- 00
00 -- -- S -- --
-- 00 -- -- L --
-- -- 00 -- -- P
=
S 00 --
00 Y 00
-- 00 Y
-
L 00 00 00 00 --
00 A -- -- -- 00
00 -- G -- -- --
00 -- -- S -- --
00 -- -- -- P --
-- 00 -- -- -- L
=
S 00 --
00 Y 00
-- 00 Y
-
L 00 00 00 00 --
00 A -- -- -- --
00 -- G -- -- --
00 -- -- S -- --
00 -- -- -- P 00
-- -- -- -- 00 L
=
S 00 --
00 Y 00
-- 00 Y
-
L 00 00 -- -- --
00 L -- -- -- --
00 -- P 00 -- --
-- -- 00 L 00 00
-- -- -- 00 A --
-- -- -- 00 -- G
=
S 00 --
00 Y 00
-- 00 Y
-
L 00 00 -- -- --
00 L -- -- -- --
00 -- P 00 -- --
-- -- 00 G 00 --
-- -- -- 00 L 00
-- -- -- -- 00 S
=
S 00 --
00 Y 00
-- 00 Y
-
L 00 00 -- -- --
00 L -- -- -- --
00 -- P 00 -- --
-- -- 00 G 00 --
-- -- -- 00 L 00
-- -- -- -- 00 A
=
S 00 --
00 Y 00
-- 00 Y
-
L 00 00 00 00 --
00 L -- -- -- --
00 -- A -- -- --
00 -- -- G -- --
00 -- -- -- P 00
-- -- -- -- 00 L
=
S 00 --
00 Y 00
-- 00 Y
-
L 00 00 00 00 --
00 L -- -- -- --
00 -- A -- -- 00
00 -- -- G 00 --
00 -- -- 00 P --
-- -- 00 -- -- L
=
S 00 --
00 Y 00
-- 00 Y
-
L 00 00 00 00
00 L 00 -- --
00 00 G 00 --
00 -- 00 P --
00 -- -- -- A
=
S 00 --
00 Y 00
-- 00 Y
-
L 00 00 00 00 00
00 L 00 -- -- --
00 00 G -- -- --
00 -- -- A -- --
00 -- -- -- S --
00 -- -- -- -- P
=
S 00 --
00 Y 00
-- 00 Y
-
L 00 00 00 00 --
00 L 00 -- -- --
00 00 G -- -- 00
00 -- -- A -- --
00 -- -- -- S --
-- -- 00 -- -- P
=
S 00 --
00 Y 00
-- 00 Y
-
L 00 00 00 -- --
00 L 00 -- 00 --
00 00 G -- -- 00
00 -- -- L -- --
-- 00 -- -- S --
-- -- 00 -- -- P
=
S 00 --
00 Y 00
-- 00 Y
-
L 00 00 00 -- -- --
00 L 00 -- 00 -- --
00 00 G -- -- 00 --
00 -- -- L -- -- 00
-- 00 -- -- A -- --
-- -- 00 -- -- P --
-- -- -- 00 -- -- K
=
S 00 --
00 Y 00
-- 00 Y
-
L 00 00 00 -- -- --
00 L 00 -- 00 00 --
00 00 G -- -- -- --
00 -- -- L -- -- 00
-- 00 -- -- A -- --
-- 00 -- -- -- P --
-- -- -- 00 -- -- K
=
S 00 00
00 Y --
00 -- Y
-
V 00 00
00 A --
00 -- Q
=
S 00 00
00 Y --
00 -- Y
-
V 00 00 -- --
00 A 00 00 --
00 00 P 00 00
-- 00 00 F 00
-- -- 00 00 T
=
S 00 00
00 Y --
00 -- Y
-
V 00 -- -- --
00 P 00 -- --
-- 00 F 00 00
-- -- 00 T 00
-- -- 00 00 S
=
S 00 00
00 Y --
00 -- Y
-
V 00 -- -- -- --
00 P 00 -- -- --
-- 00 F 00 00 --
-- -- 00 T -- --
-- -- 00 -- S 00
-- -- -- -- 00 L
=
S 00 00
00 Y --
00 -- Y
-
V 00 -- -- -- -- --
00 P 00 -- -- -- --
-- 00 L 00 00 00 --
-- -- 00 L -- -- --
-- -- 00 -- A -- 00
-- -- 00 -- -- G --
-- -- -- -- 00 -- L
=
S 00 00
00 Y --
00 -- Y
-
V 00 -- -- -- --
00 P 00 -- -- --
-- 00 L 00 00 00
-- -- 00 L 00 --
-- -- 00 00 G --
-- -- 00 -- -- A
=
S 00 00
00 Y --
00 -- Y
-
V 00 -- --
00 P 00 --
-- 00 A 00
-- -- 00 P
=
S 00 00
00 Y --
00 -- Y
-
V 00 00
00 L --
00 -- P
=
S 00 00
00 Y --
00 -- Y
-
F 00 00
00 S --
00 -- H
=
S 00 00
00 Y --
00 -- Y
-
L 00 00 00 -- --
00 A -- -- 00 --
00 -- G -- -- 00
00 -- -- S -- --
-- 00 -- -- L --
-- -- 00 -- -- P
=
S 00 00
00 Y --
00 -- Y
-
L 00 00 00 00 --
00 A -- -- -- 00
00 -- G -- -- --
00 -- -- S -- --
00 -- -- -- P --
-- 00 -- -- -- L
=
S 00 00
00 Y --
00 -- Y
-
L 00 00 00 00 --
00 A -- -- -- --
00 -- G -- -- --
00 -- -- S -- --
00 -- -- -- P 00
-- -- -- -- 00 L
=
S 00 00
00 Y --
00 -- Y
-
L 00 00 -- -- --
00 L -- -- -- --
00 -- P 00 -- --
-- -- 00 L 00 00
-- -- -- 00 A --
-- -- -- 00 -- G
=
S 00 00
00 Y --
00 -- Y
-
L 00 00 -- -- --
00 L -- -- -- --
00 -- P 00 -- --
-- -- 00 G 00 --
-- -- -- 00 L 00
-- -- -- -- 00 S
=
S 00 00
00 Y --
00 -- Y
-
L 00 00 -- -- --
00 L -- -- -- --
00 -- P 00 -- --
-- -- 00 G 00 --
-- -- -- 00 L 00
-- -- -- -- 00 A
=
S 00 00
00 Y --
00 -- Y
-
L 00 00 00 00 --
00 L -- -- -- --
00 -- A -- -- --
00 -- -- G -- --
00 -- -- -- P 00
-- -- -- -- 00 L
=
S 00 00
00 Y --
00 -- Y
-
L 00 00 00 00 --
00 L -- -- -- --
00 -- A -- -- 00
00 -- -- G 00 --
00 -- -- 00 P --
-- -- 00 -- -- L
=
S 00 00
00 Y --
00 -- Y
-
L 00 00 00 00
00 L 00 -- --
00 00 G 00 --
00 -- 00 P --
00 -- -- -- A
=
S 00 00
00 Y --
00 -- Y
-
L 00 00 00 00 00
00 L 00 -- -- --
00 00 G -- -- --
00 -- -- A -- --
00 -- -- -- S --
00 -- -- -- -- P
=
S 00 00
00 Y --
00 -- Y
-
L 00 00 00 00 --
00 L 00 -- -- --
00 00 G -- -- 00
00 -- -- A -- --
00 -- -- -- S --
-- -- 00 -- -- P
=
S 00 00
00 Y --
00 -- Y
-
L 00 00 00 -- --
00 L 00 -- 00 --
00 00 G -- -- 00
00 -- -- L -- --
-- 00 -- -- S --
-- -- 00 -- -- P
=
S 00 00
00 Y --
00 -- Y
-
L 00 00 00 -- -- --
00 L 00 -- 00 -- --
00 00 G -- -- 00 --
00 -- -- L -- -- 00
-- 00 -- -- A -- --
-- -- 00 -- -- P --
-- -- -- 00 -- -- K
=
#
G 00 --
00 Y 00
-- 00 Y
-
V 00 00
00 A --
00 -- Q
=
G 00 --
00 Y 00
-- 00 Y
-
V 00 -- -- --
00 P 00 -- --
-- 00 F 00 00
-- -- 00 T 00
-- -- 00 00 S
=
G 00 --
00 Y 00
-- 00 Y
-
V 00 -- --
00 P 00 --
-- 00 A 00
-- -- 00 P
=
#
S 00 00
00 Y --
00 -- Y
-
W 0 0 -
0 Y - 0
0 - D -
- 0 - Q
=
S 00 --
00 Y 00
-- 00 Y
-
V 00 00
00 L 00
00 00 Q
=
S 00 --
00 Y 00
-- 00 Y
-
L 00 00 -- --
00 Y -- 00 --
00 -- E -- --
-- 00 -- W 00
-- -- -- 00 D
=
S 00 --
00 Y 00
-- 00 Y
-
G 00 --
00 Y 00
-- 00 W
=
S 00 --
00 Y 00
-- 00 Y
-
W 0 0
0 Y -
0 - D
=
S 00 --
00 Y 00
-- 00 Y
-
V 00 00
00 L --
00 -- Y
=
S 00 --
00 Y 00
-- 00 Y
-
V 00 00
00 L 00
00 00 Y
=
S 00 --
00 Y 00
-- 00 Y
-
V 00 00 --
00 L -- --
00 -- Y 00
-- -- 00 G
=
S 00 --
00 Y 00
-- 00 Y
-
V 00 00 00 00 00 00 --
00 L 00 00 00 -- -- --
00 00 W 00 -- -- -- --
00 00 00 E -- -- -- --
00 00 -- -- Q 00 -- --
00 -- -- -- 00 Y 00 --
00 -- -- -- -- 00 W 00
-- -- -- -- -- -- 00 D
=
S 00 --
00 Y 00
-- 00 Y
-
V 00 00 00 00 00 00 -- --
00 L 00 00 00 -- -- -- --
00 00 W 00 -- -- -- -- --
00 00 00 E -- -- -- -- --
00 00 -- -- Q -- -- -- --
00 -- -- -- -- W -- 00 --
00 -- -- -- -- -- Y -- 00
-- -- -- -- -- 00 -- D --
-- -- -- -- -- -- 00 -- G
=
S 00 --
00 Y 00
-- 00 Y
-
V 00 00 00 00 00 00 --
00 L 00 00 00 00 -- --
00 00 W 00 -- -- -- --
00 00 00 E -- -- -- --
00 00 -- -- Y 00 00 --
00 00 -- -- 00 Q -- --
00 -- -- -- 00 -- W 00
-- -- -- -- -- -- 00 D
=
S 00 --
00 Y 00
-- 00 Y
-
V 00 00 00 00 00 00 --
00 L 00 00 00 -- -- --
00 00 W -- -- -- -- --
00 00 -- E -- -- -- --
00 00 -- -- Q -- -- --
00 -- -- -- -- W 00 --
00 -- -- -- -- 00 Y 00
-- -- -- -- -- -- 00 G
=
S 00 --
00 Y 00
-- 00 Y
-
V 00 00 00 00 -- --
00 W -- -- -- 00 00
00 -- W -- -- -- --
00 -- -- E -- -- --
00 -- -- -- Q -- --
-- 00 -- -- -- L --
-- 00 -- -- -- -- Y
=
S 00 --
00 Y 00
-- 00 Y
-
L 00 00
00 G --
00 -- Y
=
S 00 --
00 Y 00
-- 00 Y
-
L 00 --
00 Y 00
-- 00 G
=
S 00 --
00 Y 00
-- 00 Y
-
L 00 00 -- -- --
00 Y -- 00 00 --
00 -- E -- -- --
-- 00 -- G 00 --
-- 00 -- 00 W 00
-- -- -- -- 00 D
=
S 00 --
00 Y 00
-- 00 Y
-
G 00 00 --
00 W 00 00
00 00 Y --
-- 00 -- D
=
S 00 --
00 Y 00
-- 00 Y
-
W 0 -
0 Y 0
- 0 H
=
S 00 --
00 Y 00
-- 00 Y
-
W 0 0 -
0 Y - 0
0 - D -
- 0 - Q
=
S 00 00
00 Y --
00 -- Y
-
V 00 00
00 L 00
00 00 Q
=
S 00 00
00 Y --
00 -- Y
-
L 00 00
00 G --
00 -- Y
=
S 00 00
00 Y --
00 -- Y
-
L 00 --
00 Y 00
-- 00 G
=
S 00 00
00 Y --
00 -- Y
-
L 00 00 -- --
00 Y -- 00 --
00 -- E -- --
-- 00 -- W 00
-- -- -- 00 D
=
S 00 00
00 Y --
00 -- Y
-
L 00 00 -- -- --
00 Y -- 00 00 --
00 -- E -- -- --
-- 00 -- G 00 --
-- 00 -- 00 W 00
-- -- -- -- 00 D
=
S 00 00
00 Y --
00 -- Y
-
G 00 00 --
00 W 00 00
00 00 Y --
-- 00 -- D
=
S 00 00
00 Y --
00 -- Y
-
G 00 --
00 Y 00
-- 00 W
=
S 00 00
00 Y --
00 -- Y
-
W 0 0
0 Y -
0 - D
=
S 00 00
00 Y --
00 -- Y
-
W 0 -
0 Y 0
- 0 H
=
S 00 --
00 Y 00
-- 00 Y
-
V 00 00 --
00 L -- 00
00 -- H --
-- 00 -- G
=
S 00 --
00 Y 00
-- 00 Y
-
V 00 00 --
00 L -- 00
00 -- Y --
-- 00 -- G
=
S 00 --
00 Y 00
-- 00 Y
-
V 00 00 --
00 L 00 00
00 00 Y --
-- 00 -- G
=
S 00 --
00 Y 00
-- 00 Y
-
V 00 00 --
00 L 00 --
00 00 Y 00
-- -- 00 G
=
S 00 --
00 Y 00
-- 00 Y
-
V 00 00 00 00 00 00 -- --
00 L 00 00 00 -- -- 00 --
00 00 W 00 -- -- -- -- --
00 00 00 E -- -- -- 00 --
00 00 -- -- Q 00 -- 00 --
00 -- -- -- 00 Y 00 -- --
00 -- -- -- -- 00 W -- 00
-- 00 -- 00 00 -- -- G --
-- -- -- -- -- -- 00 -- D
=
S 00 --
00 Y 00
-- 00 Y
-
V 00 00 00 00 00 00 -- --
00 L 00 00 00 00 -- -- --
00 00 W 00 -- -- -- -- --
00 00 00 E -- -- -- -- --
00 00 -- -- Y 00 00 00 --
00 00 -- -- 00 Q -- -- --
00 -- -- -- 00 -- W 00 00
-- -- -- -- 00 -- 00 G --
-- -- -- -- -- -- 00 -- D
=
S 00 --
00 Y 00
-- 00 Y
-
V 00 00 00 00 00 00 -- -- --
00 L 00 00 00 00 -- 00 -- --
00 00 W 00 -- -- -- -- -- --
00 00 00 E -- -- -- 00 -- --
00 00 -- -- Y 00 00 -- 00 --
00 00 -- -- 00 Q -- 00 -- --
00 -- -- -- 00 -- W -- 00 00
-- 00 -- 00 -- 00 -- G -- --
-- -- -- -- 00 -- 00 -- G --
-- -- -- -- -- -- 00 -- -- D
=
S 00 --
00 Y 00
-- 00 Y
-
V 00 00 00 00 00 -- -- -- --
00 L 00 00 00 -- -- -- -- --
00 00 W 00 -- -- -- -- -- --
00 00 00 E -- -- -- -- -- --
00 00 -- -- Y 00 00 00 -- --
00 -- -- -- 00 W 00 -- 00 --
-- -- -- -- 00 00 G -- -- --
-- -- -- -- 00 -- -- Q -- 00
-- -- -- -- -- 00 -- -- D --
-- -- -- -- -- -- -- 00 -- G
=
S 00 --
00 Y 00
-- 00 Y
-
V 00 00 00 00 00 -- -- --
00 L 00 00 -- -- -- -- --
00 00 W 00 -- -- -- -- --
00 00 00 E -- -- -- -- --
00 -- -- -- W 00 00 -- --
00 -- -- -- 00 Y -- 00 --
-- -- -- -- 00 -- D -- --
-- -- -- -- -- 00 -- Q 00
-- -- -- -- -- -- -- 00 G
=
S 00 --
00 Y 00
-- 00 Y
-
V 00 00 00 00 -- -- --
00 W -- -- -- 00 00 --
00 -- W -- -- -- -- --
00 -- -- E -- -- -- 00
00 -- -- -- Q -- -- 00
-- 00 -- -- -- L -- --
-- 00 -- -- -- -- Y --
-- -- -- 00 00 -- -- G
=
S 00 --
00 Y 00
-- 00 Y
-
G 00 00 -- --
00 W 00 00 --
00 00 Y -- 00
-- 00 -- D --
-- -- 00 -- Q
=
S 00 --
00 Y 00
-- 00 Y
-
G 00 -- -- --
00 Q 00 -- --
-- 00 Y 00 --
-- -- 00 W 00
-- -- -- 00 D
=
S 00 --
00 Y 00
-- 00 Y
-
W 0 -
0 H 0
- 0 Y
=
S 00 00
00 Y --
00 -- Y
-
V 00 00
00 L --
00 -- Y
=
S 00 00
00 Y --
00 -- Y
-
V 00 00 --
00 L -- 00
00 -- H --
-- 00 -- G
=
S 00 00
00 Y --
00 -- Y
-
V 00 00
00 L 00
00 00 Y
=
S 00 00
00 Y --
00 -- Y
-
V 00 00 --
00 L -- 00
00 -- Y --
-- 00 -- G
=
S 00 00
00 Y --
00 -- Y
-
V 00 00 --
00 L -- --
00 -- Y 00
-- -- 00 G
=
S 00 00
00 Y --
00 -- Y
-
V 00 00 --
00 L 00 00
00 00 Y --
-- 00 -- G
=
S 00 00
00 Y --
00 -- Y
-
V 00 00 --
00 L 00 --
00 00 Y 00
-- -- 00 G
=
S 00 00
00 Y --
00 -- Y
-
V 00 00 00 00 00 00 --
00 L 00 00 00 -- -- --
00 00 W 00 -- -- -- --
00 00 00 E -- -- -- --
00 00 -- -- Q 00 -- --
00 -- -- -- 00 Y 00 --
00 -- -- -- -- 00 W 00
-- -- -- -- -- -- 00 D
=
S 00 00
00 Y --
00 -- Y
-
V 00 00 00 00 00 00 -- --
00 L 00 00 00 -- -- 00 --
00 00 W 00 -- -- -- -- --
00 00 00 E -- -- -- 00 --
00 00 -- -- Q 00 -- 00 --
00 -- -- -- 00 Y 00 -- --
00 -- -- -- -- 00 W -- 00
-- 00 -- 00 00 -- -- G --
-- -- -- -- -- -- 00 -- D
=
S 00 00
00 Y --
00 -- Y
-
V 00 00 00 00 00 00 -- --
00 L 00 00 00 -- -- -- --
00 00 W 00 -- -- -- -- --
00 00 00 E -- -- -- -- --
00 00 -- -- Q -- -- -- --
00 -- -- -- -- W -- 00 --
00 -- -- -- -- -- Y -- 00
-- -- -- -- -- 00 -- D --
-- -- -- -- -- -- 00 -- G
=
S 00 00
00 Y --
00 -- Y
-
V 00 00 00 00 00 00 --
00 L 00 00 00 00 -- --
00 00 W 00 -- -- -- --
00 00 00 E -- -- -- --
00 00 -- -- Y 00 00 --
00 00 -- -- 00 Q -- --
00 -- -- -- 00 -- W 00
-- -- -- -- -- -- 00 D
=
S 00 00
00 Y --
00 -- Y
-
V 00 00 00 00 00 00 -- --
00 L 00 00 00 00 -- -- --
00 00 W 00 -- -- -- -- --
00 00 00 E -- -- -- -- --
00 00 -- -- Y 00 00 00 --
00 00 -- -- 00 Q -- -- --
00 -- -- -- 00 -- W 00 00
-- -- -- -- 00 -- 00 G --
-- -- -- -- -- -- 00 -- D
=
S 00 00
00 Y --
00 -- Y
-
V 00 00 00 00 00 00 -- -- --
00 L 00 00 00 00 -- 00 -- --
00 00 W 00 -- -- -- -- -- --
00 00 00 E -- -- -- 00 -- --
00 00 -- -- Y 00 00 -- 00 --
00 00 -- -- 00 Q -- 00 -- --
00 -- -- -- 00 -- W -- 00 00
-- 00 -- 00 -- 00 -- G -- --
-- -- -- -- 00 -- 00 -- G --
-- -- -- -- -- -- 00 -- -- D
=
S 00 00
00 Y --
00 -- Y
-
V 00 00 00 00 00 -- -- -- --
00 L 00 00 00 -- -- -- -- --
00 00 W 00 -- -- -- -- -- --
00 00 00 E -- -- -- -- -- --
00 00 -- -- Y 00 00 00 -- --
00 -- -- -- 00 W 00 -- 00 --
-- -- -- -- 00 00 G -- -- --
-- -- -- -- 00 -- -- Q -- 00
-- -- -- -- -- 00 -- -- D --
-- -- -- -- -- -- -- 00 -- G
=
S 00 00
00 Y --
00 -- Y
-
V 00 00 00 00 00 -- -- --
00 L 00 00 -- -- -- -- --
00 00 W 00 -- -- -- -- --
00 00 00 E -- -- -- -- --
00 -- -- -- W 00 00 -- --
00 -- -- -- 00 Y -- 00 --
-- -- -- -- 00 -- D -- --
-- -- -- -- -- 00 -- Q 00
-- -- -- -- -- -- -- 00 G
=
S 00 00
00 Y --
00 -- Y
-
V 00 00 00 00 00 00 --
00 L 00 00 00 -- -- --
00 00 W -- -- -- -- --
00 00 -- E -- -- -- --
00 00 -- -- Q -- -- --
00 -- -- -- -- W 00 --
00 -- -- -- -- 00 Y 00
-- -- -- -- -- -- 00 G
=
S 00 00
00 Y --
00 -- Y
-
V 00 00 00 00 -- --
00 W -- -- -- 00 00
00 -- W -- -- -- --
00 -- -- E -- -- --
00 -- -- -- Q -- --
-- 00 -- -- -- L --
-- 00 -- -- -- -- Y
=
S 00 00
00 Y --
00 -- Y
-
V 00 00 00 00 -- -- --
00 W -- -- -- 00 00 --
00 -- W -- -- -- -- --
00 -- -- E -- -- -- 00
00 -- -- -- Q -- -- 00
-- 00 -- -- -- L -- --
-- 00 -- -- -- -- Y --
-- -- -- 00 00 -- -- G
=
S 00 00
00 Y --
00 -- Y
-
G 00 00 -- --
00 W 00 00 --
00 00 Y -- 00
-- 00 -- D --
-- -- 00 -- Q
=
S 00 00
00 Y --
00 -- Y
-
G 00 -- -- --
00 Q 00 -- --
-- 00 Y 00 --
-- -- 00 W 00
-- -- -- 00 D
=
S 00 00
00 Y --
00 -- Y
-
W 0 -
0 H 0
- 0 Y
=
#
G 00 --
00 Y 00
-- 00 Y
-
V 00 00
00 A --
00 -- Q
=
G 00 --
00 Y 00
-- 00 Y
-
V 00 -- -- --
00 P 00 -- --
-- 00 F 00 00
-- -- 00 T 00
-- -- 00 00 S
=
G 00 --
00 Y 00
-- 00 Y
-
V 00 00
00 L --
00 -- P
=
#
S 00 --
00 Y 00
-- 00 Y
-
V 00 00 00 00 00 -- -- -- --
00 L 00 00 -- -- 00 -- -- --
00 00 W 00 -- -- -- -- -- --
00 00 00 E -- -- 00 -- -- --
00 -- -- -- W 00 -- 00 -- --
00 -- -- -- 00 Y -- -- 00 --
-- 00 -- 00 -- -- G -- -- 00
-- -- -- -- 00 -- -- D -- --
-- -- -- -- -- 00 -- -- Q --
-- -- -- -- -- -- 00 -- -- Q
=
S 00 --
00 Y 00
-- 00 Y
-
V 00 00
00 L 00
00 00 Q
=
S 00 --
00 Y 00
-- 00 Y
-
L 00 00 -- --
00 Y -- 00 --
00 -- E -- --
-- 00 -- W 00
-- -- -- 00 D
=
S 00 --
00 Y 00
-- 00 Y
-
G 00 --
00 Y 00
-- 00 W
=
S 00 --
00 Y 00
-- 00 Y
-
W 0 0
0 Y -
0 - D
=
S 00 --
00 Y 00
-- 00 Y
-
V 00 00
00 L --
00 -- Y
=
S 00 --
00 Y 00
-- 00 Y
-
V 00 00
00 L 00
00 00 Y
=
S 00 --
00 Y 00
-- 00 Y
-
V 00 00 --
00 L -- --
00 -- Y 00
-- -- 00 G
=
S 00 --
00 Y 00
-- 00 Y
-
V 00 00 00 00 00 00 --
00 L 00 00 00 -- -- --
00 00 W 00 -- -- -- --
00 00 00 E -- -- -- --
00 00 -- -- Q 00 -- --
00 -- -- -- 00 Y 00 --
00 -- -- -- -- 00 W 00
-- -- -- -- -- -- 00 D
=
S 00 --
00 Y 00
-- 00 Y
-
V 00 00 00 00 00 00 -- --
00 L 00 00 00 -- -- -- --
00 00 W 00 -- -- -- -- --
00 00 00 E -- -- -- -- --
00 00 -- -- Q -- -- -- --
00 -- -- -- -- W -- 00 --
00 -- -- -- -- -- Y -- 00
-- -- -- -- -- 00 -- D --
-- -- -- -- -- -- 00 -- G
=
S 00 --
00 Y 00
-- 00 Y
-
V 00 00 00 00 00 00 --
00 L 00 00 00 00 -- --
00 00 W 00 -- -- -- --
00 00 00 E -- -- -- --
00 00 -- -- Y 00 00 --
00 00 -- -- 00 Q -- --
00 -- -- -- 00 -- W 00
-- -- -- -- -- -- 00 D
=
S 00 --
00 Y 00
-- 00 Y
-
V 00 00 00 00 00 00 --
00 L 00 00 00 -- -- --
00 00 W -- -- -- -- --
00 00 -- E -- -- -- --
00 00 -- -- Q -- -- --
00 -- -- -- -- W 00 --
00 -- -- -- -- 00 Y 00
-- -- -- -- -- -- 00 G
=
S 00 --
00 Y 00
-- 00 Y
-
V 00 00 00 00 -- --
00 W -- -- -- 00 00
00 -- W -- -- -- --
00 -- -- E -- -- --
00 -- -- -- Q -- --
-- 00 -- -- -- L --
-- 00 -- -- -- -- Y
=
S 00 --
00 Y 00
-- 00 Y
-
L 00 00
00 G --
00 -- Y
=
S 00 --
00 Y 00
-- 00 Y
-
L 00 --
00 Y 00
-- 00 G
=
S 00 --
00 Y 00
-- 00 Y
-
L 00 00 -- -- --
00 Y -- 00 00 --
00 -- E -- -- --
-- 00 -- G 00 --
-- 00 -- 00 W 00
-- -- -- -- 00 D
=
S 00 --
00 Y 00
-- 00 Y
-
G 00 00 --
00 W 00 00
00 00 Y --
-- 00 -- D
=
S 00 --
00 Y 00
-- 00 Y
-
W 0 -
0 Y 0
- 0 H
=
S 00 --
00 Y 00
-- 00 Y
-
W 0 0 -
0 Y - 0
0 - D -
- 0 - Q
=
S 00 --
00 Y 00
-- 00 Y
-
V 00 00 --
00 L -- 00
00 -- H --
-- 00 -- G
=
S 00 --
00 Y 00
-- 00 Y
-
V 00 00 --
00 L -- 00
00 -- Y --
-- 00 -- G
=
S 00 --
00 Y 00
-- 00 Y
-
V 00 00 --
00 L 00 00
00 00 Y --
-- 00 -- G
=
S 00 --
00 Y 00
-- 00 Y
-
V 00 00 --
00 L 00 --
00 00 Y 00
-- -- 00 G
=
S 00 --
00 Y 00
-- 00 Y
-
V 00 00 00 00 00 00 -- --
00 L 00 00 00 -- -- 00 --
00 00 W 00 -- -- -- -- --
00 00 00 E -- -- -- 00 --
00 00 -- -- Q 00 -- 00 --
00 -- -- -- 00 Y 00 -- --
00 -- -- -- -- 00 W -- 00
-- 00 -- 00 00 -- -- G --
-- -- -- -- -- -- 00 -- D
=
S 00 --
00 Y 00
-- 00 Y
-
V 00 00 00 00 00 00 -- --
00 L 00 00 00 00 -- -- --
00 00 W 00 -- -- -- -- --
00 00 00 E -- -- -- -- --
00 00 -- -- Y 00 00 00 --
00 00 -- -- 00 Q -- -- --
00 -- -- -- 00 -- W 00 00
-- -- -- -- 00 -- 00 G --
-- -- -- -- -- -- 00 -- D
=
S 00 --
00 Y 00
-- 00 Y
-
V 00 00 00 00 00 00 -- -- --
00 L 00 00 00 00 -- 00 -- --
00 00 W 00 -- -- -- -- -- --
00 00 00 E -- -- -- 00 -- --
00 00 -- -- Y 00 00 -- 00 --
00 00 -- -- 00 Q -- 00 -- --
00 -- -- -- 00 -- W -- 00 00
-- 00 -- 00 -- 00 -- G -- --
-- -- -- -- 00 -- 00 -- G --
-- -- -- -- -- -- 00 -- -- D
=
S 00 --
00 Y 00
-- 00 Y
-
V 00 00 00 00 00 -- -- -- --
00 L 00 00 00 -- -- -- -- --
00 00 W 00 -- -- -- -- -- --
00 00 00 E -- -- -- -- -- --
00 00 -- -- Y 00 00 00 -- --
00 -- -- -- 00 W 00 -- 00 --
-- -- -- -- 00 00 G -- -- --
-- -- -- -- 00 -- -- Q -- 00
-- -- -- -- -- 00 -- -- D --
-- -- -- -- -- -- -- 00 -- G
=
S 00 --
00 Y 00
-- 00 Y
-
V 00 00 00 00 00 -- -- --
00 L 00 00 -- -- -- -- --
00 00 W 00 -- -- -- -- --
00 00 00 E -- -- -- -- --
00 -- -- -- W 00 00 -- --
00 -- -- -- 00 Y -- 00 --
-- -- -- -- 00 -- D -- --
-- -- -- -- -- 00 -- Q 00
-- -- -- -- -- -- -- 00 G
=
S 00 --
00 Y 00
-- 00 Y
-
V 00 00 00 00 -- -- --
00 W -- -- -- 00 00 --
00 -- W -- -- -- -- --
00 -- -- E -- -- -- 00
00 -- -- -- Q -- -- 00
-- 00 -- -- -- L -- --
-- 00 -- -- -- -- Y --
-- -- -- 00 00 -- -- G
=
S 00 --
00 Y 00
-- 00 Y
-
G 00 00 -- --
00 W 00 00 --
00 00 Y -- 00
-- 00 -- D --
-- -- 00 -- Q
=
S 00 --
00 Y 00
-- 00 Y
-
G 00 -- -- --
00 Q 00 -- --
-- 00 Y 00 --
-- -- 00 W 00
-- -- -- 00 D
=
S 00 --
00 Y 00
-- 00 Y
-
W 0 -
0 H 0
- 0 Y
=
#
G 00 --
00 Y 00
-- 00 Y
-
V 00 -- -- --
00 P 00 -- --
-- 00 F 00 00
-- -- 00 T 00
-- -- 00 00 S
=
G 00 --
00 Y 00
-- 00 Y
-
V 00 --
00 Q 00
-- 00 K
=
G 00 --
00 Y 00
-- 00 Y
-
V 00 00
00 L --
00 -- P
=
#
S 00 --
00 Y 00
-- 00 Y
-
V 00 00 00 -- -- --
00 W -- -- 00 00 --
00 -- W -- -- -- --
00 -- -- E -- -- --
-- 00 -- -- L -- --
-- 00 -- -- -- Y 00
-- -- -- -- -- 00 Q
=
S 00 --
00 Y 00
-- 00 Y
-
V 00 00
00 L 00
00 00 Q
=
S 00 --
00 Y 00
-- 00 Y
-
L 00 00 -- --
00 Y -- 00 --
00 -- E -- --
-- 00 -- W 00
-- -- -- 00 D
=
S 00 --
00 Y 00
-- 00 Y
-
G 00 --
00 Y 00
-- 00 W
=
S 00 --
00 Y 00
-- 00 Y
-
W 0 0
0 Y -
0 - D
=
S 00 --
00 Y 00
-- 00 Y
-
V 00 00
00 L --
00 -- Y
=
S 00 --
00 Y 00
-- 00 Y
-
V 00 00
00 L 00
00 00 Y
=
S 00 --
00 Y 00
-- 00 Y
-
V 00 00 --
00 L -- --
00 -- Y 00
-- -- 00 G
=
S 00 --
00 Y 00
-- 00 Y
-
V 00 00 00 00 00 00 --
00 L 00 00 00 -- -- --
00 00 W 00 -- -- -- --
00 00 00 E -- -- -- --
00 00 -- -- Q 00 -- --
00 -- -- -- 00 Y 00 --
00 -- -- -- -- 00 W 00
-- -- -- -- -- -- 00 D
=
S 00 --
00 Y 00
-- 00 Y
-
V 00 00 00 00 00 00 -- --
00 L 00 00 00 -- -- -- --
00 00 W 00 -- -- -- -- --
00 00 00 E -- -- -- -- --
00 00 -- -- Q -- -- -- --
00 -- -- -- -- W -- 00 --
00 -- -- -- -- -- Y -- 00
-- -- -- -- -- 00 -- D --
-- -- -- -- -- -- 00 -- G
=
S 00 --
00 Y 00
-- 00 Y
-
V 00 00 00 00 00 00 --
00 L 00 00 00 00 -- --
00 00 W 00 -- -- -- --
00 00 00 E -- -- -- --
00 00 -- -- Y 00 00 --
00 00 -- -- 00 Q -- --
00 -- -- -- 00 -- W 00
-- -- -- -- -- -- 00 D
=
S 00 --
00 Y 00
-- 00 Y
-
V 00 00 00 00 00 00 --
00 L 00 00 00 -- -- --
00 00 W -- -- -- -- --
00 00 -- E -- -- -- --
00 00 -- -- Q -- -- --
00 -- -- -- -- W 00 --
00 -- -- -- -- 00 Y 00
-- -- -- -- -- -- 00 G
=
S 00 --
00 Y 00
-- 00 Y
-
V 00 00 00 00 -- --
00 W -- -- -- 00 00
00 -- W -- -- -- --
00 -- -- E -- -- --
00 -- -- -- Q -- --
-- 00 -- -- -- L --
-- 00 -- -- -- -- Y
=
S 00 --
00 Y 00
-- 00 Y
-
W 0 0 -
0 Y - 0
0 - D -
- 0 - Q
=
#
G 00 --
00 Y 00
-- 00 Y
-
V 00 --
00 Q 00
-- 00 K
=
G 00 --
00 Y 00
-- 00 Y
-
V 00 00
00 L --
00 -- Y
=
G 00 --
00 Y 00
-- 00 Y
-
V 00 00
00 L --
00 -- P
=
#
S 00 --
00 Y 00
-- 00 D
-
V 00 00 00 -- -- --
00 W -- -- 00 00 --
00 -- W -- -- -- --
00 -- -- E -- -- --
-- 00 -- -- L -- --
-- 00 -- -- -- Y 00
-- -- -- -- -- 00 Q
=
S 00 --
00 Y 00
-- 00 D
-
V 00 00
00 L 00
00 00 Q
=
S 00 --
00 Y 00
-- 00 D
-
L 00 00 -- --
00 Y -- 00 --
00 -- E -- --
-- 00 -- W 00
-- -- -- 00 D
=
S 00 --
00 Y 00
-- 00 D
-
G 00 --
00 Y 00
-- 00 W
=
S 00 --
00 Y 00
-- 00 D
-
W 0 0
0 Y -
0 - D
=
S 00 --
00 Y 00
-- 00 D
-
V 00 00
00 L --
00 -- Y
=
S 00 --
00 Y 00
-- 00 D
-
V 00 00
00 L 00
00 00 Y
=
S 00 --
00 Y 00
-- 00 D
-
V 00 00 --
00 L -- --
00 -- Y 00
-- -- 00 G
=
S 00 --
00 Y 00
-- 00 D
-
V 00 00 00 00 00 00 --
00 L 00 00 00 -- -- --
00 00 W 00 -- -- -- --
00 00 00 E -- -- -- --
00 00 -- -- Q 00 -- --
00 -- -- -- 00 Y 00 --
00 -- -- -- -- 00 W 00
-- -- -- -- -- -- 00 D
=
S 00 --
00 Y 00
-- 00 D
-
V 00 00 00 00 00 00 -- --
00 L 00 00 00 -- -- -- --
00 00 W 00 -- -- -- -- --
00 00 00 E -- -- -- -- --
00 00 -- -- Q -- -- -- --
00 -- -- -- -- W -- 00 --
00 -- -- -- -- -- Y -- 00
-- -- -- -- -- 00 -- D --
-- -- -- -- -- -- 00 -- G
=
S 00 --
00 Y 00
-- 00 D
-
V 00 00 00 00 00 00 --
00 L 00 00 00 00 -- --
00 00 W 00 -- -- -- --
00 00 00 E -- -- -- --
00 00 -- -- Y 00 00 --
00 00 -- -- 00 Q -- --
00 -- -- -- 00 -- W 00
-- -- -- -- -- -- 00 D
=
S 00 --
00 Y 00
-- 00 D
-
V 00 00 00 00 00 00 --
00 L 00 00 00 -- -- --
00 00 W -- -- -- -- --
00 00 -- E -- -- -- --
00 00 -- -- Q -- -- --
00 -- -- -- -- W 00 --
00 -- -- -- -- 00 Y 00
-- -- -- -- -- -- 00 G
=
S 00 --
00 Y 00
-- 00 D
-
V 00 00 00 00 -- --
00 W -- -- -- 00 00
00 -- W -- -- -- --
00 -- -- E -- -- --
00 -- -- -- Q -- --
-- 00 -- -- -- L --
-- 00 -- -- -- -- Y
=
S 00 --
00 Y 00
-- 00 D
-
V 00 00 00 00 -- -- --
00 W -- -- -- 00 00 00
00 -- W -- -- -- -- --
00 -- -- E -- -- -- --
00 -- -- -- Q -- -- --
-- 00 -- -- -- L -- --
-- 00 -- -- -- -- Y --
-- 00 -- -- -- -- -- D
=
S 00 --
00 Y 00
-- 00 D
-
V 00 00 00 00 00 -- --
00 W -- -- -- -- 00 00
00 -- W -- -- -- -- --
00 -- -- Y 00 -- -- --
00 -- -- 00 Q -- -- --
00 -- -- -- -- E -- --
-- 00 -- -- -- -- L --
-- 00 -- -- -- -- -- D
=
S 00 --
00 Y 00
-- 00 D
-
V 00 00 00 00 00 -- -- --
00 W -- -- -- -- 00 00 --
00 -- W -- -- -- -- -- --
00 -- -- Y -- -- -- -- 00
00 -- -- -- E -- -- -- --
00 -- -- -- -- Q -- -- --
-- 00 -- -- -- -- L -- --
-- 00 -- -- -- -- -- D --
-- -- -- 00 -- -- -- -- G
=
S 00 --
00 Y 00
-- 00 D
-
W 0 0 -
0 Y - 0
0 - D -
- 0 - Q
=
S 00 --
00 Y 00
-- 00 D
-
W 0 0 - - -
0 Y - 0 - -
0 - D - - -
- 0 - Q 0 -
- - - 0 E 0
- - - - 0 W
=
S 00 --
00 Y 00
-- 00 D
-
V 00 00 00 00 00 -- --
00 W 00 -- -- -- 00 00
00 00 Y 00 -- -- -- --
00 -- 00 Q -- -- -- --
00 -- -- -- W 00 -- --
00 -- -- -- 00 E -- --
-- 00 -- -- -- -- L --
-- 00 -- -- -- -- -- D
=
#
G 00 --
00 Y 00
-- 00 Y
-
V 00 -- -- -- --
00 P 00 -- -- --
-- 00 L 00 00 00
-- -- 00 L 00 --
-- -- 00 00 G --
-- -- 00 -- -- A
=
G 00 --
00 Y 00
-- 00 Y
-
V 00 00
00 L --
00 -- Y
=
G 00 --
00 Y 00
-- 00 Y
-
V 00 00
00 L --
00 -- P
=
#
S 00 --
00 Y 00
-- 00 D
-
L 00 00 00 -- -- --
00 L 00 -- 00 00 --
00 00 G -- -- -- --
00 -- -- L -- -- 00
-- 00 -- -- A -- --
-- 00 -- -- -- P --
-- -- -- 00 -- -- K
=
S 00 --
00 Y 00
-- 00 D
-
V 00 00
00 L 00
00 00 Q
=
S 00 --
00 Y 00
-- 00 D
-
L 00 00 -- --
00 Y -- 00 --
00 -- E -- --
-- 00 -- W 00
-- -- -- 00 D
=
S 00 --
00 Y 00
-- 00 D
-
G 00 --
00 Y 00
-- 00 W
=
S 00 --
00 Y 00
-- 00 D
-
W 0 0
0 Y -
0 - D
=
S 00 --
00 D 00
-- 00 Y
-
V 00 00
00 L 00
00 00 Q
=
S 00 --
00 D 00
-- 00 Y
-
L 00 00 -- --
00 Y -- 00 --
00 -- E -- --
-- 00 -- W 00
-- -- -- 00 D
=
S 00 --
00 D 00
-- 00 Y
-
G 00 --
00 Y 00
-- 00 W
=
S 00 --
00 D 00
-- 00 Y
-
W 0 0
0 Y -
0 - D
=
S 00 --
00 Y 00
-- 00 D
-
L 00 00
00 G --
00 -- Y
=
S 00 --
00 Y 00
-- 00 D
-
L 00 --
00 Y 00
-- 00 G
=
S 00 --
00 Y 00
-- 00 D
-
L 00 00 -- -- --
00 Y -- 00 00 --
00 -- E -- -- --
-- 00 -- G 00 --
-- 00 -- 00 W 00
-- -- -- -- 00 D
=
S 00 --
00 Y 00
-- 00 D
-
G 00 00 --
00 W 00 00
00 00 Y --
-- 00 -- D
=
S 00 --
00 Y 00
-- 00 D
-
W 0 -
0 Y 0
- 0 H
=
S 00 --
00 D 00
-- 00 Y
-
V 00 00
00 A --
00 -- Q
=
S 00 --
00 D 00
-- 00 Y
-
V 00 00 -- --
00 A 00 00 --
00 00 P 00 00
-- 00 00 F 00
-- -- 00 00 T
=
S 00 --
00 D 00
-- 00 Y
-
V 00 -- -- --
00 P 00 -- --
-- 00 F 00 00
-- -- 00 T 00
-- -- 00 00 S
=
S 00 --
00 D 00
-- 00 Y
-
V 00 -- -- -- --
00 P 00 -- -- --
-- 00 F 00 00 --
-- -- 00 T -- --
-- -- 00 -- S 00
-- -- -- -- 00 L
=
S 00 --
00 D 00
-- 00 Y
-
V 00 -- -- -- -- --
00 P 00 -- -- -- --
-- 00 L 00 00 00 --
-- -- 00 L -- -- --
-- -- 00 -- A -- 00
-- -- 00 -- -- G --
-- -- -- -- 00 -- L
=
S 00 --
00 D 00
-- 00 Y
-
V 00 -- -- -- --
00 P 00 -- -- --
-- 00 L 00 00 00
-- -- 00 L 00 --
-- -- 00 00 G --
-- -- 00 -- -- A
=
S 00 --
00 D 00
-- 00 Y
-
V 00 -- --
00 P 00 --
-- 00 A 00
-- -- 00 P
=
S 00 --
00 D 00
-- 00 Y
-
V 00 00
00 L --
00 -- P
=
S 00 --
00 D 00
-- 00 Y
-
L 00 00 00 -- --
00 A -- -- 00 --
00 -- G -- -- 00
00 -- -- S -- --
-- 00 -- -- L --
-- -- 00 -- -- P
=
S 00 --
00 D 00
-- 00 Y
-
L 00 00 00 00 --
00 A -- -- -- 00
00 -- G -- -- --
00 -- -- S -- --
00 -- -- -- P --
-- 00 -- -- -- L
=
S 00 --
00 D 00
-- 00 Y
-
L 00 00 00 00 --
00 A -- -- -- --
00 -- G -- -- --
00 -- -- S -- --
00 -- -- -- P 00
-- -- -- -- 00 L
=
S 00 --
00 D 00
-- 00 Y
-
L 00 00 -- -- --
00 L -- -- -- --
00 -- P 00 -- --
-- -- 00 L 00 00
-- -- -- 00 A --
-- -- -- 00 -- G
=
S 00 --
00 D 00
-- 00 Y
-
L 00 00 -- -- --
00 L -- -- -- --
00 -- P 00 -- --
-- -- 00 G 00 --
-- -- -- 00 L 00
-- -- -- -- 00 S
=
S 00 --
00 D 00
-- 00 Y
-
L 00 00 -- -- --
00 L -- -- -- --
00 -- P 00 -- --
-- -- 00 G 00 --
-- -- -- 00 L 00
-- -- -- -- 00 A
=
S 00 --
00 D 00
-- 00 Y
-
L 00 00 00 00 --
00 L -- -- -- --
00 -- A -- -- --
00 -- -- G -- --
00 -- -- -- P 00
-- -- -- -- 00 L
=
S 00 --
00 D 00
-- 00 Y
-
L 00 00 00 00 --
00 L -- -- -- --
00 -- A -- -- 00
00 -- -- G 00 --
00 -- -- 00 P --
-- -- 00 -- -- L
=
S 00 --
00 D 00
-- 00 Y
-
L 00 00 00 00
00 L 00 -- --
00 00 G 00 --
00 -- 00 P --
00 -- -- -- A
=
S 00 --
00 D 00
-- 00 Y
-
L 00 00 00 00 00
00 L 00 -- -- --
00 00 G -- -- --
00 -- -- A -- --
00 -- -- -- S --
00 -- -- -- -- P
=
S 00 --
00 D 00
-- 00 Y
-
L 00 00 00 00 --
00 L 00 -- -- --
00 00 G -- -- 00
00 -- -- A -- --
00 -- -- -- S --
-- -- 00 -- -- P
=
S 00 --
00 D 00
-- 00 Y
-
L 00 00 00 -- --
00 L 00 -- 00 --
00 00 G -- -- 00
00 -- -- L -- --
-- 00 -- -- S --
-- -- 00 -- -- P
=
S 00 --
00 D 00
-- 00 Y
-
L 00 00 00 -- -- --
00 L 00 -- 00 -- --
00 00 G -- -- 00 --
00 -- -- L -- -- 00
-- 00 -- -- A -- --
-- -- 00 -- -- P --
-- -- -- 00 -- -- K
=
S 00 --
00 D 00
-- 00 Y
-
L 00 00 00 -- -- --
00 L 00 -- 00 00 --
00 00 G -- -- -- --
00 -- -- L -- -- 00
-- 00 -- -- A -- --
-- 00 -- -- -- P --
-- -- -- 00 -- -- K
=
S 00 --
00 D 00
-- 00 Y
-
L 00 00
00 G --
00 -- Y
=
S 00 --
00 D 00
-- 00 Y
-
L 00 --
00 Y 00
-- 00 G
=
S 00 --
00 D 00
-- 00 Y
-
L 00 00 -- -- --
00 Y -- 00 00 --
00 -- E -- -- --
-- 00 -- G 00 --
-- 00 -- 00 W 00
-- -- -- -- 00 D
=
S 00 --
00 D 00
-- 00 Y
-
G 00 00 --
00 W 00 00
00 00 Y --
-- 00 -- D
=
S 00 --
00 D 00
-- 00 Y
-
W 0 -
0 Y 0
- 0 H
=
S 00 --
00 Y 00
-- 00 D
-
V 00 00
00 A --
00 -- Q
=
S 00 --
00 Y 00
-- 00 D
-
V 00 00 -- --
00 A 00 00 --
00 00 P 00 00
-- 00 00 F 00
-- -- 00 00 T
=
S 00 --
00 Y 00
-- 00 D
-
V 00 -- -- --
00 P 00 -- --
-- 00 F 00 00
-- -- 00 T 00
-- -- 00 00 S
=
S 00 --
00 Y 00
-- 00 D
-
V 00 -- -- -- --
00 P 00 -- -- --
-- 00 F 00 00 --
-- -- 00 T -- --
-- -- 00 -- S 00
-- -- -- -- 00 L
=
S 00 --
00 Y 00
-- 00 D
-
V 00 -- -- -- -- --
00 P 00 -- -- -- --
-- 00 L 00 00 00 --
-- -- 00 L -- -- --
-- -- 00 -- A -- 00
-- -- 00 -- -- G --
-- -- -- -- 00 -- L
=
S 00 --
00 Y 00
-- 00 D
-
V 00 -- -- -- --
00 P 00 -- -- --
-- 00 L 00 00 00
-- -- 00 L 00 --
-- -- 00 00 G --
-- -- 00 -- -- A
=
S 00 --
00 Y 00
-- 00 D
-
V 00 -- --
00 P 00 --
-- 00 A 00
-- -- 00 P
=
S 00 --
00 Y 00
-- 00 D
-
V 00 00
00 L --
00 -- P
=
S 00 --
00 Y 00
-- 00 D
-
L 00 00 00 -- --
00 A -- -- 00 --
00 -- G -- -- 00
00 -- -- S -- --
-- 00 -- -- L --
-- -- 00 -- -- P
=
S 00 --
00 Y 00
-- 00 D
-
L 00 00 00 00 --
00 A -- -- -- 00
00 -- G -- -- --
00 -- -- S -- --
00 -- -- -- P --
-- 00 -- -- -- L
=
S 00 --
00 Y 00
-- 00 D
-
L 00 00 00 00 --
00 A -- -- -- --
00 -- G -- -- --
00 -- -- S -- --
00 -- -- -- P 00
-- -- -- -- 00 L
=
S 00 --
00 Y 00
-- 00 D
-
L 00 00 -- -- --
00 L -- -- -- --
00 -- P 00 -- --
-- -- 00 L 00 00
-- -- -- 00 A --
-- -- -- 00 -- G
=
S 00 --
00 Y 00
-- 00 D
-
L 00 00 -- -- --
00 L -- -- -- --
00 -- P 00 -- --
-- -- 00 G 00 --
-- -- -- 00 L 00
-- -- -- -- 00 S
=
S 00 --
00 Y 00
-- 00 D
-
L 00 00 -- -- --
00 L -- -- -- --
00 -- P 00 -- --
-- -- 00 G 00 --
-- -- -- 00 L 00
-- -- -- -- 00 A
=
S 00 --
00 Y 00
-- 00 D
-
L 00 00 00 00 --
00 L -- -- -- --
00 -- A -- -- --
00 -- -- G -- --
00 -- -- -- P 00
-- -- -- -- 00 L
=
S 00 --
00 Y 00
-- 00 D
-
L 00 00 00 00 --
00 L -- -- -- --
00 -- A -- -- 00
00 -- -- G 00 --
00 -- -- 00 P --
-- -- 00 -- -- L
=
S 00 --
00 Y 00
-- 00 D
-
L 00 00 00 00
00 L 00 -- --
00 00 G 00 --
00 -- 00 P --
00 -- -- -- A
=
S 00 --
00 Y 00
-- 00 D
-
L 00 00 00 00 00
00 L 00 -- -- --
00 00 G -- -- --
00 -- -- A -- --
00 -- -- -- S --
00 -- -- -- -- P
=
S 00 --
00 Y 00
-- 00 D
-
L 00 00 00 00 --
00 L 00 -- -- --
00 00 G -- -- 00
00 -- -- A -- --
00 -- -- -- S --
-- -- 00 -- -- P
=
S 00 --
00 Y 00
-- 00 D
-
L 00 00 00 -- --
00 L 00 -- 00 --
00 00 G -- -- 00
00 -- -- L -- --
-- 00 -- -- S --
-- -- 00 -- -- P
=
S 00 --
00 Y 00
-- 00 D
-
L 00 00 00 -- -- --
00 L 00 -- 00 -- --
00 00 G -- -- 00 --
00 -- -- L -- -- 00
-- 00 -- -- A -- --
-- -- 00 -- -- P --
-- -- -- 00 -- -- K
=
#
G 00 --
00 Y 00
-- 00 Y
-
V 00 -- -- --
00 P 00 -- --
-- 00 F 00 00
-- -- 00 T 00
-- -- 00 00 S
=
G 00 --
00 Y 00
-- 00 Y
-
V 00 -- -- -- --
00 P 00 -- -- --
-- 00 L 00 00 00
-- -- 00 L 00 --
-- -- 00 00 G --
-- -- 00 -- -- A
=
G 00 --
00 Y 00
-- 00 Y
-
V 00 -- --
00 P 00 --
-- 00 A 00
-- -- 00 P
=
#
S 00 --
00 Y 00
-- 00 D
-
W 0 0 - -
0 Y - 0 0
0 - D - -
- 0 - Q -
- 0 - - Q
=
S 00 --
00 Y 00
-- 00 D
-
V 00 00
00 L 00
00 00 Q
=
S 00 --
00 Y 00
-- 00 D
-
L 00 00 -- --
00 Y -- 00 --
00 -- E -- --
-- 00 -- W 00
-- -- -- 00 D
=
S 00 --
00 Y 00
-- 00 D
-
G 00 --
00 Y 00
-- 00 W
=
S 00 --
00 Y 00
-- 00 D
-
W 0 0
0 Y -
0 - D
=
S 00 --
00 D 00
-- 00 Y
-
V 00 00
00 L 00
00 00 Q
=
S 00 --
00 D 00
-- 00 Y
-
L 00 00 -- --
00 Y -- 00 --
00 -- E -- --
-- 00 -- W 00
-- -- -- 00 D
=
S 00 --
00 D 00
-- 00 Y
-
G 00 --
00 Y 00
-- 00 W
=
S 00 --
00 D 00
-- 00 Y
-
W 0 0
0 Y -
0 - D
=
S 00 --
00 Y 00
-- 00 D
-
V 00 00
00 L --
00 -- Y
=
S 00 --
00 Y 00
-- 00 D
-
V 00 00
00 L 00
00 00 Y
=
S 00 --
00 Y 00
-- 00 D
-
V 00 00 --
00 L -- --
00 -- Y 00
-- -- 00 G
=
S 00 --
00 Y 00
-- 00 D
-
V 00 00 00 00 00 00 --
00 L 00 00 00 -- -- --
00 00 W 00 -- -- -- --
00 00 00 E -- -- -- --
00 00 -- -- Q 00 -- --
00 -- -- -- 00 Y 00 --
00 -- -- -- -- 00 W 00
-- -- -- -- -- -- 00 D
=
S 00 --
00 Y 00
-- 00 D
-
V 00 00 00 00 00 00 -- --
00 L 00 00 00 -- -- -- --
00 00 W 00 -- -- -- -- --
00 00 00 E -- -- -- -- --
00 00 -- -- Q -- -- -- --
00 -- -- -- -- W -- 00 --
00 -- -- -- -- -- Y -- 00
-- -- -- -- -- 00 -- D --
-- -- -- -- -- -- 00 -- G
=
S 00 --
00 Y 00
-- 00 D
-
V 00 00 00 00 00 00 --
00 L 00 00 00 00 -- --
00 00 W 00 -- -- -- --
00 00 00 E -- -- -- --
00 00 -- -- Y 00 00 --
00 00 -- -- 00 Q -- --
00 -- -- -- 00 -- W 00
-- -- -- -- -- -- 00 D
=
S 00 --
00 Y 00
-- 00 D
-
V 00 00 00 00 00 00 --
00 L 00 00 00 -- -- --
00 00 W -- -- -- -- --
00 00 -- E -- -- -- --
00 00 -- -- Q -- -- --
00 -- -- -- -- W 00 --
00 -- -- -- -- 00 Y 00
-- -- -- -- -- -- 00 G
=
S 00 --
00 Y 00
-- 00 D
-
V 00 00 00 00 -- --
00 W -- -- -- 00 00
00 -- W -- -- -- --
00 -- -- E -- -- --
00 -- -- -- Q -- --
-- 00 -- -- -- L --
-- 00 -- -- -- -- Y
=
S 00 --
00 Y 00
-- 00 D
-
V 00 00 00 00 -- -- --
00 W -- -- -- 00 00 00
00 -- W -- -- -- -- --
00 -- -- E -- -- -- --
00 -- -- -- Q -- -- --
-- 00 -- -- -- L -- --
-- 00 -- -- -- -- Y --
-- 00 -- -- -- -- -- D
=
S 00 --
00 Y 00
-- 00 D
-
V 00 00 00 00 00 -- --
00 W -- -- -- -- 00 00
00 -- W -- -- -- -- --
00 -- -- Y 00 -- -- --
00 -- -- 00 Q -- -- --
00 -- -- -- -- E -- --
-- 00 -- -- -- -- L --
-- 00 -- -- -- -- -- D
=
S 00 --
00 Y 00
-- 00 D
-
V 00 00 00 00 00 -- -- --
00 W -- -- -- -- 00 00 --
00 -- W -- -- -- -- -- --
00 -- -- Y -- -- -- -- 00
00 -- -- -- E -- -- -- --
00 -- -- -- -- Q -- -- --
-- 00 -- -- -- -- L -- --
-- 00 -- -- -- -- -- D --
-- -- -- 00 -- -- -- -- G
=
S 00 --
00 Y 00
-- 00 D
-
W 0 0 -
0 Y - 0
0 - D -
- 0 - Q
=
S 00 --
00 Y 00
-- 00 D
-
W 0 0 - - -
0 Y - 0 - -
0 - D - - -
- 0 - Q 0 -
- - - 0 E 0
- - - - 0 W
=
S 00 --
00 D 00
-- 00 Y
-
V 00 00
00 L --
00 -- Y
=
S 00 --
00 D 00
-- 00 Y
-
V 00 00
00 L 00
00 00 Y
=
S 00 --
00 D 00
-- 00 Y
-
V 00 00 --
00 L -- --
00 -- Y 00
-- -- 00 G
=
S 00 --
00 D 00
-- 00 Y
-
V 00 00 00 00 00 00 --
00 L 00 00 00 -- -- --
00 00 W 00 -- -- -- --
00 00 00 E -- -- -- --
00 00 -- -- Q 00 -- --
00 -- -- -- 00 Y 00 --
00 -- -- -- -- 00 W 00
-- -- -- -- -- -- 00 D
=
S 00 --
00 D 00
-- 00 Y
-
V 00 00 00 00 00 00 -- --
00 L 00 00 00 -- -- -- --
00 00 W 00 -- -- -- 00 --
00 00 00 E -- -- -- -- --
00 00 -- -- Q 00 -- -- --
00 -- -- -- 00 Y 00 -- --
00 -- -- -- -- 00 W -- 00
-- -- 00 -- -- -- -- Y --
-- -- -- -- -- -- 00 -- D
=
S 00 --
00 D 00
-- 00 Y
-
V 00 00 00 00 00 00 -- -- --
00 L 00 00 00 -- -- -- -- --
00 00 W 00 -- -- -- 00 -- --
00 00 00 E -- -- -- -- -- --
00 00 -- -- Q 00 -- -- -- --
00 -- -- -- 00 Y 00 -- 00 --
00 -- -- -- -- 00 W -- -- 00
-- -- 00 -- -- -- -- Y -- --
-- -- -- -- -- 00 -- -- Q --
-- -- -- -- -- -- 00 -- -- D
=
S 00 --
00 D 00
-- 00 Y
-
V 00 00 00 00 00 00 -- -- --
00 L 00 00 00 -- -- -- -- --
00 00 W 00 -- -- -- 00 -- --
00 00 00 E -- -- -- -- -- --
00 00 -- -- Q 00 -- -- -- --
00 -- -- -- 00 Y 00 -- 00 --
00 -- -- -- -- 00 W -- 00 00
-- -- 00 -- -- -- -- Y -- --
-- -- -- -- -- 00 00 -- Q --
-- -- -- -- -- -- 00 -- -- D
=
S 00 --
00 D 00
-- 00 Y
-
V 00 00 00 00 00 00 -- --
00 L 00 00 00 -- -- -- --
00 00 W 00 -- -- -- -- --
00 00 00 E -- -- -- -- --
00 00 -- -- Q -- -- -- --
00 -- -- -- -- W -- 00 --
00 -- -- -- -- -- Y -- 00
-- -- -- -- -- 00 -- D --
-- -- -- -- -- -- 00 -- G
=
S 00 --
00 D 00
-- 00 Y
-
V 00 00 00 00 00 00 --
00 L 00 00 00 00 -- --
00 00 W 00 -- -- -- --
00 00 00 E -- -- -- --
00 00 -- -- Y 00 00 --
00 00 -- -- 00 Q -- --
00 -- -- -- 00 -- W 00
-- -- -- -- -- -- 00 D
=
S 00 --
00 D 00
-- 00 Y
-
V 00 00 00 00 00 00 -- --
00 L 00 00 00 00 -- -- --
00 00 W 00 -- -- -- 00 --
00 00 00 E -- -- -- -- --
00 00 -- -- Y 00 00 -- --
00 00 -- -- 00 Q -- -- --
00 -- -- -- 00 -- W -- 00
-- -- 00 -- -- -- -- Y --
-- -- -- -- -- -- 00 -- D
=
S 00 --
00 D 00
-- 00 Y
-
V 00 00 00 00 00 00 -- -- --
00 L 00 00 00 00 -- -- -- --
00 00 W 00 -- -- -- 00 -- --
00 00 00 E -- -- -- -- -- --
00 00 -- -- Y 00 00 -- 00 --
00 00 -- -- 00 Q -- -- -- --
00 -- -- -- 00 -- W -- -- 00
-- -- 00 -- -- -- -- Y -- --
-- -- -- -- 00 -- -- -- Q --
-- -- -- -- -- -- 00 -- -- D
=
S 00 --
00 D 00
-- 00 Y
-
V 00 00 00 00 00 00 -- --
00 L 00 00 00 -- -- -- --
00 00 W -- -- -- -- 00 --
00 00 -- E -- -- -- -- --
00 00 -- -- Q 00 -- -- --
00 -- -- -- 00 Y -- -- 00
00 -- -- -- -- -- W -- --
-- -- 00 -- -- -- -- D --
-- -- -- -- -- 00 -- -- Q
=
S 00 --
00 D 00
-- 00 Y
-
V 00 00 00 00 00 -- -- --
00 L 00 00 00 -- -- -- --
00 00 W -- -- -- 00 00 --
00 00 -- E -- -- -- -- --
00 00 -- -- Q -- -- -- --
00 -- -- -- -- W -- -- 00
-- -- 00 -- -- -- Y -- --
-- -- 00 -- -- -- -- D --
-- -- -- -- -- 00 -- -- Y
=
S 00 --
00 D 00
-- 00 Y
-
V 00 00 00 00 00 00 --
00 L 00 00 00 -- -- --
00 00 W -- -- -- -- --
00 00 -- E -- -- -- --
00 00 -- -- Q -- -- --
00 -- -- -- -- W 00 --
00 -- -- -- -- 00 Y 00
-- -- -- -- -- -- 00 G
=
S 00 --
00 D 00
-- 00 Y
-
V 00 00 00 00 00 00 -- --
00 L 00 00 00 -- -- -- --
00 00 W -- -- -- -- 00 --
00 00 -- E -- -- -- -- --
00 00 -- -- Q -- -- -- --
00 -- -- -- -- W 00 -- --
00 -- -- -- -- 00 Y -- 00
-- -- 00 -- -- -- -- Y --
-- -- -- -- -- -- 00 -- G
=
S 00 --
00 D 00
-- 00 Y
-
V 00 00 00 00 -- --
00 W -- -- -- 00 00
00 -- W -- -- -- --
00 -- -- E -- -- --
00 -- -- -- Q -- --
-- 00 -- -- -- L --
-- 00 -- -- -- -- Y
=
S 00 --
00 D 00
-- 00 Y
-
V 00 00 00 00 -- -- --
00 W -- -- -- 00 00 00
00 -- W -- -- -- -- --
00 -- -- E -- -- -- --
00 -- -- -- Q -- -- --
-- 00 -- -- -- L -- --
-- 00 -- -- -- -- Y --
-- 00 -- -- -- -- -- D
=
S 00 --
00 D 00
-- 00 Y
-
V 00 00 00 00 00 -- --
00 W -- -- -- -- 00 00
00 -- W -- -- -- -- --
00 -- -- Y 00 -- -- --
00 -- -- 00 Q -- -- --
00 -- -- -- -- E -- --
-- 00 -- -- -- -- L --
-- 00 -- -- -- -- -- D
=
S 00 --
00 D 00
-- 00 Y
-
V 00 00 00 00 00 -- -- --
00 W -- -- -- -- 00 00 --
00 -- W -- -- -- -- -- --
00 -- -- Y -- -- -- -- 00
00 -- -- -- E -- -- -- --
00 -- -- -- -- Q -- -- --
-- 00 -- -- -- -- L -- --
-- 00 -- -- -- -- -- D --
-- -- -- 00 -- -- -- -- G
=
S 00 --
00 D 00
-- 00 Y
-
W 0 0 0 -
0 Y 0 - 0
0 0 Q - -
0 - - D -
- 0 - - Q
=
S 00 --
00 D 00
-- 00 Y
-
W 0 0 -
0 Y - 0
0 - D -
- 0 - Q
=
S 00 --
00 D 00
-- 00 Y
-
W 0 0 - -
0 Y - 0 0
0 - D - -
- 0 - Q -
- 0 - - Q
=
S 00 --
00 D 00
-- 00 Y
-
W 0 0 - - -
0 Y - 0 - -
0 - D - - -
- 0 - Q 0 -
- - - 0 E 0
- - - - 0 W
=
S 00 --
00 Y 00
-- 00 D
-
V 00 00 00 00 00 00 -- --
00 L 00 00 00 -- -- -- --
00 00 W 00 -- -- -- 00 --
00 00 00 E -- -- -- -- --
00 00 -- -- Q 00 -- -- --
00 -- -- -- 00 Y 00 -- --
00 -- -- -- -- 00 W -- 00
-- -- 00 -- -- -- -- Y --
-- -- -- -- -- -- 00 -- D
=
S 00 --
00 Y 00
-- 00 D
-
V 00 00 00 00 00 00 -- -- --
00 L 00 00 00 -- -- -- -- --
00 00 W 00 -- -- -- 00 -- --
00 00 00 E -- -- -- -- -- --
00 00 -- -- Q 00 -- -- -- --
00 -- -- -- 00 Y 00 -- 00 --
00 -- -- -- -- 00 W -- -- 00
-- -- 00 -- -- -- -- Y -- --
-- -- -- -- -- 00 -- -- Q --
-- -- -- -- -- -- 00 -- -- D
=
S 00 --
00 Y 00
-- 00 D
-
V 00 00 00 00 00 00 -- -- --
00 L 00 00 00 -- -- -- -- --
00 00 W 00 -- -- -- 00 -- --
00 00 00 E -- -- -- -- -- --
00 00 -- -- Q 00 -- -- -- --
00 -- -- -- 00 Y 00 -- 00 --
00 -- -- -- -- 00 W -- 00 00
-- -- 00 -- -- -- -- Y -- --
-- -- -- -- -- 00 00 -- Q --
-- -- -- -- -- -- 00 -- -- D
=
S 00 --
00 Y 00
-- 00 D
-
V 00 00 00 00 00 00 -- --
00 L 00 00 00 00 -- -- --
00 00 W 00 -- -- -- 00 --
00 00 00 E -- -- -- -- --
00 00 -- -- Y 00 00 -- --
00 00 -- -- 00 Q -- -- --
00 -- -- -- 00 -- W -- 00
-- -- 00 -- -- -- -- Y --
-- -- -- -- -- -- 00 -- D
=
S 00 --
00 Y 00
-- 00 D
-
V 00 00 00 00 00 00 -- -- --
00 L 00 00 00 00 -- -- -- --
00 00 W 00 -- -- -- 00 -- --
00 00 00 E -- -- -- -- -- --
00 00 -- -- Y 00 00 -- 00 --
00 00 -- -- 00 Q -- -- -- --
00 -- -- -- 00 -- W -- -- 00
-- -- 00 -- -- -- -- Y -- --
-- -- -- -- 00 -- -- -- Q --
-- -- -- -- -- -- 00 -- -- D
=
S 00 --
00 Y 00
-- 00 D
-
V 00 00 00 00 00 00 -- --
00 L 00 00 00 -- -- -- --
00 00 W -- -- -- -- 00 --
00 00 -- E -- -- -- -- --
00 00 -- -- Q 00 -- -- --
00 -- -- -- 00 Y -- -- 00
00 -- -- -- -- -- W -- --
-- -- 00 -- -- -- -- D --
-- -- -- -- -- 00 -- -- Q
=
S 00 --
00 Y 00
-- 00 D
-
V 00 00 00 00 00 -- -- --
00 L 00 00 00 -- -- -- --
00 00 W -- -- -- 00 00 --
00 00 -- E -- -- -- -- --
00 00 -- -- Q -- -- -- --
00 -- -- -- -- W -- -- 00
-- -- 00 -- -- -- Y -- --
-- -- 00 -- -- -- -- D --
-- -- -- -- -- 00 -- -- Y
=
S 00 --
00 Y 00
-- 00 D
-
V 00 00 00 00 00 00 -- --
00 L 00 00 00 -- -- -- --
00 00 W -- -- -- -- 00 --
00 00 -- E -- -- -- -- --
00 00 -- -- Q -- -- -- --
00 -- -- -- -- W 00 -- --
00 -- -- -- -- 00 Y -- 00
-- -- 00 -- -- -- -- Y --
-- -- -- -- -- -- 00 -- G
=
S 00 --
00 Y 00
-- 00 D
-
W 0 0 0 -
0 Y 0 - 0
0 0 Q - -
0 - - D -
- 0 - - Q
=
#
G 00 --
00 Y 00
-- 00 Y
-
V 00 -- -- --
00 P 00 -- --
-- 00 F 00 00
-- -- 00 T 00
-- -- 00 00 S
=
G 00 --
00 Y 00
-- 00 Y
-
V 00 -- -- -- --
00 P 00 -- -- --
-- 00 L 00 00 00
-- -- 00 L 00 --
-- -- 00 00 G --
-- -- 00 -- -- A
=
G 00 --
00 Y 00
-- 00 Y
-
V 00 00
00 L --
00 -- Y
=
#
S 00 -- --
00 Y 00 00
-- 00 Y --
-- 00 -- D
-
W 0 0 - - -
0 Y - 0 - -
0 - D - - -
- 0 - Q 0 -
- - - 0 E 0
- - - - 0 W
=
S 00 --
00 Y 00
-- 00 Y
-
V 00 00
00 L 00
00 00 Q
=
S 00 --
00 Y 00
-- 00 Y
-
L 00 00 -- --
00 Y -- 00 --
00 -- E -- --
-- 00 -- W 00
-- -- -- 00 D
=
S 00 --
00 Y 00
-- 00 Y
-
G 00 --
00 Y 00
-- 00 W
=
S 00 --
00 Y 00
-- 00 Y
-
W 0 0
0 Y -
0 - D
=
S 00 --
00 Y 00
-- 00 Y
-
V 00 00
00 L --
00 -- Y
=
S 00 --
00 Y 00
-- 00 Y
-
V 00 00
00 L 00
00 00 Y
=
S 00 --
00 Y 00
-- 00 Y
-
V 00 00 --
00 L -- --
00 -- Y 00
-- -- 00 G
=
S 00 --
00 Y 00
-- 00 Y
-
V 00 00 00 00 00 00 --
00 L 00 00 00 -- -- --
00 00 W 00 -- -- -- --
00 00 00 E -- -- -- --
00 00 -- -- Q 00 -- --
00 -- -- -- 00 Y 00 --
00 -- -- -- -- 00 W 00
-- -- -- -- -- -- 00 D
=
S 00 --
00 Y 00
-- 00 Y
-
V 00 00 00 00 00 00 -- --
00 L 00 00 00 -- -- -- --
00 00 W 00 -- -- -- -- --
00 00 00 E -- -- -- -- --
00 00 -- -- Q -- -- -- --
00 -- -- -- -- W -- 00 --
00 -- -- -- -- -- Y -- 00
-- -- -- -- -- 00 -- D --
-- -- -- -- -- -- 00 -- G
=
S 00 --
00 Y 00
-- 00 Y
-
V 00 00 00 00 00 00 --
00 L 00 00 00 00 -- --
00 00 W 00 -- -- -- --
00 00 00 E -- -- -- --
00 00 -- -- Y 00 00 --
00 00 -- -- 00 Q -- --
00 -- -- -- 00 -- W 00
-- -- -- -- -- -- 00 D
=
S 00 --
00 Y 00
-- 00 Y
-
V 00 00 00 00 00 00 --
00 L 00 00 00 -- -- --
00 00 W -- -- -- -- --
00 00 -- E -- -- -- --
00 00 -- -- Q -- -- --
00 -- -- -- -- W 00 --
00 -- -- -- -- 00 Y 00
-- -- -- -- -- -- 00 G
=
S 00 --
00 Y 00
-- 00 Y
-
V 00 00 00 00 -- --
00 W -- -- -- 00 00
00 -- W -- -- -- --
00 -- -- E -- -- --
00 -- -- -- Q -- --
-- 00 -- -- -- L --
-- 00 -- -- -- -- Y
=
S 00 --
00 Y 00
-- 00 Y
-
W 0 0 -
0 Y - 0
0 - D -
- 0 - Q
=
S 00 --
00 Y 00
-- 00 D
-
V 00 00
00 L 00
00 00 Q
=
S 00 --
00 Y 00
-- 00 D
-
L 00 00 -- --
00 Y -- 00 --
00 -- E -- --
-- 00 -- W 00
-- -- -- 00 D
=
S 00 --
00 Y 00
-- 00 D
-
G 00 --
00 Y 00
-- 00 W
=
S 00 --
00 Y 00
-- 00 D
-
W 0 0
0 Y -
0 - D
=
S 00 --
00 Y 00
-- 00 D
-
V 00 00
00 L --
00 -- Y
=
S 00 --
00 Y 00
-- 00 D
-
V 00 00
00 L 00
00 00 Y
=
S 00 --
00 Y 00
-- 00 D
-
V 00 00 --
00 L -- --
00 -- Y 00
-- -- 00 G
=
S 00 --
00 Y 00
-- 00 D
-
V 00 00 00 00 00 00 --
00 L 00 00 00 -- -- --
00 00 W 00 -- -- -- --
00 00 00 E -- -- -- --
00 00 -- -- Q 00 -- --
00 -- -- -- 00 Y 00 --
00 -- -- -- -- 00 W 00
-- -- -- -- -- -- 00 D
=
S 00 --
00 Y 00
-- 00 D
-
V 00 00 00 00 00 00 -- --
00 L 00 00 00 -- -- -- --
00 00 W 00 -- -- -- -- --
00 00 00 E -- -- -- -- --
00 00 -- -- Q -- -- -- --
00 -- -- -- -- W -- 00 --
00 -- -- -- -- -- Y -- 00
-- -- -- -- -- 00 -- D --
-- -- -- -- -- -- 00 -- G
=
S 00 --
00 Y 00
-- 00 D
-
V 00 00 00 00 00 00 --
00 L 00 00 00 00 -- --
00 00 W 00 -- -- -- --
00 00 00 E -- -- -- --
00 00 -- -- Y 00 00 --
00 00 -- -- 00 Q -- --
00 -- -- -- 00 -- W 00
-- -- -- -- -- -- 00 D
=
S 00 --
00 Y 00
-- 00 D
-
V 00 00 00 00 00 00 --
00 L 00 00 00 -- -- --
00 00 W -- -- -- -- --
00 00 -- E -- -- -- --
00 00 -- -- Q -- -- --
00 -- -- -- -- W 00 --
00 -- -- -- -- 00 Y 00
-- -- -- -- -- -- 00 G
=
S 00 --
00 Y 00
-- 00 D
-
V 00 00 00 00 -- --
00 W -- -- -- 00 00
00 -- W -- -- -- --
00 -- -- E -- -- --
00 -- -- -- Q -- --
-- 00 -- -- -- L --
-- 00 -- -- -- -- Y
=
S 00 --
00 Y 00
-- 00 D
-
V 00 00 00 00 -- -- --
00 W -- -- -- 00 00 00
00 -- W -- -- -- -- --
00 -- -- E -- -- -- --
00 -- -- -- Q -- -- --
-- 00 -- -- -- L -- --
-- 00 -- -- -- -- Y --
-- 00 -- -- -- -- -- D
=
S 00 --
00 Y 00
-- 00 D
-
V 00 00 00 00 00 -- --
00 W -- -- -- -- 00 00
00 -- W -- -- -- -- --
00 -- -- Y 00 -- -- --
00 -- -- 00 Q -- -- --
00 -- -- -- -- E -- --
-- 00 -- -- -- -- L --
-- 00 -- -- -- -- -- D
=
S 00 --
00 Y 00
-- 00 D
-
V 00 00 00 00 00 -- -- --
00 W -- -- -- -- 00 00 --
00 -- W -- -- -- -- -- --
00 -- -- Y -- -- -- -- 00
00 -- -- -- E -- -- -- --
00 -- -- -- -- Q -- -- --
-- 00 -- -- -- -- L -- --
-- 00 -- -- -- -- -- D --
-- -- -- 00 -- -- -- -- G
=
S 00 --
00 Y 00
-- 00 D
-
W 0 0 -
0 Y - 0
0 - D -
- 0 - Q
=
S 00 --
00 Y 00
-- 00 D
-
W 0 0 - - -
0 Y - 0 - -
0 - D - - -
- 0 - Q 0 -
- - - 0 E 0
- - - - 0 W
=
S 00 -- --
00 Y 00 00
-- 00 Y --
-- 00 -- D
-
V 00 00
00 L 00
00 00 Q
=
S 00 -- --
00 Y 00 00
-- 00 Y --
-- 00 -- D
-
L 00 00 -- --
00 Y -- 00 --
00 -- E -- --
-- 00 -- W 00
-- -- -- 00 D
=
S 00 -- --
00 Y 00 00
-- 00 Y --
-- 00 -- D
-
G 00 --
00 Y 00
-- 00 W
=
S 00 -- --
00 Y 00 00
-- 00 Y --
-- 00 -- D
-
W 0 0
0 Y -
0 - D
=
S 00 --
00 Y 00
-- 00 Y
-
V 00 00 00 00 -- -- --
00 W -- -- -- 00 00 00
00 -- W -- -- -- -- --
00 -- -- E -- -- -- --
00 -- -- -- Q -- -- --
-- 00 -- -- -- L -- --
-- 00 -- -- -- -- Y --
-- 00 -- -- -- -- -- D
=
S 00 --
00 Y 00
-- 00 Y
-
V 00 00 00 00 00 -- --
00 W -- -- -- -- 00 00
00 -- W -- -- -- -- --
00 -- -- Y 00 -- -- --
00 -- -- 00 Q -- -- --
00 -- -- -- -- E -- --
-- 00 -- -- -- -- L --
-- 00 -- -- -- -- -- D
=
S 00 --
00 Y 00
-- 00 Y
-
V 00 00 00 00 00 -- -- --
00 W -- -- -- -- 00 00 --
00 -- W -- -- -- -- -- --
00 -- -- Y -- -- -- -- 00
00 -- -- -- E -- -- -- --
00 -- -- -- -- Q -- -- --
-- 00 -- -- -- -- L -- --
-- 00 -- -- -- -- -- D --
-- -- -- 00 -- -- -- -- G
=
S 00 --
00 Y 00
-- 00 Y
-
W 0 0 - - -
0 Y - 0 - -
0 - D - - -
- 0 - Q 0 -
- - - 0 E 0
- - - - 0 W
=
S 00 -- --
00 Y 00 00
-- 00 Y --
-- 00 -- D
-
V 00 00
00 L --
00 -- Y
=
S 00 -- --
00 Y 00 00
-- 00 Y --
-- 00 -- D
-
V 00 00
00 L 00
00 00 Y
=
S 00 -- --
00 Y 00 00
-- 00 Y --
-- 00 -- D
-
V 00 00 --
00 L -- --
00 -- Y 00
-- -- 00 G
=
S 00 -- --
00 Y 00 00
-- 00 Y --
-- 00 -- D
-
V 00 00 00 00 00 00 --
00 L 00 00 00 -- -- --
00 00 W 00 -- -- -- --
00 00 00 E -- -- -- --
00 00 -- -- Q 00 -- --
00 -- -- -- 00 Y 00 --
00 -- -- -- -- 00 W 00
-- -- -- -- -- -- 00 D
=
S 00 -- --
00 Y 00 00
-- 00 Y --
-- 00 -- D
-
V 00 00 00 00 00 00 -- --
00 L 00 00 00 -- -- -- --
00 00 W 00 -- -- -- -- --
00 00 00 E -- -- -- -- --
00 00 -- -- Q -- -- -- --
00 -- -- -- -- W -- 00 --
00 -- -- -- -- -- Y -- 00
-- -- -- -- -- 00 -- D --
-- -- -- -- -- -- 00 -- G
=
S 00 -- --
00 Y 00 00
-- 00 Y --
-- 00 -- D
-
V 00 00 00 00 00 00 --
00 L 00 00 00 00 -- --
00 00 W 00 -- -- -- --
00 00 00 E -- -- -- --
00 00 -- -- Y 00 00 --
00 00 -- -- 00 Q -- --
00 -- -- -- 00 -- W 00
-- -- -- -- -- -- 00 D
=
S 00 -- --
00 Y 00 00
-- 00 Y --
-- 00 -- D
-
V 00 00 00 00 00 00 --
00 L 00 00 00 -- -- --
00 00 W -- -- -- -- --
00 00 -- E -- -- -- --
00 00 -- -- Q -- -- --
00 -- -- -- -- W 00 --
00 -- -- -- -- 00 Y 00
-- -- -- -- -- -- 00 G
=
S 00 -- --
00 Y 00 00
-- 00 Y --
-- 00 -- D
-
V 00 00 00 00 -- --
00 W -- -- -- 00 00
00 -- W -- -- -- --
00 -- -- E -- -- --
00 -- -- -- Q -- --
-- 00 -- -- -- L --
-- 00 -- -- -- -- Y
=
S 00 -- --
00 Y 00 00
-- 00 Y --
-- 00 -- D
-
V 00 00 00 00 -- -- --
00 W -- -- -- 00 00 00
00 -- W -- -- -- -- --
00 -- -- E -- -- -- --
00 -- -- -- Q -- -- --
-- 00 -- -- -- L -- --
-- 00 -- -- -- -- Y --
-- 00 -- -- -- -- -- D
=
S 00 -- --
00 Y 00 00
-- 00 Y --
-- 00 -- D
-
V 00 00 00 00 00 -- --
00 W -- -- -- -- 00 00
00 -- W -- -- -- -- --
00 -- -- Y 00 -- -- --
00 -- -- 00 Q -- -- --
00 -- -- -- -- E -- --
-- 00 -- -- -- -- L --
-- 00 -- -- -- -- -- D
=
S 00 -- --
00 Y 00 00
-- 00 Y --
-- 00 -- D
-
V 00 00 00 00 00 -- -- --
00 W -- -- -- -- 00 00 --
00 -- W -- -- -- -- -- --
00 -- -- Y -- -- -- -- 00
00 -- -- -- E -- -- -- --
00 -- -- -- -- Q -- -- --
-- 00 -- -- -- -- L -- --
-- 00 -- -- -- -- -- D --
-- -- -- 00 -- -- -- -- G
=
S 00 -- --
00 Y 00 00
-- 00 Y --
-- 00 -- D
-
W 0 0 -
0 Y - 0
0 - D -
- 0 - Q
=
#
G 00 --
00 Y 00
-- 00 Y
-
V 00 -- -- --
00 P 00 -- --
-- 00 F 00 00
-- -- 00 T 00
-- -- 00 00 S
=
G 00 --
00 Y 00
-- 00 Y
-
V 00 00
00 L --
00 -- Y
=
G 00 --
00 Y 00
-- 00 Y
-
V 00 00
00 L --
00 -- P
=
#
S 00 00
00 Y 00
00 00 N
-
V 00 00 00 -- -- --
00 W -- -- 00 00 --
00 -- W -- -- -- --
00 -- -- E -- -- --
-- 00 -- -- L -- --
-- 00 -- -- -- Y 00
-- -- -- -- -- 00 Q
=
T 00 00
00 S --
00 -- Y
-
V 00 00
00 L 00
00 00 Q
=
T 00 00
00 S --
00 -- Y
-
W 0 0
0 Y -
0 - D
=
T 00 --
00 S 00
-- 00 Y
-
V 00 00
00 L --
00 -- Y
=
T 00 --
00 S 00
-- 00 Y
-
V 00 00
00 L 00
00 00 Q
=
T 00 --
00 S 00
-- 00 Y
-
V 00 00 00 00 00 00 --
00 L 00 00 00 -- -- --
00 00 W 00 -- -- -- --
00 00 00 E -- -- -- --
00 00 -- -- Q 00 -- --
00 -- -- -- 00 Y 00 --
00 -- -- -- -- 00 W 00
-- -- -- -- -- -- 00 D
=
T 00 --
00 S 00
-- 00 Y
-
V 00 00 00 00 00 00 -- --
00 L 00 00 00 -- -- -- --
00 00 W 00 -- -- -- 00 --
00 00 00 E -- -- -- -- --
00 00 -- -- Q 00 -- -- --
00 -- -- -- 00 Y 00 -- --
00 -- -- -- -- 00 W -- 00
-- -- 00 -- -- -- -- Y --
-- -- -- -- -- -- 00 -- D
=
T 00 --
00 S 00
-- 00 Y
-
V 00 00 00 00 00 00 -- -- --
00 L 00 00 00 -- -- -- -- --
00 00 W 00 -- -- -- 00 -- --
00 00 00 E -- -- -- -- -- --
00 00 -- -- Q 00 -- -- -- --
00 -- -- -- 00 Y 00 -- 00 --
00 -- -- -- -- 00 W -- -- 00
-- -- 00 -- -- -- -- Y -- --
-- -- -- -- -- 00 -- -- Q --
-- -- -- -- -- -- 00 -- -- D
=
T 00 --
00 S 00
-- 00 Y
-
V 00 00 00 00 00 -- -- --
00 L 00 00 00 -- -- -- --
00 00 W -- -- -- 00 -- --
00 00 -- E -- -- -- -- --
00 00 -- -- Q -- -- -- --
00 -- -- -- -- W -- 00 --
-- -- 00 -- -- -- Y -- 00
-- -- -- -- -- 00 -- Y --
-- -- -- -- -- -- 00 -- Q
=
T 00 --
00 S 00
-- 00 Y
-
V 00 00 00 -- -- --
00 W -- -- 00 00 --
00 -- W -- -- -- --
00 -- -- E -- -- --
-- 00 -- -- L -- --
-- 00 -- -- -- Y 00
-- -- -- -- -- 00 Q
=
T 00 --
00 S 00
-- 00 Y
-
V 00 00 00 00 -- --
00 W -- -- -- 00 00
00 -- W -- -- -- --
00 -- -- E -- -- --
00 -- -- -- Q -- --
-- 00 -- -- -- L --
-- 00 -- -- -- -- Y
=
T 00 --
00 S 00
-- 00 Y
-
W 0 0
0 Y -
0 - D
=
T 00 --
00 S 00
-- 00 Y
-
W 0 0 -
0 Y - 0
0 - D -
- 0 - Q
=
T 00 --
00 S 00
-- 00 Y
-
W 0 0 - -
0 Y - 0 0
0 - D - -
- 0 - Q -
- 0 - - Q
=
T 00 --
00 Y 00
-- 00 S
-
V 00 00
00 L 00
00 00 Q
=
T 00 --
00 Y 00
-- 00 S
-
W 0 0
0 Y -
0 - D
=
T 00 00
00 S --
00 -- Y
-
V 00 00
00 L --
00 -- Y
=
T 00 00
00 S --
00 -- Y
-
V 00 00 00 00 00 00 --
00 L 00 00 00 -- -- --
00 00 W 00 -- -- -- --
00 00 00 E -- -- -- --
00 00 -- -- Q 00 -- --
00 -- -- -- 00 Y 00 --
00 -- -- -- -- 00 W 00
-- -- -- -- -- -- 00 D
=
T 00 00
00 S --
00 -- Y
-
V 00 00 00 00 00 00 -- --
00 L 00 00 00 -- -- -- --
00 00 W 00 -- -- -- 00 --
00 00 00 E -- -- -- -- --
00 00 -- -- Q 00 -- -- --
00 -- -- -- 00 Y 00 -- --
00 -- -- -- -- 00 W -- 00
-- -- 00 -- -- -- -- Y --
-- -- -- -- -- -- 00 -- D
=
T 00 00
00 S --
00 -- Y
-
V 00 00 00 00 00 00 -- -- --
00 L 00 00 00 -- -- -- -- --
00 00 W 00 -- -- -- 00 -- --
00 00 00 E -- -- -- -- -- --
00 00 -- -- Q 00 -- -- -- --
00 -- -- -- 00 Y 00 -- 00 --
00 -- -- -- -- 00 W -- -- 00
-- -- 00 -- -- -- -- Y -- --
-- -- -- -- -- 00 -- -- Q --
-- -- -- -- -- -- 00 -- -- D
=
T 00 00
00 S --
00 -- Y
-
V 00 00 00 00 00 -- -- --
00 L 00 00 -- -- -- -- --
00 00 W 00 -- -- -- -- --
00 00 00 E -- -- -- -- --
00 -- -- -- W 00 00 -- --
00 -- -- -- 00 Y -- 00 --
-- -- -- -- 00 -- D -- --
-- -- -- -- -- 00 -- Q 00
-- -- -- -- -- -- -- 00 G
=
T 00 00
00 S --
00 -- Y
-
V 00 00 00 00 00 -- -- -- --
00 L 00 00 -- -- -- -- -- --
00 00 W 00 -- -- 00 -- -- --
00 00 00 E -- -- -- -- -- --
00 -- -- -- W 00 -- 00 -- --
00 -- -- -- 00 Y -- -- 00 --
-- -- 00 -- -- -- Y -- -- --
-- -- -- -- 00 -- -- D -- --
-- -- -- -- -- 00 -- -- Q 00
-- -- -- -- -- -- -- -- 00 G
=
T 00 00
00 S --
00 -- Y
-
V 00 00 00 00 00 -- -- -- -- --
00 L 00 00 -- -- -- -- -- -- --
00 00 W 00 -- -- 00 -- -- -- --
00 00 00 E -- -- -- -- -- -- --
00 -- -- -- W 00 -- 00 -- -- --
00 -- -- -- 00 Y -- -- 00 00 --
-- -- 00 -- -- -- Y -- -- -- --
-- -- -- -- 00 -- -- D -- -- --
-- -- -- -- -- 00 -- -- Q -- 00
-- -- -- -- -- 00 -- -- -- Q --
-- -- -- -- -- -- -- -- 00 -- G
=
T 00 00
00 S --
00 -- Y
-
V 00 00 00 00 00 -- -- --
00 L 00 00 00 -- -- -- --
00 00 W -- -- -- 00 -- --
00 00 -- E -- -- -- -- --
00 00 -- -- Q -- -- -- --
00 -- -- -- -- W -- 00 --
-- -- 00 -- -- -- Y -- 00
-- -- -- -- -- 00 -- Y --
-- -- -- -- -- -- 00 -- Q
=
T 00 00
00 S --
00 -- Y
-
V 00 00 -- -- -- --
00 Y 00 00 00 -- --
00 00 Q -- -- -- --
-- 00 -- W -- 00 --
-- 00 -- -- Q -- 00
-- -- -- 00 -- D --
-- -- -- -- 00 -- G
=
T 00 00
00 S --
00 -- Y
-
V 00 00 00 -- -- --
00 W -- -- 00 00 --
00 -- W -- -- -- --
00 -- -- E -- -- --
-- 00 -- -- L -- --
-- 00 -- -- -- Y 00
-- -- -- -- -- 00 Q
=
T 00 00
00 S --
00 -- Y
-
V 00 00 00 00 -- --
00 W -- -- -- 00 00
00 -- W -- -- -- --
00 -- -- E -- -- --
00 -- -- -- Q -- --
-- 00 -- -- -- L --
-- 00 -- -- -- -- Y
=
T 00 00
00 S --
00 -- Y
-
G 00 -- -- --
00 Q 00 -- --
-- 00 Y 00 --
-- -- 00 W 00
-- -- -- 00 D
=
T 00 00
00 S --
00 -- Y
-
G 00 -- -- -- --
00 Q 00 -- -- --
-- 00 Y 00 00 --
-- -- 00 W -- 00
-- -- 00 -- Q --
-- -- -- 00 -- D
=
T 00 00
00 S --
00 -- Y
-
W 0 -
0 Y 0
- 0 H
=
T 00 00
00 S --
00 -- Y
-
W 0 0 -
0 Y - 0
0 - D -
- 0 - Q
=
T 00 00
00 S --
00 -- Y
-
W 0 0 - -
0 Y - 0 0
0 - D - -
- 0 - Q -
- 0 - - Q
=
T 00 --
00 S 00
-- 00 Y
-
V 00 00 00 00 00 00 -- -- --
00 L 00 00 00 -- -- -- -- --
00 00 W 00 -- -- -- 00 -- --
00 00 00 E -- -- -- -- -- --
00 00 -- -- Q 00 -- -- -- --
00 -- -- -- 00 Y 00 -- 00 --
00 -- -- -- -- 00 W -- 00 00
-- -- 00 -- -- -- -- Y -- --
-- -- -- -- -- 00 00 -- Q --
-- -- -- -- -- -- 00 -- -- D
=
T 00 --
00 S 00
-- 00 Y
-
V 00 00 00 00 00 -- -- --
00 L 00 00 -- -- -- -- --
00 00 W 00 -- -- -- -- --
00 00 00 E -- -- -- -- --
00 -- -- -- W 00 00 -- --
00 -- -- -- 00 Y -- 00 --
-- -- -- -- 00 -- D -- --
-- -- -- -- -- 00 -- Q 00
-- -- -- -- -- -- -- 00 G
=
T 00 --
00 S 00
-- 00 Y
-
V 00 00 00 00 00 -- -- -- --
00 L 00 00 -- -- -- -- -- --
00 00 W 00 -- -- 00 -- -- --
00 00 00 E -- -- -- -- -- --
00 -- -- -- W 00 -- 00 -- --
00 -- -- -- 00 Y -- -- 00 --
-- -- 00 -- -- -- Y -- -- --
-- -- -- -- 00 -- -- D -- --
-- -- -- -- -- 00 -- -- Q 00
-- -- -- -- -- -- -- -- 00 G
=
T 00 --
00 S 00
-- 00 Y
-
V 00 00 00 00 00 -- -- -- -- --
00 L 00 00 -- -- -- -- -- -- --
00 00 W 00 -- -- 00 -- -- -- --
00 00 00 E -- -- -- -- -- -- --
00 -- -- -- W 00 -- 00 -- -- --
00 -- -- -- 00 Y -- -- 00 00 --
-- -- 00 -- -- -- Y -- -- -- --
-- -- -- -- 00 -- -- D -- -- --
-- -- -- -- -- 00 -- -- Q -- 00
-- -- -- -- -- 00 -- -- -- Q --
-- -- -- -- -- -- -- -- 00 -- G
=
T 00 --
00 S 00
-- 00 Y
-
V 00 00 -- -- -- --
00 Y 00 00 00 -- --
00 00 Q -- -- -- --
-- 00 -- W -- 00 --
-- 00 -- -- Q -- 00
-- -- -- 00 -- D --
-- -- -- -- 00 -- G
=
T 00 --
00 S 00
-- 00 Y
-
G 00 -- -- --
00 Q 00 -- --
-- 00 Y 00 --
-- -- 00 W 00
-- -- -- 00 D
=
T 00 --
00 S 00
-- 00 Y
-
G 00 -- -- -- --
00 Q 00 -- -- --
-- 00 Y 00 00 --
-- -- 00 W -- 00
-- -- 00 -- Q --
-- -- -- 00 -- D
=
T 00 --
00 S 00
-- 00 Y
-
W 0 0 0 -
0 Y 0 - 0
0 0 Q - -
0 - - D -
- 0 - - Q
=
T 00 00
00 S 00
00 00 Y
-
V 00 00
00 L --
00 -- Y
=
T 00 00
00 S 00
00 00 Y
-
V 00 00
00 L 00
00 00 Q
=
T 00 00
00 S 00
00 00 Y
-
V 00 00 00 00 00 00 --
00 L 00 00 00 -- -- --
00 00 W 00 -- -- -- --
00 00 00 E -- -- -- --
00 00 -- -- Q 00 -- --
00 -- -- -- 00 Y 00 --
00 -- -- -- -- 00 W 00
-- -- -- -- -- -- 00 D
=
T 00 00
00 S 00
00 00 Y
-
V 00 00 00 00 00 00 -- --
00 L 00 00 00 -- -- -- --
00 00 W 00 -- -- -- 00 --
00 00 00 E -- -- -- -- --
00 00 -- -- Q 00 -- -- --
00 -- -- -- 00 Y 00 -- --
00 -- -- -- -- 00 W -- 00
-- -- 00 -- -- -- -- Y --
-- -- -- -- -- -- 00 -- D
=
T 00 00
00 S 00
00 00 Y
-
V 00 00 00 00 00 00 -- -- --
00 L 00 00 00 -- -- -- -- --
00 00 W 00 -- -- -- 00 -- --
00 00 00 E -- -- -- -- -- --
00 00 -- -- Q 00 -- -- -- --
00 -- -- -- 00 Y 00 -- 00 --
00 -- -- -- -- 00 W -- -- 00
-- -- 00 -- -- -- -- Y -- --
-- -- -- -- -- 00 -- -- Q --
-- -- -- -- -- -- 00 -- -- D
=
T 00 00
00 S 00
00 00 Y
-
V 00 00 00 00 00 -- -- --
00 L 00 00 -- -- -- -- --
00 00 W 00 -- -- -- -- --
00 00 00 E -- -- -- -- --
00 -- -- -- W 00 00 -- --
00 -- -- -- 00 Y -- 00 --
-- -- -- -- 00 -- D -- --
-- -- -- -- -- 00 -- Q 00
-- -- -- -- -- -- -- 00 G
=
T 00 00
00 S 00
00 00 Y
-
V 00 00 00 00 00 -- -- -- --
00 L 00 00 -- -- -- -- -- --
00 00 W 00 -- -- 00 -- -- --
00 00 00 E -- -- -- -- -- --
00 -- -- -- W 00 -- 00 -- --
00 -- -- -- 00 Y -- -- 00 --
-- -- 00 -- -- -- Y -- -- --
-- -- -- -- 00 -- -- D -- --
-- -- -- -- -- 00 -- -- Q 00
-- -- -- -- -- -- -- -- 00 G
=
T 00 00
00 S 00
00 00 Y
-
V 00 00 00 00 00 -- -- -- -- --
00 L 00 00 -- -- -- -- -- -- --
00 00 W 00 -- -- 00 -- -- -- --
00 00 00 E -- -- -- -- -- -- --
00 -- -- -- W 00 -- 00 -- -- --
00 -- -- -- 00 Y -- -- 00 00 --
-- -- 00 -- -- -- Y -- -- -- --
-- -- -- -- 00 -- -- D -- -- --
-- -- -- -- -- 00 -- -- Q -- 00
-- -- -- -- -- 00 -- -- -- Q --
-- -- -- -- -- -- -- -- 00 -- G
=
T 00 00
00 S 00
00 00 Y
-
V 00 00 00 00 00 -- -- --
00 L 00 00 00 -- -- -- --
00 00 W -- -- -- 00 -- --
00 00 -- E -- -- -- -- --
00 00 -- -- Q -- -- -- --
00 -- -- -- -- W -- 00 --
-- -- 00 -- -- -- Y -- 00
-- -- -- -- -- 00 -- Y --
-- -- -- -- -- -- 00 -- Q
=
T 00 00
00 S 00
00 00 Y
-
V 00 00 -- -- -- --
00 Y 00 00 00 -- --
00 00 Q -- -- -- --
-- 00 -- W -- 00 --
-- 00 -- -- Q -- 00
-- -- -- 00 -- D --
-- -- -- -- 00 -- G
=
T 00 00
00 S 00
00 00 Y
-
V 00 00 00 -- -- --
00 W -- -- 00 00 --
00 -- W -- -- -- --
00 -- -- E -- -- --
-- 00 -- -- L -- --
-- 00 -- -- -- Y 00
-- -- -- -- -- 00 Q
=
T 00 00
00 S 00
00 00 Y
-
V 00 00 00 00 -- --
00 W -- -- -- 00 00
00 -- W -- -- -- --
00 -- -- E -- -- --
00 -- -- -- Q -- --
-- 00 -- -- -- L --
-- 00 -- -- -- -- Y
=
T 00 00
00 S 00
00 00 Y
-
G 00 -- -- --
00 Q 00 -- --
-- 00 Y 00 --
-- -- 00 W 00
-- -- -- 00 D
=
T 00 00
00 S 00
00 00 Y
-
G 00 -- -- -- --
00 Q 00 -- -- --
-- 00 Y 00 00 --
-- -- 00 W -- 00
-- -- 00 -- Q --
-- -- -- 00 -- D
=
T 00 00
00 S 00
00 00 Y
-
W 0 0
0 Y -
0 - D
=
T 00 00
00 S 00
00 00 Y
-
W 0 0 -
0 Y - 0
0 - D -
- 0 - Q
=
T 00 00
00 S 00
00 00 Y
-
W 0 0 - -
0 Y - 0 0
0 - D - -
- 0 - Q -
- 0 - - Q
=
T 00 --
00 Y 00
-- 00 S
-
V 00 00
00 L --
00 -- Y
=
T 00 --
00 Y 00
-- 00 S
-
V 00 00 00 00 00 00 --
00 L 00 00 00 -- -- --
00 00 W 00 -- -- -- --
00 00 00 E -- -- -- --
00 00 -- -- Q 00 -- --
00 -- -- -- 00 Y 00 --
00 -- -- -- -- 00 W 00
-- -- -- -- -- -- 00 D
=
T 00 --
00 Y 00
-- 00 S
-
V 00 00 00 00 00 00 -- --
00 L 00 00 00 -- -- -- --
00 00 W 00 -- -- -- 00 --
00 00 00 E -- -- -- -- --
00 00 -- -- Q 00 -- -- --
00 -- -- -- 00 Y 00 -- --
00 -- -- -- -- 00 W -- 00
-- -- 00 -- -- -- -- Y --
-- -- -- -- -- -- 00 -- D
=
T 00 --
00 Y 00
-- 00 S
-
V 00 00 00 00 00 00 -- -- --
00 L 00 00 00 -- -- -- -- --
00 00 W 00 -- -- -- 00 -- --
00 00 00 E -- -- -- -- -- --
00 00 -- -- Q 00 -- -- -- --
00 -- -- -- 00 Y 00 -- 00 --
00 -- -- -- -- 00 W -- -- 00
-- -- 00 -- -- -- -- Y -- --
-- -- -- -- -- 00 -- -- Q --
-- -- -- -- -- -- 00 -- -- D
=
T 00 --
00 Y 00
-- 00 S
-
V 00 00 00 00 00 -- -- --
00 L 00 00 -- -- -- -- --
00 00 W 00 -- -- -- -- --
00 00 00 E -- -- -- -- --
00 -- -- -- W 00 00 -- --
00 -- -- -- 00 Y -- 00 --
-- -- -- -- 00 -- D -- --
-- -- -- -- -- 00 -- Q 00
-- -- -- -- -- -- -- 00 G
=
T 00 --
00 Y 00
-- 00 S
-
V 00 00 00 00 00 -- -- -- --
00 L 00 00 -- -- -- -- -- --
00 00 W 00 -- -- 00 -- -- --
00 00 00 E -- -- -- -- -- --
00 -- -- -- W 00 -- 00 -- --
00 -- -- -- 00 Y -- -- 00 --
-- -- 00 -- -- -- Y -- -- --
-- -- -- -- 00 -- -- D -- --
-- -- -- -- -- 00 -- -- Q 00
-- -- -- -- -- -- -- -- 00 G
=
T 00 --
00 Y 00
-- 00 S
-
V 00 00 00 00 00 -- -- -- -- --
00 L 00 00 -- -- -- -- -- -- --
00 00 W 00 -- -- 00 -- -- -- --
00 00 00 E -- -- -- -- -- -- --
00 -- -- -- W 00 -- 00 -- -- --
00 -- -- -- 00 Y -- -- 00 00 --
-- -- 00 -- -- -- Y -- -- -- --
-- -- -- -- 00 -- -- D -- -- --
-- -- -- -- -- 00 -- -- Q -- 00
-- -- -- -- -- 00 -- -- -- Q --
-- -- -- -- -- -- -- -- 00 -- G
=
T 00 --
00 Y 00
-- 00 S
-
V 00 00 00 00 00 -- -- --
00 L 00 00 00 -- -- -- --
00 00 W -- -- -- 00 -- --
00 00 -- E -- -- -- -- --
00 00 -- -- Q -- -- -- --
00 -- -- -- -- W -- 00 --
-- -- 00 -- -- -- Y -- 00
-- -- -- -- -- 00 -- Y --
-- -- -- -- -- -- 00 -- Q
=
T 00 --
00 Y 00
-- 00 S
-
V 00 00 -- -- -- --
00 Y 00 00 00 -- --
00 00 Q -- -- -- --
-- 00 -- W -- 00 --
-- 00 -- -- Q -- 00
-- -- -- 00 -- D --
-- -- -- -- 00 -- G
=
T 00 --
00 Y 00
-- 00 S
-
V 00 00 00 -- -- --
00 W -- -- 00 00 --
00 -- W -- -- -- --
00 -- -- E -- -- --
-- 00 -- -- L -- --
-- 00 -- -- -- Y 00
-- -- -- -- -- 00 Q
=
T 00 --
00 Y 00
-- 00 S
-
V 00 00 00 00 -- --
00 W -- -- -- 00 00
00 -- W -- -- -- --
00 -- -- E -- -- --
00 -- -- -- Q -- --
-- 00 -- -- -- L --
-- 00 -- -- -- -- Y
=
T 00 --
00 Y 00
-- 00 S
-
G 00 -- -- --
00 Q 00 -- --
-- 00 Y 00 --
-- -- 00 W 00
-- -- -- 00 D
=
T 00 --
00 Y 00
-- 00 S
-
G 00 -- -- -- --
00 Q 00 -- -- --
-- 00 Y 00 00 --
-- -- 00 W -- 00
-- -- 00 -- Q --
-- -- -- 00 -- D
=
T 00 --
00 Y 00
-- 00 S
-
W 0 -
0 Y 0
- 0 H
=
T 00 --
00 Y 00
-- 00 S
-
W 0 0 -
0 Y - 0
0 - D -
- 0 - Q
=
T 00 --
00 Y 00
-- 00 S
-
W 0 0 - -
0 Y - 0 0
0 - D - -
- 0 - Q -
- 0 - - Q
=
S 00 --
00 Y 00
-- 00 N
-
V 00 00
00 L --
00 -- Y
=
S 00 --
00 Y 00
-- 00 N
-
V 00 00 --
00 L -- 00
00 -- H --
-- 00 -- G
=
S 00 --
00 Y 00
-- 00 N
-
V 00 00
00 L 00
00 00 Q
=
S 00 --
00 Y 00
-- 00 N
-
V 00 00 --
00 L -- 00
00 -- Y --
-- 00 -- G
=
S 00 --
00 Y 00
-- 00 N
-
V 00 00 00 00 00 00 --
00 L 00 00 00 -- -- --
00 00 W 00 -- -- -- --
00 00 00 E -- -- -- --
00 00 -- -- Q 00 -- --
00 -- -- -- 00 Y 00 --
00 -- -- -- -- 00 W 00
-- -- -- -- -- -- 00 D
=
S 00 --
00 Y 00
-- 00 N
-
V 00 00 00 00 00 00 -- --
00 L 00 00 00 -- -- -- --
00 00 W 00 -- -- -- 00 --
00 00 00 E -- -- -- -- --
00 00 -- -- Q 00 -- -- --
00 -- -- -- 00 Y 00 -- --
00 -- -- -- -- 00 W -- 00
-- -- 00 -- -- -- -- Y --
-- -- -- -- -- -- 00 -- D
=
S 00 --
00 Y 00
-- 00 N
-
V 00 00 00 00 00 00 -- -- --
00 L 00 00 00 -- -- -- -- --
00 00 W 00 -- -- -- 00 -- --
00 00 00 E -- -- -- -- -- --
00 00 -- -- Q 00 -- -- -- --
00 -- -- -- 00 Y 00 -- 00 --
00 -- -- -- -- 00 W -- -- 00
-- -- 00 -- -- -- -- Y -- --
-- -- -- -- -- 00 -- -- Q --
-- -- -- -- -- -- 00 -- -- D
=
S 00 --
00 Y 00
-- 00 N
-
V 00 00 00 00 00 00 -- -- --
00 L 00 00 00 -- -- -- -- --
00 00 W 00 -- -- -- 00 -- --
00 00 00 E -- -- -- -- -- --
00 00 -- -- Q 00 -- -- -- --
00 -- -- -- 00 Y 00 -- 00 --
00 -- -- -- -- 00 W -- 00 00
-- -- 00 -- -- -- -- Y -- --
-- -- -- -- -- 00 00 -- Q --
-- -- -- -- -- -- 00 -- -- D
=
S 00 --
00 Y 00
-- 00 N
-
V 00 00 00 00 00 00 -- --
00 L 00 00 00 -- -- 00 --
00 00 W 00 -- -- -- -- --
00 00 00 E -- -- -- 00 --
00 00 -- -- Q 00 -- 00 --
00 -- -- -- 00 Y 00 -- --
00 -- -- -- -- 00 W -- 00
-- 00 -- 00 00 -- -- G --
-- -- -- -- -- -- 00 -- D
=
S 00 --
00 Y 00
-- 00 N
-
V 00 00 00 00 00 00 -- -- --
00 L 00 00 00 -- -- 00 -- --
00 00 W 00 -- -- -- -- 00 --
00 00 00 E -- -- -- 00 -- --
00 00 -- -- Q 00 -- 00 -- --
00 -- -- -- 00 Y 00 -- -- --
00 -- -- -- -- 00 W -- -- 00
-- 00 -- 00 00 -- -- G -- --
-- -- 00 -- -- -- -- -- Y --
-- -- -- -- -- -- 00 -- -- D
=
S 00 --
00 Y 00
-- 00 N
-
V 00 00 00 00 00 -- -- --
00 L 00 00 -- -- -- -- --
00 00 W 00 -- -- -- -- --
00 00 00 E -- -- -- -- --
00 -- -- -- W 00 00 -- --
00 -- -- -- 00 Y -- 00 --
-- -- -- -- 00 -- D -- --
-- -- -- -- -- 00 -- Q 00
-- -- -- -- -- -- -- 00 G
=
S 00 --
00 Y 00
-- 00 N
-
V 00 00 00 00 00 -- -- -- --
00 L 00 00 -- -- -- -- -- --
00 00 W 00 -- -- 00 -- -- --
00 00 00 E -- -- -- -- -- --
00 -- -- -- W 00 -- 00 -- --
00 -- -- -- 00 Y -- -- 00 --
-- -- 00 -- -- -- Y -- -- --
-- -- -- -- 00 -- -- D -- --
-- -- -- -- -- 00 -- -- Q 00
-- -- -- -- -- -- -- -- 00 G
=
S 00 --
00 Y 00
-- 00 N
-
V 00 00 00 00 00 -- -- -- -- --
00 L 00 00 -- -- -- -- -- -- --
00 00 W 00 -- -- 00 -- -- -- --
00 00 00 E -- -- -- -- -- -- --
00 -- -- -- W 00 -- 00 -- -- --
00 -- -- -- 00 Y -- -- 00 00 --
-- -- 00 -- -- -- Y -- -- -- --
-- -- -- -- 00 -- -- D -- -- --
-- -- -- -- -- 00 -- -- Q -- 00
-- -- -- -- -- 00 -- -- -- Q --
-- -- -- -- -- -- -- -- 00 -- G
=
S 00 --
00 Y 00
-- 00 N
-
V 00 00 00 00 00 -- -- -- --
00 L 00 00 -- -- 00 -- -- --
00 00 W 00 -- -- -- -- -- --
00 00 00 E -- -- 00 -- -- --
00 -- -- -- W 00 -- 00 -- --
00 -- -- -- 00 Y -- -- 00 --
-- 00 -- 00 -- -- G -- -- 00
-- -- -- -- 00 -- -- D -- --
-- -- -- -- -- 00 -- -- Q --
-- -- -- -- -- -- 00 -- -- Q
=
S 00 --
00 Y 00
-- 00 N
-
V 00 00 -- -- -- --
00 Y 00 00 00 -- --
00 00 Q -- -- -- --
-- 00 -- W -- 00 --
-- 00 -- -- Q -- 00
-- -- -- 00 -- D --
-- -- -- -- 00 -- G
=
S 00 --
00 Y 00
-- 00 N
-
V 00 00 00 00 -- --
00 W -- -- -- 00 00
00 -- W -- -- -- --
00 -- -- E -- -- --
00 -- -- -- Q -- --
-- 00 -- -- -- L --
-- 00 -- -- -- -- Y
=
S 00 --
00 Y 00
-- 00 N
-
V 00 00 00 00 -- -- --
00 W -- -- -- 00 00 --
00 -- W -- -- -- -- --
00 -- -- E -- -- -- 00
00 -- -- -- Q -- -- 00
-- 00 -- -- -- L -- --
-- 00 -- -- -- -- Y --
-- -- -- 00 00 -- -- G
=
S 00 --
00 Y 00
-- 00 N
-
G 00 -- -- --
00 Q 00 -- --
-- 00 Y 00 --
-- -- 00 W 00
-- -- -- 00 D
=
S 00 --
00 Y 00
-- 00 N
-
G 00 -- -- -- --
00 Q 00 -- -- --
-- 00 Y 00 00 --
-- -- 00 W -- 00
-- -- 00 -- Q --
-- -- -- 00 -- D
=
S 00 --
00 Y 00
-- 00 N
-
W 0 -
0 H 0
- 0 Y
=
S 00 --
00 Y 00
-- 00 N
-
W 0 0
0 Y -
0 - D
=
S 00 --
00 Y 00
-- 00 N
-
W 0 -
0 Y 0
- 0 H
=
S 00 --
00 Y 00
-- 00 N
-
W 0 0 0 -
0 Y 0 - 0
0 0 Q - -
0 - - D -
- 0 - - Q
=
S 00 --
00 Y 00
-- 00 N
-
W 0 0 -
0 Y - 0
0 - D -
- 0 - Q
=
S 00 --
00 Y 00
-- 00 N
-
W 0 0 - -
0 Y - 0 0
0 - D - -
- 0 - Q -
- 0 - - Q
=
S 00 00
00 Y 00
00 00 N
-
V 00 00
00 L --
00 -- Y
=
S 00 00
00 Y 00
00 00 N
-
V 00 00 --
00 L -- 00
00 -- H --
-- 00 -- G
=
S 00 00
00 Y 00
00 00 N
-
V 00 00
00 L 00
00 00 Q
=
S 00 00
00 Y 00
00 00 N
-
V 00 00 --
00 L -- 00
00 -- Y --
-- 00 -- G
=
S 00 00
00 Y 00
00 00 N
-
V 00 00 00 00 00 00 --
00 L 00 00 00 -- -- --
00 00 W 00 -- -- -- --
00 00 00 E -- -- -- --
00 00 -- -- Q 00 -- --
00 -- -- -- 00 Y 00 --
00 -- -- -- -- 00 W 00
-- -- -- -- -- -- 00 D
=
S 00 00
00 Y 00
00 00 N
-
V 00 00 00 00 00 00 -- --
00 L 00 00 00 -- -- -- --
00 00 W 00 -- -- -- 00 --
00 00 00 E -- -- -- -- --
00 00 -- -- Q 00 -- -- --
00 -- -- -- 00 Y 00 -- --
00 -- -- -- -- 00 W -- 00
-- -- 00 -- -- -- -- Y --
-- -- -- -- -- -- 00 -- D
=
S 00 00
00 Y 00
00 00 N
-
V 00 00 00 00 00 00 -- -- --
00 L 00 00 00 -- -- -- -- --
00 00 W 00 -- -- -- 00 -- --
00 00 00 E -- -- -- -- -- --
00 00 -- -- Q 00 -- -- -- --
00 -- -- -- 00 Y 00 -- 00 --
00 -- -- -- -- 00 W -- -- 00
-- -- 00 -- -- -- -- Y -- --
-- -- -- -- -- 00 -- -- Q --
-- -- -- -- -- -- 00 -- -- D
=
S 00 00
00 Y 00
00 00 N
-
V 00 00 00 00 00 00 -- -- --
00 L 00 00 00 -- -- -- -- --
00 00 W 00 -- -- -- 00 -- --
00 00 00 E -- -- -- -- -- --
00 00 -- -- Q 00 -- -- -- --
00 -- -- -- 00 Y 00 -- 00 --
00 -- -- -- -- 00 W -- 00 00
-- -- 00 -- -- -- -- Y -- --
-- -- -- -- -- 00 00 -- Q --
-- -- -- -- -- -- 00 -- -- D
=
S 00 00
00 Y 00
00 00 N
-
V 00 00 00 00 00 00 -- --
00 L 00 00 00 -- -- 00 --
00 00 W 00 -- -- -- -- --
00 00 00 E -- -- -- 00 --
00 00 -- -- Q 00 -- 00 --
00 -- -- -- 00 Y 00 -- --
00 -- -- -- -- 00 W -- 00
-- 00 -- 00 00 -- -- G --
-- -- -- -- -- -- 00 -- D
=
S 00 00
00 Y 00
00 00 N
-
V 00 00 00 00 00 00 -- -- --
00 L 00 00 00 -- -- 00 -- --
00 00 W 00 -- -- -- -- 00 --
00 00 00 E -- -- -- 00 -- --
00 00 -- -- Q 00 -- 00 -- --
00 -- -- -- 00 Y 00 -- -- --
00 -- -- -- -- 00 W -- -- 00
-- 00 -- 00 00 -- -- G -- --
-- -- 00 -- -- -- -- -- Y --
-- -- -- -- -- -- 00 -- -- D
=
S 00 00
00 Y 00
00 00 N
-
V 00 00 00 00 00 -- -- --
00 L 00 00 -- -- -- -- --
00 00 W 00 -- -- -- -- --
00 00 00 E -- -- -- -- --
00 -- -- -- W 00 00 -- --
00 -- -- -- 00 Y -- 00 --
-- -- -- -- 00 -- D -- --
-- -- -- -- -- 00 -- Q 00
-- -- -- -- -- -- -- 00 G
=
S 00 00
00 Y 00
00 00 N
-
V 00 00 00 00 00 -- -- -- --
00 L 00 00 -- -- -- -- -- --
00 00 W 00 -- -- 00 -- -- --
00 00 00 E -- -- -- -- -- --
00 -- -- -- W 00 -- 00 -- --
00 -- -- -- 00 Y -- -- 00 --
-- -- 00 -- -- -- Y -- -- --
-- -- -- -- 00 -- -- D -- --
-- -- -- -- -- 00 -- -- Q 00
-- -- -- -- -- -- -- -- 00 G
=
S 00 00
00 Y 00
00 00 N
-
V 00 00 00 00 00 -- -- -- -- --
00 L 00 00 -- -- -- -- -- -- --
00 00 W 00 -- -- 00 -- -- -- --
00 00 00 E -- -- -- -- -- -- --
00 -- -- -- W 00 -- 00 -- -- --
00 -- -- -- 00 Y -- -- 00 00 --
-- -- 00 -- -- -- Y -- -- -- --
-- -- -- -- 00 -- -- D -- -- --
-- -- -- -- -- 00 -- -- Q -- 00
-- -- -- -- -- 00 -- -- -- Q --
-- -- -- -- -- -- -- -- 00 -- G
=
S 00 00
00 Y 00
00 00 N
-
V 00 00 00 00 00 -- -- -- --
00 L 00 00 -- -- 00 -- -- --
00 00 W 00 -- -- -- -- -- --
00 00 00 E -- -- 00 -- -- --
00 -- -- -- W 00 -- 00 -- --
00 -- -- -- 00 Y -- -- 00 --
-- 00 -- 00 -- -- G -- -- 00
-- -- -- -- 00 -- -- D -- --
-- -- -- -- -- 00 -- -- Q --
-- -- -- -- -- -- 00 -- -- Q
=
S 00 00
00 Y 00
00 00 N
-
V 00 00 -- -- -- --
00 Y 00 00 00 -- --
00 00 Q -- -- -- --
-- 00 -- W -- 00 --
-- 00 -- -- Q -- 00
-- -- -- 00 -- D --
-- -- -- -- 00 -- G
=
S 00 00
00 Y 00
00 00 N
-
V 00 00 00 00 -- --
00 W -- -- -- 00 00
00 -- W -- -- -- --
00 -- -- E -- -- --
00 -- -- -- Q -- --
-- 00 -- -- -- L --
-- 00 -- -- -- -- Y
=
S 00 00
00 Y 00
00 00 N
-
V 00 00 00 00 -- -- --
00 W -- -- -- 00 00 --
00 -- W -- -- -- -- --
00 -- -- E -- -- -- 00
00 -- -- -- Q -- -- 00
-- 00 -- -- -- L -- --
-- 00 -- -- -- -- Y --
-- -- -- 00 00 -- -- G
=
S 00 00
00 Y 00
00 00 N
-
G 00 -- -- --
00 Q 00 -- --
-- 00 Y 00 --
-- -- 00 W 00
-- -- -- 00 D
=
S 00 00
00 Y 00
00 00 N
-
G 00 -- -- -- --
00 Q 00 -- -- --
-- 00 Y 00 00 --
-- -- 00 W -- 00
-- -- 00 -- Q --
-- -- -- 00 -- D
=
S 00 00
00 Y 00
00 00 N
-
W 0 -
0 H 0
- 0 Y
=
S 00 00
00 Y 00
00 00 N
-
W 0 0
0 Y -
0 - D
=
S 00 00
00 Y 00
00 00 N
-
W 0 -
0 Y 0
- 0 H
=
S 00 00
00 Y 00
00 00 N
-
W 0 0 0 -
0 Y 0 - 0
0 0 Q - -
0 - - D -
- 0 - - Q
=
S 00 00
00 Y 00
00 00 N
-
W 0 0 -
0 Y - 0
0 - D -
- 0 - Q
=
S 00 00
00 Y 00
00 00 N
-
W 0 0 - -
0 Y - 0 0
0 - D - -
- 0 - Q -
- 0 - - Q
=
T 00 00
00 S --
00 -- Y
-
V 00 00 --
00 L -- 00
00 -- H --
-- 00 -- G
=
T 00 00
00 S --
00 -- Y
-
V 00 00 --
00 L -- 00
00 -- Y --
-- 00 -- G
=
T 00 00
00 S --
00 -- Y
-
V 00 00 00 00 00 00 -- -- --
00 L 00 00 00 -- -- -- -- --
00 00 W 00 -- -- -- 00 -- --
00 00 00 E -- -- -- -- -- --
00 00 -- -- Q 00 -- -- -- --
00 -- -- -- 00 Y 00 -- 00 --
00 -- -- -- -- 00 W -- 00 00
-- -- 00 -- -- -- -- Y -- --
-- -- -- -- -- 00 00 -- Q --
-- -- -- -- -- -- 00 -- -- D
=
T 00 00
00 S --
00 -- Y
-
V 00 00 00 00 00 00 -- --
00 L 00 00 00 -- -- 00 --
00 00 W 00 -- -- -- -- --
00 00 00 E -- -- -- 00 --
00 00 -- -- Q 00 -- 00 --
00 -- -- -- 00 Y 00 -- --
00 -- -- -- -- 00 W -- 00
-- 00 -- 00 00 -- -- G --
-- -- -- -- -- -- 00 -- D
=
T 00 00
00 S --
00 -- Y
-
V 00 00 00 00 00 00 -- -- --
00 L 00 00 00 -- -- 00 -- --
00 00 W 00 -- -- -- -- 00 --
00 00 00 E -- -- -- 00 -- --
00 00 -- -- Q 00 -- 00 -- --
00 -- -- -- 00 Y 00 -- -- --
00 -- -- -- -- 00 W -- -- 00
-- 00 -- 00 00 -- -- G -- --
-- -- 00 -- -- -- -- -- Y --
-- -- -- -- -- -- 00 -- -- D
=
T 00 00
00 S --
00 -- Y
-
V 00 00 00 00 00 -- -- -- --
00 L 00 00 -- -- 00 -- -- --
00 00 W 00 -- -- -- -- -- --
00 00 00 E -- -- 00 -- -- --
00 -- -- -- W 00 -- 00 -- --
00 -- -- -- 00 Y -- -- 00 --
-- 00 -- 00 -- -- G -- -- 00
-- -- -- -- 00 -- -- D -- --
-- -- -- -- -- 00 -- -- Q --
-- -- -- -- -- -- 00 -- -- Q
=
T 00 00
00 S --
00 -- Y
-
V 00 00 00 00 -- -- --
00 W -- -- -- 00 00 --
00 -- W -- -- -- -- --
00 -- -- E -- -- -- 00
00 -- -- -- Q -- -- 00
-- 00 -- -- -- L -- --
-- 00 -- -- -- -- Y --
-- -- -- 00 00 -- -- G
=
T 00 00
00 S --
00 -- Y
-
W 0 -
0 H 0
- 0 Y
=
T 00 00
00 S --
00 -- Y
-
W 0 0 0 -
0 Y 0 - 0
0 0 Q - -
0 - - D -
- 0 - - Q
=
T 00 --
00 S 00
-- 00 Y
-
V 00 00 --
00 L -- 00
00 -- H --
-- 00 -- G
=
T 00 --
00 S 00
-- 00 Y
-
V 00 00 --
00 L -- 00
00 -- Y --
-- 00 -- G
=
T 00 --
00 S 00
-- 00 Y
-
V 00 00 00 00 00 00 -- --
00 L 00 00 00 -- -- 00 --
00 00 W 00 -- -- -- -- --
00 00 00 E -- -- -- 00 --
00 00 -- -- Q 00 -- 00 --
00 -- -- -- 00 Y 00 -- --
00 -- -- -- -- 00 W -- 00
-- 00 -- 00 00 -- -- G --
-- -- -- -- -- -- 00 -- D
=
T 00 --
00 S 00
-- 00 Y
-
V 00 00 00 00 00 00 -- -- --
00 L 00 00 00 -- -- 00 -- --
00 00 W 00 -- -- -- -- 00 --
00 00 00 E -- -- -- 00 -- --
00 00 -- -- Q 00 -- 00 -- --
00 -- -- -- 00 Y 00 -- -- --
00 -- -- -- -- 00 W -- -- 00
-- 00 -- 00 00 -- -- G -- --
-- -- 00 -- -- -- -- -- Y --
-- -- -- -- -- -- 00 -- -- D
=
T 00 --
00 S 00
-- 00 Y
-
V 00 00 00 00 00 -- -- -- --
00 L 00 00 -- -- 00 -- -- --
00 00 W 00 -- -- -- -- -- --
00 00 00 E -- -- 00 -- -- --
00 -- -- -- W 00 -- 00 -- --
00 -- -- -- 00 Y -- -- 00 --
-- 00 -- 00 -- -- G -- -- 00
-- -- -- -- 00 -- -- D -- --
-- -- -- -- -- 00 -- -- Q --
-- -- -- -- -- -- 00 -- -- Q
=
T 00 --
00 S 00
-- 00 Y
-
V 00 00 00 00 -- -- --
00 W -- -- -- 00 00 --
00 -- W -- -- -- -- --
00 -- -- E -- -- -- 00
00 -- -- -- Q -- -- 00
-- 00 -- -- -- L -- --
-- 00 -- -- -- -- Y --
-- -- -- 00 00 -- -- G
=
T 00 --
00 S 00
-- 00 Y
-
W 0 -
0 H 0
- 0 Y
=
T 00 --
00 S 00
-- 00 Y
-
W 0 -
0 Y 0
- 0 H
=
T 00 00
00 S 00
00 00 Y
-
V 00 00 --
00 L -- 00
00 -- H --
-- 00 -- G
=
T 00 00
00 S 00
00 00 Y
-
V 00 00 --
00 L -- 00
00 -- Y --
-- 00 -- G
=
T 00 00
00 S 00
00 00 Y
-
V 00 00 00 00 00 00 -- -- --
00 L 00 00 00 -- -- -- -- --
00 00 W 00 -- -- -- 00 -- --
00 00 00 E -- -- -- -- -- --
00 00 -- -- Q 00 -- -- -- --
00 -- -- -- 00 Y 00 -- 00 --
00 -- -- -- -- 00 W -- 00 00
-- -- 00 -- -- -- -- Y -- --
-- -- -- -- -- 00 00 -- Q --
-- -- -- -- -- -- 00 -- -- D
=
T 00 00
00 S 00
00 00 Y
-
V 00 00 00 00 00 00 -- --
00 L 00 00 00 -- -- 00 --
00 00 W 00 -- -- -- -- --
00 00 00 E -- -- -- 00 --
00 00 -- -- Q 00 -- 00 --
00 -- -- -- 00 Y 00 -- --
00 -- -- -- -- 00 W -- 00
-- 00 -- 00 00 -- -- G --
-- -- -- -- -- -- 00 -- D
=
T 00 00
00 S 00
00 00 Y
-
V 00 00 00 00 00 00 -- -- --
00 L 00 00 00 -- -- 00 -- --
00 00 W 00 -- -- -- -- 00 --
00 00 00 E -- -- -- 00 -- --
00 00 -- -- Q 00 -- 00 -- --
00 -- -- -- 00 Y 00 -- -- --
00 -- -- -- -- 00 W -- -- 00
-- 00 -- 00 00 -- -- G -- --
-- -- 00 -- -- -- -- -- Y --
-- -- -- -- -- -- 00 -- -- D
=
T 00 00
00 S 00
00 00 Y
-
V 00 00 00 00 00 -- -- -- --
00 L 00 00 -- -- 00 -- -- --
00 00 W 00 -- -- -- -- -- --
00 00 00 E -- -- 00 -- -- --
00 -- -- -- W 00 -- 00 -- --
00 -- -- -- 00 Y -- -- 00 --
-- 00 -- 00 -- -- G -- -- 00
-- -- -- -- 00 -- -- D -- --
-- -- -- -- -- 00 -- -- Q --
-- -- -- -- -- -- 00 -- -- Q
=
T 00 00
00 S 00
00 00 Y
-
V 00 00 00 00 -- -- --
00 W -- -- -- 00 00 --
00 -- W -- -- -- -- --
00 -- -- E -- -- -- 00
00 -- -- -- Q -- -- 00
-- 00 -- -- -- L -- --
-- 00 -- -- -- -- Y --
-- -- -- 00 00 -- -- G
=
T 00 00
00 S 00
00 00 Y
-
W 0 -
0 H 0
- 0 Y
=
T 00 00
00 S 00
00 00 Y
-
W 0 -
0 Y 0
- 0 H
=
T 00 00
00 S 00
00 00 Y
-
W 0 0 0 -
0 Y 0 - 0
0 0 Q - -
0 - - D -
- 0 - - Q
=
T 00 --
00 Y 00
-- 00 S
-
V 00 00 --
00 L -- 00
00 -- H --
-- 00 -- G
=
T 00 --
00 Y 00
-- 00 S
-
V 00 00 --
00 L -- 00
00 -- Y --
-- 00 -- G
=
T 00 --
00 Y 00
-- 00 S
-
V 00 00 00 00 00 00 -- -- --
00 L 00 00 00 -- -- -- -- --
00 00 W 00 -- -- -- 00 -- --
00 00 00 E -- -- -- -- -- --
00 00 -- -- Q 00 -- -- -- --
00 -- -- -- 00 Y 00 -- 00 --
00 -- -- -- -- 00 W -- 00 00
-- -- 00 -- -- -- -- Y -- --
-- -- -- -- -- 00 00 -- Q --
-- -- -- -- -- -- 00 -- -- D
=
T 00 --
00 Y 00
-- 00 S
-
V 00 00 00 00 00 00 -- --
00 L 00 00 00 -- -- 00 --
00 00 W 00 -- -- -- -- --
00 00 00 E -- -- -- 00 --
00 00 -- -- Q 00 -- 00 --
00 -- -- -- 00 Y 00 -- --
00 -- -- -- -- 00 W -- 00
-- 00 -- 00 00 -- -- G --
-- -- -- -- -- -- 00 -- D
=
T 00 --
00 Y 00
-- 00 S
-
V 00 00 00 00 00 00 -- -- --
00 L 00 00 00 -- -- 00 -- --
00 00 W 00 -- -- -- -- 00 --
00 00 00 E -- -- -- 00 -- --
00 00 -- -- Q 00 -- 00 -- --
00 -- -- -- 00 Y 00 -- -- --
00 -- -- -- -- 00 W -- -- 00
-- 00 -- 00 00 -- -- G -- --
-- -- 00 -- -- -- -- -- Y --
-- -- -- -- -- -- 00 -- -- D
=
T 00 --
00 Y 00
-- 00 S
-
V 00 00 00 00 00 -- -- -- --
00 L 00 00 -- -- 00 -- -- --
00 00 W 00 -- -- -- -- -- --
00 00 00 E -- -- 00 -- -- --
00 -- -- -- W 00 -- 00 -- --
00 -- -- -- 00 Y -- -- 00 --
-- 00 -- 00 -- -- G -- -- 00
-- -- -- -- 00 -- -- D -- --
-- -- -- -- -- 00 -- -- Q --
-- -- -- -- -- -- 00 -- -- Q
=
T 00 --
00 Y 00
-- 00 S
-
V 00 00 00 00 -- -- --
00 W -- -- -- 00 00 --
00 -- W -- -- -- -- --
00 -- -- E -- -- -- 00
00 -- -- -- Q -- -- 00
-- 00 -- -- -- L -- --
-- 00 -- -- -- -- Y --
-- -- -- 00 00 -- -- G
=
T 00 --
00 Y 00
-- 00 S
-
W 0 -
0 H 0
- 0 Y
=
T 00 --
00 Y 00
-- 00 S
-
W 0 0 0 -
0 Y 0 - 0
0 0 Q - -
0 - - D -
- 0 - - Q
=
S 00 --
00 Y 00
-- 00 N
-
V 00 00 00 00 00 -- -- --
00 L 00 00 00 -- -- -- --
00 00 W -- -- -- 00 -- --
00 00 -- E -- -- -- -- --
00 00 -- -- Q -- -- -- --
00 -- -- -- -- W -- 00 --
-- -- 00 -- -- -- Y -- 00
-- -- -- -- -- 00 -- Y --
-- -- -- -- -- -- 00 -- Q
=
S 00 --
00 Y 00
-- 00 N
-
V 00 00 00 -- -- --
00 W -- -- 00 00 --
00 -- W -- -- -- --
00 -- -- E -- -- --
-- 00 -- -- L -- --
-- 00 -- -- -- Y 00
-- -- -- -- -- 00 Q
=
S 00 00
00 Y 00
00 00 N
-
V 00 00 00 00 00 -- -- --
00 L 00 00 00 -- -- -- --
00 00 W -- -- -- 00 -- --
00 00 -- E -- -- -- -- --
00 00 -- -- Q -- -- -- --
00 -- -- -- -- W -- 00 --
-- -- 00 -- -- -- Y -- 00
-- -- -- -- -- 00 -- Y --
-- -- -- -- -- -- 00 -- Q
=
#
G 00 --
00 Y 00
-- 00 Y
-
V 00 00 -- --
00 A 00 00 --
00 00 P 00 00
-- 00 00 F 00
-- -- 00 00 T
=
G 00 --
00 Y 00
-- 00 Y
-
V 00 -- -- -- --
00 P 00 -- -- --
-- 00 L 00 00 00
-- -- 00 L 00 --
-- -- 00 00 G --
-- -- 00 -- -- A
=
G 00 --
00 Y 00
-- 00 Y
-
V 00 --
00 Q 00
-- 00 K
=
#
S 00 00
00 Y 00
00 00 N
-
V 00 00 00 00 -- -- -- --
00 W -- -- -- 00 00 -- --
00 -- W -- -- -- -- -- --
00 -- -- Y -- -- -- 00 --
00 -- -- -- E -- -- -- --
-- 00 -- -- -- L -- -- --
-- 00 -- -- -- -- D -- --
-- -- -- 00 -- -- -- Q 00
-- -- -- -- -- -- -- 00 G
=
S 00 --
00 Y 00
-- 00 N
-
V 00 00
00 L --
00 -- Y
=
S 00 --
00 Y 00
-- 00 N
-
V 00 00 --
00 L -- 00
00 -- H --
-- 00 -- G
=
S 00 --
00 Y 00
-- 00 N
-
V 00 00
00 L 00
00 00 Q
=
S 00 --
00 Y 00
-- 00 N
-
V 00 00 --
00 L -- 00
00 -- Y --
-- 00 -- G
=
S 00 --
00 Y 00
-- 00 N
-
V 00 00 00 00 00 00 --
00 L 00 00 00 -- -- --
00 00 W 00 -- -- -- --
00 00 00 E -- -- -- --
00 00 -- -- Q 00 -- --
00 -- -- -- 00 Y 00 --
00 -- -- -- -- 00 W 00
-- -- -- -- -- -- 00 D
=
S 00 --
00 Y 00
-- 00 N
-
V 00 00 00 00 00 00 -- --
00 L 00 00 00 -- -- -- --
00 00 W 00 -- -- -- 00 --
00 00 00 E -- -- -- -- --
00 00 -- -- Q 00 -- -- --
00 -- -- -- 00 Y 00 -- --
00 -- -- -- -- 00 W -- 00
-- -- 00 -- -- -- -- Y --
-- -- -- -- -- -- 00 -- D
=
S 00 --
00 Y 00
-- 00 N
-
V 00 00 00 00 00 00 -- -- --
00 L 00 00 00 -- -- -- -- --
00 00 W 00 -- -- -- 00 -- --
00 00 00 E -- -- -- -- -- --
00 00 -- -- Q 00 -- -- -- --
00 -- -- -- 00 Y 00 -- 00 --
00 -- -- -- -- 00 W -- -- 00
-- -- 00 -- -- -- -- Y -- --
-- -- -- -- -- 00 -- -- Q --
-- -- -- -- -- -- 00 -- -- D
=
S 00 --
00 Y 00
-- 00 N
-
V 00 00 00 00 00 00 -- -- --
00 L 00 00 00 -- -- -- -- --
00 00 W 00 -- -- -- 00 -- --
00 00 00 E -- -- -- -- -- --
00 00 -- -- Q 00 -- -- -- --
00 -- -- -- 00 Y 00 -- 00 --
00 -- -- -- -- 00 W -- 00 00
-- -- 00 -- -- -- -- Y -- --
-- -- -- -- -- 00 00 -- Q --
-- -- -- -- -- -- 00 -- -- D
=
S 00 --
00 Y 00
-- 00 N
-
V 00 00 00 00 00 00 -- --
00 L 00 00 00 -- -- 00 --
00 00 W 00 -- -- -- -- --
00 00 00 E -- -- -- 00 --
00 00 -- -- Q 00 -- 00 --
00 -- -- -- 00 Y 00 -- --
00 -- -- -- -- 00 W -- 00
-- 00 -- 00 00 -- -- G --
-- -- -- -- -- -- 00 -- D
=
S 00 --
00 Y 00
-- 00 N
-
V 00 00 00 00 00 00 -- -- --
00 L 00 00 00 -- -- 00 -- --
00 00 W 00 -- -- -- -- 00 --
00 00 00 E -- -- -- 00 -- --
00 00 -- -- Q 00 -- 00 -- --
00 -- -- -- 00 Y 00 -- -- --
00 -- -- -- -- 00 W -- -- 00
-- 00 -- 00 00 -- -- G -- --
-- -- 00 -- -- -- -- -- Y --
-- -- -- -- -- -- 00 -- -- D
=
S 00 --
00 Y 00
-- 00 N
-
V 00 00 00 00 00 -- -- --
00 L 00 00 -- -- -- -- --
00 00 W 00 -- -- -- -- --
00 00 00 E -- -- -- -- --
00 -- -- -- W 00 00 -- --
00 -- -- -- 00 Y -- 00 --
-- -- -- -- 00 -- D -- --
-- -- -- -- -- 00 -- Q 00
-- -- -- -- -- -- -- 00 G
=
S 00 --
00 Y 00
-- 00 N
-
V 00 00 00 00 00 -- -- -- --
00 L 00 00 -- -- -- -- -- --
00 00 W 00 -- -- 00 -- -- --
00 00 00 E -- -- -- -- -- --
00 -- -- -- W 00 -- 00 -- --
00 -- -- -- 00 Y -- -- 00 --
-- -- 00 -- -- -- Y -- -- --
-- -- -- -- 00 -- -- D -- --
-- -- -- -- -- 00 -- -- Q 00
-- -- -- -- -- -- -- -- 00 G
=
S 00 --
00 Y 00
-- 00 N
-
V 00 00 00 00 00 -- -- -- -- --
00 L 00 00 -- -- -- -- -- -- --
00 00 W 00 -- -- 00 -- -- -- --
00 00 00 E -- -- -- -- -- -- --
00 -- -- -- W 00 -- 00 -- -- --
00 -- -- -- 00 Y -- -- 00 00 --
-- -- 00 -- -- -- Y -- -- -- --
-- -- -- -- 00 -- -- D -- -- --
-- -- -- -- -- 00 -- -- Q -- 00
-- -- -- -- -- 00 -- -- -- Q --
-- -- -- -- -- -- -- -- 00 -- G
=
S 00 --
00 Y 00
-- 00 N
-
V 00 00 00 00 00 -- -- -- --
00 L 00 00 -- -- 00 -- -- --
00 00 W 00 -- -- -- -- -- --
00 00 00 E -- -- 00 -- -- --
00 -- -- -- W 00 -- 00 -- --
00 -- -- -- 00 Y -- -- 00 --
-- 00 -- 00 -- -- G -- -- 00
-- -- -- -- 00 -- -- D -- --
-- -- -- -- -- 00 -- -- Q --
-- -- -- -- -- -- 00 -- -- Q
=
S 00 --
00 Y 00
-- 00 N
-
V 00 00 -- -- -- --
00 Y 00 00 00 -- --
00 00 Q -- -- -- --
-- 00 -- W -- 00 --
-- 00 -- -- Q -- 00
-- -- -- 00 -- D --
-- -- -- -- 00 -- G
=
S 00 --
00 Y 00
-- 00 N
-
V 00 00 00 00 -- --
00 W -- -- -- 00 00
00 -- W -- -- -- --
00 -- -- E -- -- --
00 -- -- -- Q -- --
-- 00 -- -- -- L --
-- 00 -- -- -- -- Y
=
S 00 --
00 Y 00
-- 00 N
-
V 00 00 00 00 -- -- --
00 W -- -- -- 00 00 --
00 -- W -- -- -- -- --
00 -- -- E -- -- -- 00
00 -- -- -- Q -- -- 00
-- 00 -- -- -- L -- --
-- 00 -- -- -- -- Y --
-- -- -- 00 00 -- -- G
=
S 00 --
00 Y 00
-- 00 N
-
G 00 -- -- --
00 Q 00 -- --
-- 00 Y 00 --
-- -- 00 W 00
-- -- -- 00 D
=
S 00 --
00 Y 00
-- 00 N
-
G 00 -- -- -- --
00 Q 00 -- -- --
-- 00 Y 00 00 --
-- -- 00 W -- 00
-- -- 00 -- Q --
-- -- -- 00 -- D
=
S 00 --
00 Y 00
-- 00 N
-
W 0 -
0 H 0
- 0 Y
=
S 00 --
00 Y 00
-- 00 N
-
W 0 0
0 Y -
0 - D
=
S 00 --
00 Y 00
-- 00 N
-
W 0 -
0 Y 0
- 0 H
=
S 00 --
00 Y 00
-- 00 N
-
W 0 0 0 -
0 Y 0 - 0
0 0 Q - -
0 - - D -
- 0 - - Q
=
S 00 --
00 Y 00
-- 00 N
-
W 0 0 -
0 Y - 0
0 - D -
- 0 - Q
=
S 00 --
00 Y 00
-- 00 N
-
W 0 0 - -
0 Y - 0 0
0 - D - -
- 0 - Q -
- 0 - - Q
=
S 00 00
00 Y 00
00 00 N
-
V 00 00
00 L --
00 -- Y
=
S 00 00
00 Y 00
00 00 N
-
V 00 00 --
00 L -- 00
00 -- H --
-- 00 -- G
=
S 00 00
00 Y 00
00 00 N
-
V 00 00
00 L 00
00 00 Q
=
S 00 00
00 Y 00
00 00 N
-
V 00 00 --
00 L -- 00
00 -- Y --
-- 00 -- G
=
S 00 00
00 Y 00
00 00 N
-
V 00 00 00 00 00 00 --
00 L 00 00 00 -- -- --
00 00 W 00 -- -- -- --
00 00 00 E -- -- -- --
00 00 -- -- Q 00 -- --
00 -- -- -- 00 Y 00 --
00 -- -- -- -- 00 W 00
-- -- -- -- -- -- 00 D
=
S 00 00
00 Y 00
00 00 N
-
V 00 00 00 00 00 00 -- --
00 L 00 00 00 -- -- -- --
00 00 W 00 -- -- -- 00 --
00 00 00 E -- -- -- -- --
00 00 -- -- Q 00 -- -- --
00 -- -- -- 00 Y 00 -- --
00 -- -- -- -- 00 W -- 00
-- -- 00 -- -- -- -- Y --
-- -- -- -- -- -- 00 -- D
=
S 00 00
00 Y 00
00 00 N
-
V 00 00 00 00 00 00 -- -- --
00 L 00 00 00 -- -- -- -- --
00 00 W 00 -- -- -- 00 -- --
00 00 00 E -- -- -- -- -- --
00 00 -- -- Q 00 -- -- -- --
00 -- -- -- 00 Y 00 -- 00 --
00 -- -- -- -- 00 W -- -- 00
-- -- 00 -- -- -- -- Y -- --
-- -- -- -- -- 00 -- -- Q --
-- -- -- -- -- -- 00 -- -- D
=
S 00 00
00 Y 00
00 00 N
-
V 00 00 00 00 00 00 -- -- --
00 L 00 00 00 -- -- -- -- --
00 00 W 00 -- -- -- 00 -- --
00 00 00 E -- -- -- -- -- --
00 00 -- -- Q 00 -- -- -- --
00 -- -- -- 00 Y 00 -- 00 --
00 -- -- -- -- 00 W -- 00 00
-- -- 00 -- -- -- -- Y -- --
-- -- -- -- -- 00 00 -- Q --
-- -- -- -- -- -- 00 -- -- D
=
S 00 00
00 Y 00
00 00 N
-
V 00 00 00 00 00 00 -- --
00 L 00 00 00 -- -- 00 --
00 00 W 00 -- -- -- -- --
00 00 00 E -- -- -- 00 --
00 00 -- -- Q 00 -- 00 --
00 -- -- -- 00 Y 00 -- --
00 -- -- -- -- 00 W -- 00
-- 00 -- 00 00 -- -- G --
-- -- -- -- -- -- 00 -- D
=
S 00 00
00 Y 00
00 00 N
-
V 00 00 00 00 00 00 -- -- --
00 L 00 00 00 -- -- 00 -- --
00 00 W 00 -- -- -- -- 00 --
00 00 00 E -- -- -- 00 -- --
00 00 -- -- Q 00 -- 00 -- --
00 -- -- -- 00 Y 00 -- -- --
00 -- -- -- -- 00 W -- -- 00
-- 00 -- 00 00 -- -- G -- --
-- -- 00 -- -- -- -- -- Y --
-- -- -- -- -- -- 00 -- -- D
=
S 00 00
00 Y 00
00 00 N
-
V 00 00 00 00 00 -- -- --
00 L 00 00 -- -- -- -- --
00 00 W 00 -- -- -- -- --
00 00 00 E -- -- -- -- --
00 -- -- -- W 00 00 -- --
00 -- -- -- 00 Y -- 00 --
-- -- -- -- 00 -- D -- --
-- -- -- -- -- 00 -- Q 00
-- -- -- -- -- -- -- 00 G
=
S 00 00
00 Y 00
00 00 N
-
V 00 00 00 00 00 -- -- -- --
00 L 00 00 -- -- -- -- -- --
00 00 W 00 -- -- 00 -- -- --
00 00 00 E -- -- -- -- -- --
00 -- -- -- W 00 -- 00 -- --
00 -- -- -- 00 Y -- -- 00 --
-- -- 00 -- -- -- Y -- -- --
-- -- -- -- 00 -- -- D -- --
-- -- -- -- -- 00 -- -- Q 00
-- -- -- -- -- -- -- -- 00 G
=
S 00 00
00 Y 00
00 00 N
-
V 00 00 00 00 00 -- -- -- -- --
00 L 00 00 -- -- -- -- -- -- --
00 00 W 00 -- -- 00 -- -- -- --
00 00 00 E -- -- -- -- -- -- --
00 -- -- -- W 00 -- 00 -- -- --
00 -- -- -- 00 Y -- -- 00 00 --
-- -- 00 -- -- -- Y -- -- -- --
-- -- -- -- 00 -- -- D -- -- --
-- -- -- -- -- 00 -- -- Q -- 00
-- -- -- -- -- 00 -- -- -- Q --
-- -- -- -- -- -- -- -- 00 -- G
=
S 00 00
00 Y 00
00 00 N
-
V 00 00 00 00 00 -- -- -- --
00 L 00 00 -- -- 00 -- -- --
00 00 W 00 -- -- -- -- -- --
00 00 00 E -- -- 00 -- -- --
00 -- -- -- W 00 -- 00 -- --
00 -- -- -- 00 Y -- -- 00 --
-- 00 -- 00 -- -- G -- -- 00
-- -- -- -- 00 -- -- D -- --
-- -- -- -- -- 00 -- -- Q --
-- -- -- -- -- -- 00 -- -- Q
=
S 00 00
00 Y 00
00 00 N
-
V 00 00 -- -- -- --
00 Y 00 00 00 -- --
00 00 Q -- -- -- --
-- 00 -- W -- 00 --
-- 00 -- -- Q -- 00
-- -- -- 00 -- D --
-- -- -- -- 00 -- G
=
S 00 00
00 Y 00
00 00 N
-
V 00 00 00 00 -- --
00 W -- -- -- 00 00
00 -- W -- -- -- --
00 -- -- E -- -- --
00 -- -- -- Q -- --
-- 00 -- -- -- L --
-- 00 -- -- -- -- Y
=
S 00 00
00 Y 00
00 00 N
-
V 00 00 00 00 -- -- --
00 W -- -- -- 00 00 --
00 -- W -- -- -- -- --
00 -- -- E -- -- -- 00
00 -- -- -- Q -- -- 00
-- 00 -- -- -- L -- --
-- 00 -- -- -- -- Y --
-- -- -- 00 00 -- -- G
=
S 00 00
00 Y 00
00 00 N
-
G 00 -- -- --
00 Q 00 -- --
-- 00 Y 00 --
-- -- 00 W 00
-- -- -- 00 D
=
S 00 00
00 Y 00
00 00 N
-
G 00 -- -- -- --
00 Q 00 -- -- --
-- 00 Y 00 00 --
-- -- 00 W -- 00
-- -- 00 -- Q --
-- -- -- 00 -- D
=
S 00 00
00 Y 00
00 00 N
-
W 0 -
0 H 0
- 0 Y
=
S 00 00
00 Y 00
00 00 N
-
W 0 0
0 Y -
0 - D
=
S 00 00
00 Y 00
00 00 N
-
W 0 -
0 Y 0
- 0 H
=
S 00 00
00 Y 00
00 00 N
-
W 0 0 0 -
0 Y 0 - 0
0 0 Q - -
0 - - D -
- 0 - - Q
=
S 00 00
00 Y 00
00 00 N
-
W 0 0 -
0 Y - 0
0 - D -
- 0 - Q
=
S 00 00
00 Y 00
00 00 N
-
W 0 0 - -
0 Y - 0 0
0 - D - -
- 0 - Q -
- 0 - - Q
=
S 00 --
00 Y 00
-- 00 N
-
V 00 00 00 00 00 00 -- --
00 L 00 00 00 -- -- -- --
00 00 W -- -- -- -- 00 --
00 00 -- E -- -- -- -- --
00 00 -- -- Q 00 -- -- --
00 -- -- -- 00 Y -- -- 00
00 -- -- -- -- -- W -- --
-- -- 00 -- -- -- -- D --
-- -- -- -- -- 00 -- -- Q
=
S 00 --
00 Y 00
-- 00 N
-
V 00 00 00 00 00 -- -- --
00 L 00 00 00 -- -- -- --
00 00 W -- -- -- 00 00 --
00 00 -- E -- -- -- -- --
00 00 -- -- Q -- -- -- --
00 -- -- -- -- W -- -- 00
-- -- 00 -- -- -- Y -- --
-- -- 00 -- -- -- -- D --
-- -- -- -- -- 00 -- -- Y
=
S 00 --
00 Y 00
-- 00 N
-
V 00 00 00 00 -- -- --
00 W -- -- -- 00 00 00
00 -- W -- -- -- -- --
00 -- -- E -- -- -- --
00 -- -- -- Q -- -- --
-- 00 -- -- -- L -- --
-- 00 -- -- -- -- Y --
-- 00 -- -- -- -- -- D
=
S 00 --
00 Y 00
-- 00 N
-
V 00 00 00 00 00 -- --
00 W -- -- -- -- 00 00
00 -- W -- -- -- -- --
00 -- -- Y 00 -- -- --
00 -- -- 00 Q -- -- --
00 -- -- -- -- E -- --
-- 00 -- -- -- -- L --
-- 00 -- -- -- -- -- D
=
S 00 --
00 Y 00
-- 00 N
-
V 00 00 00 00 -- -- -- --
00 W -- -- -- 00 00 -- --
00 -- W -- -- -- -- -- --
00 -- -- Y -- -- -- 00 --
00 -- -- -- E -- -- -- --
-- 00 -- -- -- L -- -- --
-- 00 -- -- -- -- D -- --
-- -- -- 00 -- -- -- Q 00
-- -- -- -- -- -- -- 00 G
=
S 00 00
00 Y 00
00 00 N
-
V 00 00 00 00 00 00 -- --
00 L 00 00 00 -- -- -- --
00 00 W -- -- -- -- 00 --
00 00 -- E -- -- -- -- --
00 00 -- -- Q 00 -- -- --
00 -- -- -- 00 Y -- -- 00
00 -- -- -- -- -- W -- --
-- -- 00 -- -- -- -- D --
-- -- -- -- -- 00 -- -- Q
=
S 00 00
00 Y 00
00 00 N
-
V 00 00 00 00 00 -- -- --
00 L 00 00 00 -- -- -- --
00 00 W -- -- -- 00 00 --
00 00 -- E -- -- -- -- --
00 00 -- -- Q -- -- -- --
00 -- -- -- -- W -- -- 00
-- -- 00 -- -- -- Y -- --
-- -- 00 -- -- -- -- D --
-- -- -- -- -- 00 -- -- Y
=
S 00 00
00 Y 00
00 00 N
-
V 00 00 00 00 -- -- --
00 W -- -- -- 00 00 00
00 -- W -- -- -- -- --
00 -- -- E -- -- -- --
00 -- -- -- Q -- -- --
-- 00 -- -- -- L -- --
-- 00 -- -- -- -- Y --
-- 00 -- -- -- -- -- D
=
S 00 00
00 Y 00
00 00 N
-
V 00 00 00 00 00 -- --
00 W -- -- -- -- 00 00
00 -- W -- -- -- -- --
00 -- -- Y 00 -- -- --
00 -- -- 00 Q -- -- --
00 -- -- -- -- E -- --
-- 00 -- -- -- -- L --
-- 00 -- -- -- -- -- D
=
#
G 00 --
00 Y 00
-- 00 Y
-
V 00 00 -- --
00 A 00 00 --
00 00 P 00 00
-- 00 00 F 00
-- -- 00 00 T
=
G 00 --
00 Y 00
-- 00 Y
-
V 00 -- -- --
00 P 00 -- --
-- 00 F 00 00
-- -- 00 T 00
-- -- 00 00 S
=
G 00 --
00 Y 00
-- 00 Y
-
V 00 -- -- -- --
00 P 00 -- -- --
-- 00 L 00 00 00
-- -- 00 L 00 --
-- -- 00 00 G --
-- -- 00 -- -- A
=
#
S 00 00
00 Y 00
00 00 N
-
F 00 00 -- --
00 W 00 00 --
00 00 D -- --
-- 00 -- Y 00
-- -- -- 00 Q
=
S 00 --
00 Y 00
-- 00 N
-
V 00 00
00 L --
00 -- Y
=
S 00 --
00 Y 00
-- 00 N
-
V 00 00 --
00 L -- 00
00 -- H --
-- 00 -- G
=
S 00 --
00 Y 00
-- 00 N
-
V 00 00
00 L 00
00 00 Q
=
S 00 --
00 Y 00
-- 00 N
-
V 00 00 --
00 L -- 00
00 -- Y --
-- 00 -- G
=
S 00 --
00 Y 00
-- 00 N
-
V 00 00 00 00 00 00 --
00 L 00 00 00 -- -- --
00 00 W 00 -- -- -- --
00 00 00 E -- -- -- --
00 00 -- -- Q 00 -- --
00 -- -- -- 00 Y 00 --
00 -- -- -- -- 00 W 00
-- -- -- -- -- -- 00 D
=
S 00 --
00 Y 00
-- 00 N
-
V 00 00 00 00 00 00 -- --
00 L 00 00 00 -- -- -- --
00 00 W 00 -- -- -- 00 --
00 00 00 E -- -- -- -- --
00 00 -- -- Q 00 -- -- --
00 -- -- -- 00 Y 00 -- --
00 -- -- -- -- 00 W -- 00
-- -- 00 -- -- -- -- Y --
-- -- -- -- -- -- 00 -- D
=
S 00 --
00 Y 00
-- 00 N
-
V 00 00 00 00 00 00 -- -- --
00 L 00 00 00 -- -- -- -- --
00 00 W 00 -- -- -- 00 -- --
00 00 00 E -- -- -- -- -- --
00 00 -- -- Q 00 -- -- -- --
00 -- -- -- 00 Y 00 -- 00 --
00 -- -- -- -- 00 W -- -- 00
-- -- 00 -- -- -- -- Y -- --
-- -- -- -- -- 00 -- -- Q --
-- -- -- -- -- -- 00 -- -- D
=
S 00 --
00 Y 00
-- 00 N
-
V 00 00 00 00 00 00 -- -- --
00 L 00 00 00 -- -- -- -- --
00 00 W 00 -- -- -- 00 -- --
00 00 00 E -- -- -- -- -- --
00 00 -- -- Q 00 -- -- -- --
00 -- -- -- 00 Y 00 -- 00 --
00 -- -- -- -- 00 W -- 00 00
-- -- 00 -- -- -- -- Y -- --
-- -- -- -- -- 00 00 -- Q --
-- -- -- -- -- -- 00 -- -- D
=
S 00 --
00 Y 00
-- 00 N
-
V 00 00 00 00 00 00 -- --
00 L 00 00 00 -- -- 00 --
00 00 W 00 -- -- -- -- --
00 00 00 E -- -- -- 00 --
00 00 -- -- Q 00 -- 00 --
00 -- -- -- 00 Y 00 -- --
00 -- -- -- -- 00 W -- 00
-- 00 -- 00 00 -- -- G --
-- -- -- -- -- -- 00 -- D
=
S 00 --
00 Y 00
-- 00 N
-
V 00 00 00 00 00 00 -- -- --
00 L 00 00 00 -- -- 00 -- --
00 00 W 00 -- -- -- -- 00 --
00 00 00 E -- -- -- 00 -- --
00 00 -- -- Q 00 -- 00 -- --
00 -- -- -- 00 Y 00 -- -- --
00 -- -- -- -- 00 W -- -- 00
-- 00 -- 00 00 -- -- G -- --
-- -- 00 -- -- -- -- -- Y --
-- -- -- -- -- -- 00 -- -- D
=
S 00 --
00 Y 00
-- 00 N
-
V 00 00 00 00 00 -- -- --
00 L 00 00 -- -- -- -- --
00 00 W 00 -- -- -- -- --
00 00 00 E -- -- -- -- --
00 -- -- -- W 00 00 -- --
00 -- -- -- 00 Y -- 00 --
-- -- -- -- 00 -- D -- --
-- -- -- -- -- 00 -- Q 00
-- -- -- -- -- -- -- 00 G
=
S 00 --
00 Y 00
-- 00 N
-
V 00 00 00 00 00 -- -- -- --
00 L 00 00 -- -- -- -- -- --
00 00 W 00 -- -- 00 -- -- --
00 00 00 E -- -- -- -- -- --
00 -- -- -- W 00 -- 00 -- --
00 -- -- -- 00 Y -- -- 00 --
-- -- 00 -- -- -- Y -- -- --
-- -- -- -- 00 -- -- D -- --
-- -- -- -- -- 00 -- -- Q 00
-- -- -- -- -- -- -- -- 00 G
=
S 00 --
00 Y 00
-- 00 N
-
V 00 00 00 00 00 -- -- -- -- --
00 L 00 00 -- -- -- -- -- -- --
00 00 W 00 -- -- 00 -- -- -- --
00 00 00 E -- -- -- -- -- -- --
00 -- -- -- W 00 -- 00 -- -- --
00 -- -- -- 00 Y -- -- 00 00 --
-- -- 00 -- -- -- Y -- -- -- --
-- -- -- -- 00 -- -- D -- -- --
-- -- -- -- -- 00 -- -- Q -- 00
-- -- -- -- -- 00 -- -- -- Q --
-- -- -- -- -- -- -- -- 00 -- G
=
S 00 --
00 Y 00
-- 00 N
-
V 00 00 00 00 00 -- -- -- --
00 L 00 00 -- -- 00 -- -- --
00 00 W 00 -- -- -- -- -- --
00 00 00 E -- -- 00 -- -- --
00 -- -- -- W 00 -- 00 -- --
00 -- -- -- 00 Y -- -- 00 --
-- 00 -- 00 -- -- G -- -- 00
-- -- -- -- 00 -- -- D -- --
-- -- -- -- -- 00 -- -- Q --
-- -- -- -- -- -- 00 -- -- Q
=
S 00 --
00 Y 00
-- 00 N
-
V 00 00 -- -- -- --
00 Y 00 00 00 -- --
00 00 Q -- -- -- --
-- 00 -- W -- 00 --
-- 00 -- -- Q -- 00
-- -- -- 00 -- D --
-- -- -- -- 00 -- G
=
S 00 --
00 Y 00
-- 00 N
-
V 00 00 00 00 -- --
00 W -- -- -- 00 00
00 -- W -- -- -- --
00 -- -- E -- -- --
00 -- -- -- Q -- --
-- 00 -- -- -- L --
-- 00 -- -- -- -- Y
=
S 00 --
00 Y 00
-- 00 N
-
V 00 00 00 00 -- -- --
00 W -- -- -- 00 00 --
00 -- W -- -- -- -- --
00 -- -- E -- -- -- 00
00 -- -- -- Q -- -- 00
-- 00 -- -- -- L -- --
-- 00 -- -- -- -- Y --
-- -- -- 00 00 -- -- G
=
S 00 --
00 Y 00
-- 00 N
-
G 00 -- -- --
00 Q 00 -- --
-- 00 Y 00 --
-- -- 00 W 00
-- -- -- 00 D
=
S 00 --
00 Y 00
-- 00 N
-
G 00 -- -- -- --
00 Q 00 -- -- --
-- 00 Y 00 00 --
-- -- 00 W -- 00
-- -- 00 -- Q --
-- -- -- 00 -- D
=
S 00 --
00 Y 00
-- 00 N
-
W 0 -
0 H 0
- 0 Y
=
S 00 --
00 Y 00
-- 00 N
-
W 0 0
0 Y -
0 - D
=
S 00 --
00 Y 00
-- 00 N
-
W 0 -
0 Y 0
- 0 H
=
S 00 --
00 Y 00
-- 00 N
-
W 0 0 0 -
0 Y 0 - 0
0 0 Q - -
0 - - D -
- 0 - - Q
=
S 00 --
00 Y 00
-- 00 N
-
W 0 0 -
0 Y - 0
0 - D -
- 0 - Q
=
S 00 --
00 Y 00
-- 00 N
-
W 0 0 - -
0 Y - 0 0
0 - D - -
- 0 - Q -
- 0 - - Q
=
S 00 00
00 Y 00
00 00 N
-
V 00 00
00 L --
00 -- Y
=
S 00 00
00 Y 00
00 00 N
-
V 00 00 --
00 L -- 00
00 -- H --
-- 00 -- G
=
S 00 00
00 Y 00
00 00 N
-
V 00 00
00 L 00
00 00 Q
=
S 00 00
00 Y 00
00 00 N
-
V 00 00 --
00 L -- 00
00 -- Y --
-- 00 -- G
=
S 00 00
00 Y 00
00 00 N
-
V 00 00 00 00 00 00 --
00 L 00 00 00 -- -- --
00 00 W 00 -- -- -- --
00 00 00 E -- -- -- --
00 00 -- -- Q 00 -- --
00 -- -- -- 00 Y 00 --
00 -- -- -- -- 00 W 00
-- -- -- -- -- -- 00 D
=
S 00 00
00 Y 00
00 00 N
-
V 00 00 00 00 00 00 -- --
00 L 00 00 00 -- -- -- --
00 00 W 00 -- -- -- 00 --
00 00 00 E -- -- -- -- --
00 00 -- -- Q 00 -- -- --
00 -- -- -- 00 Y 00 -- --
00 -- -- -- -- 00 W -- 00
-- -- 00 -- -- -- -- Y --
-- -- -- -- -- -- 00 -- D
=
S 00 00
00 Y 00
00 00 N
-
V 00 00 00 00 00 00 -- -- --
00 L 00 00 00 -- -- -- -- --
00 00 W 00 -- -- -- 00 -- --
00 00 00 E -- -- -- -- -- --
00 00 -- -- Q 00 -- -- -- --
00 -- -- -- 00 Y 00 -- 00 --
00 -- -- -- -- 00 W -- -- 00
-- -- 00 -- -- -- -- Y -- --
-- -- -- -- -- 00 -- -- Q --
-- -- -- -- -- -- 00 -- -- D
=
S 00 00
00 Y 00
00 00 N
-
V 00 00 00 00 00 00 -- -- --
00 L 00 00 00 -- -- -- -- --
00 00 W 00 -- -- -- 00 -- --
00 00 00 E -- -- -- -- -- --
00 00 -- -- Q 00 -- -- -- --
00 -- -- -- 00 Y 00 -- 00 --
00 -- -- -- -- 00 W -- 00 00
-- -- 00 -- -- -- -- Y -- --
-- -- -- -- -- 00 00 -- Q --
-- -- -- -- -- -- 00 -- -- D
=
S 00 00
00 Y 00
00 00 N
-
V 00 00 00 00 00 00 -- --
00 L 00 00 00 -- -- 00 --
00 00 W 00 -- -- -- -- --
00 00 00 E -- -- -- 00 --
00 00 -- -- Q 00 -- 00 --
00 -- -- -- 00 Y 00 -- --
00 -- -- -- -- 00 W -- 00
-- 00 -- 00 00 -- -- G --
-- -- -- -- -- -- 00 -- D
=
S 00 00
00 Y 00
00 00 N
-
V 00 00 00 00 00 00 -- -- --
00 L 00 00 00 -- -- 00 -- --
00 00 W 00 -- -- -- -- 00 --
00 00 00 E -- -- -- 00 -- --
00 00 -- -- Q 00 -- 00 -- --
00 -- -- -- 00 Y 00 -- -- --
00 -- -- -- -- 00 W -- -- 00
-- 00 -- 00 00 -- -- G -- --
-- -- 00 -- -- -- -- -- Y --
-- -- -- -- -- -- 00 -- -- D
=
S 00 00
00 Y 00
00 00 N
-
V 00 00 00 00 00 -- -- --
00 L 00 00 -- -- -- -- --
00 00 W 00 -- -- -- -- --
00 00 00 E -- -- -- -- --
00 -- -- -- W 00 00 -- --
00 -- -- -- 00 Y -- 00 --
-- -- -- -- 00 -- D -- --
-- -- -- -- -- 00 -- Q 00
-- -- -- -- -- -- -- 00 G
=
S 00 00
00 Y 00
00 00 N
-
V 00 00 00 00 00 -- -- -- --
00 L 00 00 -- -- -- -- -- --
00 00 W 00 -- -- 00 -- -- --
00 00 00 E -- -- -- -- -- --
00 -- -- -- W 00 -- 00 -- --
00 -- -- -- 00 Y -- -- 00 --
-- -- 00 -- -- -- Y -- -- --
-- -- -- -- 00 -- -- D -- --
-- -- -- -- -- 00 -- -- Q 00
-- -- -- -- -- -- -- -- 00 G
=
S 00 00
00 Y 00
00 00 N
-
V 00 00 00 00 00 -- -- -- -- --
00 L 00 00 -- -- -- -- -- -- --
00 00 W 00 -- -- 00 -- -- -- --
00 00 00 E -- -- -- -- -- -- --
00 -- -- -- W 00 -- 00 -- -- --
00 -- -- -- 00 Y -- -- 00 00 --
-- -- 00 -- -- -- Y -- -- -- --
-- -- -- -- 00 -- -- D -- -- --
-- -- -- -- -- 00 -- -- Q -- 00
-- -- -- -- -- 00 -- -- -- Q --
-- -- -- -- -- -- -- -- 00 -- G
=
S 00 00
00 Y 00
00 00 N
-
V 00 00 00 00 00 -- -- -- --
00 L 00 00 -- -- 00 -- -- --
00 00 W 00 -- -- -- -- -- --
00 00 00 E -- -- 00 -- -- --
00 -- -- -- W 00 -- 00 -- --
00 -- -- -- 00 Y -- -- 00 --
-- 00 -- 00 -- -- G -- -- 00
-- -- -- -- 00 -- -- D -- --
-- -- -- -- -- 00 -- -- Q --
-- -- -- -- -- -- 00 -- -- Q
=
S 00 00
00 Y 00
00 00 N
-
V 00 00 -- -- -- --
00 Y 00 00 00 -- --
00 00 Q -- -- -- --
-- 00 -- W -- 00 --
-- 00 -- -- Q -- 00
-- -- -- 00 -- D --
-- -- -- -- 00 -- G
=
S 00 00
00 Y 00
00 00 N
-
V 00 00 00 00 -- --
00 W -- -- -- 00 00
00 -- W -- -- -- --
00 -- -- E -- -- --
00 -- -- -- Q -- --
-- 00 -- -- -- L --
-- 00 -- -- -- -- Y
=
S 00 00
00 Y 00
00 00 N
-
V 00 00 00 00 -- -- --
00 W -- -- -- 00 00 --
00 -- W -- -- -- -- --
00 -- -- E -- -- -- 00
00 -- -- -- Q -- -- 00
-- 00 -- -- -- L -- --
-- 00 -- -- -- -- Y --
-- -- -- 00 00 -- -- G
=
S 00 00
00 Y 00
00 00 N
-
G 00 -- -- --
00 Q 00 -- --
-- 00 Y 00 --
-- -- 00 W 00
-- -- -- 00 D
=
S 00 00
00 Y 00
00 00 N
-
G 00 -- -- -- --
00 Q 00 -- -- --
-- 00 Y 00 00 --
-- -- 00 W -- 00
-- -- 00 -- Q --
-- -- -- 00 -- D
=
S 00 00
00 Y 00
00 00 N
-
W 0 -
0 H 0
- 0 Y
=
S 00 00
00 Y 00
00 00 N
-
W 0 0
0 Y -
0 - D
=
S 00 00
00 Y 00
00 00 N
-
W 0 -
0 Y 0
- 0 H
=
S 00 00
00 Y 00
00 00 N
-
W 0 0 0 -
0 Y 0 - 0
0 0 Q - -
0 - - D -
- 0 - - Q
=
S 00 00
00 Y 00
00 00 N
-
W 0 0 -
0 Y - 0
0 - D -
- 0 - Q
=
S 00 00
00 Y 00
00 00 N
-
W 0 0 - -
0 Y - 0 0
0 - D - -
- 0 - Q -
- 0 - - Q
=
S 00 --
00 Y 00
-- 00 N
-
F 00 00
00 S --
00 -- H
=
S 00 --
00 Y 00
-- 00 N
-
F 00 00
00 W --
00 -- Y
=
S 00 --
00 Y 00
-- 00 N
-
F 00 00 -- --
00 W 00 00 --
00 00 D -- --
-- 00 -- Y 00
-- -- -- 00 Q
=
S 00 00
00 Y 00
00 00 N
-
F 00 00
00 S --
00 -- H
=
S 00 00
00 Y 00
00 00 N
-
F 00 00
00 W --
00 -- Y
=
#
G 00 --
00 Y 00
-- 00 Y
-
V 00 00 -- --
00 A 00 00 --
00 00 P 00 00
-- 00 00 F 00
-- -- 00 00 T
=
G 00 --
00 Y 00
-- 00 Y
-
V 00 -- -- --
00 P 00 -- --
-- 00 F 00 00
-- -- 00 T 00
-- -- 00 00 S
=
G 00 --
00 Y 00
-- 00 Y
-
V 00 --
00 Q 00
-- 00 K
=
#
S 00 00
00 Y 00
00 00 N
-
G 00 --
00 Y 00
-- 00 W
=
S 00 --
00 Y 00
-- 00 N
-
V 00 00
00 L --
00 -- Y
=
S 00 --
00 Y 00
-- 00 N
-
V 00 00 --
00 L -- 00
00 -- H --
-- 00 -- G
=
S 00 --
00 Y 00
-- 00 N
-
V 00 00
00 L 00
00 00 Q
=
S 00 --
00 Y 00
-- 00 N
-
V 00 00 --
00 L -- 00
00 -- Y --
-- 00 -- G
=
S 00 --
00 Y 00
-- 00 N
-
V 00 00 00 00 00 00 --
00 L 00 00 00 -- -- --
00 00 W 00 -- -- -- --
00 00 00 E -- -- -- --
00 00 -- -- Q 00 -- --
00 -- -- -- 00 Y 00 --
00 -- -- -- -- 00 W 00
-- -- -- -- -- -- 00 D
=
S 00 --
00 Y 00
-- 00 N
-
V 00 00 00 00 00 00 -- --
00 L 00 00 00 -- -- -- --
00 00 W 00 -- -- -- 00 --
00 00 00 E -- -- -- -- --
00 00 -- -- Q 00 -- -- --
00 -- -- -- 00 Y 00 -- --
00 -- -- -- -- 00 W -- 00
-- -- 00 -- -- -- -- Y --
-- -- -- -- -- -- 00 -- D
=
S 00 --
00 Y 00
-- 00 N
-
V 00 00 00 00 00 00 -- -- --
00 L 00 00 00 -- -- -- -- --
00 00 W 00 -- -- -- 00 -- --
00 00 00 E -- -- -- -- -- --
00 00 -- -- Q 00 -- -- -- --
00 -- -- -- 00 Y 00 -- 00 --
00 -- -- -- -- 00 W -- -- 00
-- -- 00 -- -- -- -- Y -- --
-- -- -- -- -- 00 -- -- Q --
-- -- -- -- -- -- 00 -- -- D
=
S 00 --
00 Y 00
-- 00 N
-
V 00 00 00 00 00 00 -- -- --
00 L 00 00 00 -- -- -- -- --
00 00 W 00 -- -- -- 00 -- --
00 00 00 E -- -- -- -- -- --
00 00 -- -- Q 00 -- -- -- --
00 -- -- -- 00 Y 00 -- 00 --
00 -- -- -- -- 00 W -- 00 00
-- -- 00 -- -- -- -- Y -- --
-- -- -- -- -- 00 00 -- Q --
-- -- -- -- -- -- 00 -- -- D
=
S 00 --
00 Y 00
-- 00 N
-
V 00 00 00 00 00 00 -- --
00 L 00 00 00 -- -- 00 --
00 00 W 00 -- -- -- -- --
00 00 00 E -- -- -- 00 --
00 00 -- -- Q 00 -- 00 --
00 -- -- -- 00 Y 00 -- --
00 -- -- -- -- 00 W -- 00
-- 00 -- 00 00 -- -- G --
-- -- -- -- -- -- 00 -- D
=
S 00 --
00 Y 00
-- 00 N
-
V 00 00 00 00 00 00 -- -- --
00 L 00 00 00 -- -- 00 -- --
00 00 W 00 -- -- -- -- 00 --
00 00 00 E -- -- -- 00 -- --
00 00 -- -- Q 00 -- 00 -- --
00 -- -- -- 00 Y 00 -- -- --
00 -- -- -- -- 00 W -- -- 00
-- 00 -- 00 00 -- -- G -- --
-- -- 00 -- -- -- -- -- Y --
-- -- -- -- -- -- 00 -- -- D
=
S 00 --
00 Y 00
-- 00 N
-
V 00 00 00 00 00 -- -- --
00 L 00 00 -- -- -- -- --
00 00 W 00 -- -- -- -- --
00 00 00 E -- -- -- -- --
00 -- -- -- W 00 00 -- --
00 -- -- -- 00 Y -- 00 --
-- -- -- -- 00 -- D -- --
-- -- -- -- -- 00 -- Q 00
-- -- -- -- -- -- -- 00 G
=
S 00 --
00 Y 00
-- 00 N
-
V 00 00 00 00 00 -- -- -- --
00 L 00 00 -- -- -- -- -- --
00 00 W 00 -- -- 00 -- -- --
00 00 00 E -- -- -- -- -- --
00 -- -- -- W 00 -- 00 -- --
00 -- -- -- 00 Y -- -- 00 --
-- -- 00 -- -- -- Y -- -- --
-- -- -- -- 00 -- -- D -- --
-- -- -- -- -- 00 -- -- Q 00
-- -- -- -- -- -- -- -- 00 G
=
S 00 --
00 Y 00
-- 00 N
-
V 00 00 00 00 00 -- -- -- -- --
00 L 00 00 -- -- -- -- -- -- --
00 00 W 00 -- -- 00 -- -- -- --
00 00 00 E -- -- -- -- -- -- --
00 -- -- -- W 00 -- 00 -- -- --
00 -- -- -- 00 Y -- -- 00 00 --
-- -- 00 -- -- -- Y -- -- -- --
-- -- -- -- 00 -- -- D -- -- --
-- -- -- -- -- 00 -- -- Q -- 00
-- -- -- -- -- 00 -- -- -- Q --
-- -- -- -- -- -- -- -- 00 -- G
=
S 00 --
00 Y 00
-- 00 N
-
V 00 00 00 00 00 -- -- -- --
00 L 00 00 -- -- 00 -- -- --
00 00 W 00 -- -- -- -- -- --
00 00 00 E -- -- 00 -- -- --
00 -- -- -- W 00 -- 00 -- --
00 -- -- -- 00 Y -- -- 00 --
-- 00 -- 00 -- -- G -- -- 00
-- -- -- -- 00 -- -- D -- --
-- -- -- -- -- 00 -- -- Q --
-- -- -- -- -- -- 00 -- -- Q
=
S 00 --
00 Y 00
-- 00 N
-
V 00 00 -- -- -- --
00 Y 00 00 00 -- --
00 00 Q -- -- -- --
-- 00 -- W -- 00 --
-- 00 -- -- Q -- 00
-- -- -- 00 -- D --
-- -- -- -- 00 -- G
=
S 00 --
00 Y 00
-- 00 N
-
V 00 00 00 00 -- --
00 W -- -- -- 00 00
00 -- W -- -- -- --
00 -- -- E -- -- --
00 -- -- -- Q -- --
-- 00 -- -- -- L --
-- 00 -- -- -- -- Y
=
S 00 --
00 Y 00
-- 00 N
-
V 00 00 00 00 -- -- --
00 W -- -- -- 00 00 --
00 -- W -- -- -- -- --
00 -- -- E -- -- -- 00
00 -- -- -- Q -- -- 00
-- 00 -- -- -- L -- --
-- 00 -- -- -- -- Y --
-- -- -- 00 00 -- -- G
=
S 00 --
00 Y 00
-- 00 N
-
G 00 -- -- --
00 Q 00 -- --
-- 00 Y 00 --
-- -- 00 W 00
-- -- -- 00 D
=
S 00 --
00 Y 00
-- 00 N
-
G 00 -- -- -- --
00 Q 00 -- -- --
-- 00 Y 00 00 --
-- -- 00 W -- 00
-- -- 00 -- Q --
-- -- -- 00 -- D
=
S 00 --
00 Y 00
-- 00 N
-
W 0 -
0 H 0
- 0 Y
=
S 00 --
00 Y 00
-- 00 N
-
W 0 0
0 Y -
0 - D
=
S 00 --
00 Y 00
-- 00 N
-
W 0 -
0 Y 0
- 0 H
=
S 00 --
00 Y 00
-- 00 N
-
W 0 0 0 -
0 Y 0 - 0
0 0 Q - -
0 - - D -
- 0 - - Q
=
S 00 --
00 Y 00
-- 00 N
-
W 0 0 -
0 Y - 0
0 - D -
- 0 - Q
=
S 00 --
00 Y 00
-- 00 N
-
W 0 0 - -
0 Y - 0 0
0 - D - -
- 0 - Q -
- 0 - - Q
=
S 00 00
00 Y 00
00 00 N
-
V 00 00
00 L --
00 -- Y
=
S 00 00
00 Y 00
00 00 N
-
V 00 00 --
00 L -- 00
00 -- H --
-- 00 -- G
=
S 00 00
00 Y 00
00 00 N
-
V 00 00
00 L 00
00 00 Q
=
S 00 00
00 Y 00
00 00 N
-
V 00 00 --
00 L -- 00
00 -- Y --
-- 00 -- G
=
S 00 00
00 Y 00
00 00 N
-
V 00 00 00 00 00 00 --
00 L 00 00 00 -- -- --
00 00 W 00 -- -- -- --
00 00 00 E -- -- -- --
00 00 -- -- Q 00 -- --
00 -- -- -- 00 Y 00 --
00 -- -- -- -- 00 W 00
-- -- -- -- -- -- 00 D
=
S 00 00
00 Y 00
00 00 N
-
V 00 00 00 00 00 00 -- --
00 L 00 00 00 -- -- -- --
00 00 W 00 -- -- -- 00 --
00 00 00 E -- -- -- -- --
00 00 -- -- Q 00 -- -- --
00 -- -- -- 00 Y 00 -- --
00 -- -- -- -- 00 W -- 00
-- -- 00 -- -- -- -- Y --
-- -- -- -- -- -- 00 -- D
=
S 00 00
00 Y 00
00 00 N
-
V 00 00 00 00 00 00 -- -- --
00 L 00 00 00 -- -- -- -- --
00 00 W 00 -- -- -- 00 -- --
00 00 00 E -- -- -- -- -- --
00 00 -- -- Q 00 -- -- -- --
00 -- -- -- 00 Y 00 -- 00 --
00 -- -- -- -- 00 W -- -- 00
-- -- 00 -- -- -- -- Y -- --
-- -- -- -- -- 00 -- -- Q --
-- -- -- -- -- -- 00 -- -- D
=
S 00 00
00 Y 00
00 00 N
-
V 00 00 00 00 00 00 -- -- --
00 L 00 00 00 -- -- -- -- --
00 00 W 00 -- -- -- 00 -- --
00 00 00 E -- -- -- -- -- --
00 00 -- -- Q 00 -- -- -- --
00 -- -- -- 00 Y 00 -- 00 --
00 -- -- -- -- 00 W -- 00 00
-- -- 00 -- -- -- -- Y -- --
-- -- -- -- -- 00 00 -- Q --
-- -- -- -- -- -- 00 -- -- D
=
S 00 00
00 Y 00
00 00 N
-
V 00 00 00 00 00 00 -- --
00 L 00 00 00 -- -- 00 --
00 00 W 00 -- -- -- -- --
00 00 00 E -- -- -- 00 --
00 00 -- -- Q 00 -- 00 --
00 -- -- -- 00 Y 00 -- --
00 -- -- -- -- 00 W -- 00
-- 00 -- 00 00 -- -- G --
-- -- -- -- -- -- 00 -- D
=
S 00 00
00 Y 00
00 00 N
-
V 00 00 00 00 00 00 -- -- --
00 L 00 00 00 -- -- 00 -- --
00 00 W 00 -- -- -- -- 00 --
00 00 00 E -- -- -- 00 -- --
00 00 -- -- Q 00 -- 00 -- --
00 -- -- -- 00 Y 00 -- -- --
00 -- -- -- -- 00 W -- -- 00
-- 00 -- 00 00 -- -- G -- --
-- -- 00 -- -- -- -- -- Y --
-- -- -- -- -- -- 00 -- -- D
=
S 00 00
00 Y 00
00 00 N
-
V 00 00 00 00 00 -- -- --
00 L 00 00 -- -- -- -- --
00 00 W 00 -- -- -- -- --
00 00 00 E -- -- -- -- --
00 -- -- -- W 00 00 -- --
00 -- -- -- 00 Y -- 00 --
-- -- -- -- 00 -- D -- --
-- -- -- -- -- 00 -- Q 00
-- -- -- -- -- -- -- 00 G
=
S 00 00
00 Y 00
00 00 N
-
V 00 00 00 00 00 -- -- -- --
00 L 00 00 -- -- -- -- -- --
00 00 W 00 -- -- 00 -- -- --
00 00 00 E -- -- -- -- -- --
00 -- -- -- W 00 -- 00 -- --
00 -- -- -- 00 Y -- -- 00 --
-- -- 00 -- -- -- Y -- -- --
-- -- -- -- 00 -- -- D -- --
-- -- -- -- -- 00 -- -- Q 00
-- -- -- -- -- -- -- -- 00 G
=
S 00 00
00 Y 00
00 00 N
-
V 00 00 00 00 00 -- -- -- -- --
00 L 00 00 -- -- -- -- -- -- --
00 00 W 00 -- -- 00 -- -- -- --
00 00 00 E -- -- -- -- -- -- --
00 -- -- -- W 00 -- 00 -- -- --
00 -- -- -- 00 Y -- -- 00 00 --
-- -- 00 -- -- -- Y -- -- -- --
-- -- -- -- 00 -- -- D -- -- --
-- -- -- -- -- 00 -- -- Q -- 00
-- -- -- -- -- 00 -- -- -- Q --
-- -- -- -- -- -- -- -- 00 -- G
=
S 00 00
00 Y 00
00 00 N
-
V 00 00 00 00 00 -- -- -- --
00 L 00 00 -- -- 00 -- -- --
00 00 W 00 -- -- -- -- -- --
00 00 00 E -- -- 00 -- -- --
00 -- -- -- W 00 -- 00 -- --
00 -- -- -- 00 Y -- -- 00 --
-- 00 -- 00 -- -- G -- -- 00
-- -- -- -- 00 -- -- D -- --
-- -- -- -- -- 00 -- -- Q --
-- -- -- -- -- -- 00 -- -- Q
=
S 00 00
00 Y 00
00 00 N
-
V 00 00 -- -- -- --
00 Y 00 00 00 -- --
00 00 Q -- -- -- --
-- 00 -- W -- 00 --
-- 00 -- -- Q -- 00
-- -- -- 00 -- D --
-- -- -- -- 00 -- G
=
S 00 00
00 Y 00
00 00 N
-
V 00 00 00 00 -- --
00 W -- -- -- 00 00
00 -- W -- -- -- --
00 -- -- E -- -- --
00 -- -- -- Q -- --
-- 00 -- -- -- L --
-- 00 -- -- -- -- Y
=
S 00 00
00 Y 00
00 00 N
-
V 00 00 00 00 -- -- --
00 W -- -- -- 00 00 --
00 -- W -- -- -- -- --
00 -- -- E -- -- -- 00
00 -- -- -- Q -- -- 00
-- 00 -- -- -- L -- --
-- 00 -- -- -- -- Y --
-- -- -- 00 00 -- -- G
=
S 00 00
00 Y 00
00 00 N
-
G 00 -- -- --
00 Q 00 -- --
-- 00 Y 00 --
-- -- 00 W 00
-- -- -- 00 D
=
S 00 00
00 Y 00
00 00 N
-
G 00 -- -- -- --
00 Q 00 -- -- --
-- 00 Y 00 00 --
-- -- 00 W -- 00
-- -- 00 -- Q --
-- -- -- 00 -- D
=
S 00 00
00 Y 00
00 00 N
-
W 0 -
0 H 0
- 0 Y
=
S 00 00
00 Y 00
00 00 N
-
W 0 0
0 Y -
0 - D
=
S 00 00
00 Y 00
00 00 N
-
W 0 -
0 Y 0
- 0 H
=
S 00 00
00 Y 00
00 00 N
-
W 0 0 0 -
0 Y 0 - 0
0 0 Q - -
0 - - D -
- 0 - - Q
=
S 00 00
00 Y 00
00 00 N
-
W 0 0 -
0 Y - 0
0 - D -
- 0 - Q
=
S 00 00
00 Y 00
00 00 N
-
W 0 0 - -
0 Y - 0 0
0 - D - -
- 0 - Q -
- 0 - - Q
=
S 00 --
00 Y 00
-- 00 N
-
V 00 00
00 A --
00 -- Q
=
S 00 --
00 Y 00
-- 00 N
-
V 00 00 -- --
00 A 00 00 --
00 00 P 00 00
-- 00 00 F 00
-- -- 00 00 T
=
S 00 --
00 Y 00
-- 00 N
-
V 00 -- -- --
00 P 00 -- --
-- 00 F 00 00
-- -- 00 T 00
-- -- 00 00 S
=
S 00 --
00 Y 00
-- 00 N
-
V 00 -- -- -- --
00 P 00 -- -- --
-- 00 F 00 00 --
-- -- 00 T -- --
-- -- 00 -- S 00
-- -- -- -- 00 L
=
S 00 --
00 Y 00
-- 00 N
-
V 00 -- -- -- -- --
00 P 00 -- -- -- --
-- 00 L 00 00 00 --
-- -- 00 L -- -- --
-- -- 00 -- A -- 00
-- -- 00 -- -- G --
-- -- -- -- 00 -- L
=
S 00 --
00 Y 00
-- 00 N
-
V 00 -- -- -- --
00 P 00 -- -- --
-- 00 L 00 00 00
-- -- 00 L 00 --
-- -- 00 00 G --
-- -- 00 -- -- A
=
S 00 --
00 Y 00
-- 00 N
-
V 00 -- --
00 P 00 --
-- 00 A 00
-- -- 00 P
=
S 00 --
00 Y 00
-- 00 N
-
V 00 00
00 L --
00 -- P
=
S 00 --
00 Y 00
-- 00 N
-
V 00 00
00 L 00
00 00 Y
=
S 00 --
00 Y 00
-- 00 N
-
V 00 00 --
00 L -- --
00 -- Y 00
-- -- 00 G
=
S 00 --
00 Y 00
-- 00 N
-
V 00 00 --
00 L 00 00
00 00 Y --
-- 00 -- G
=
S 00 --
00 Y 00
-- 00 N
-
V 00 00 --
00 L 00 --
00 00 Y 00
-- -- 00 G
=
S 00 --
00 Y 00
-- 00 N
-
V 00 00 00 00 00 00 -- --
00 L 00 00 00 -- -- -- --
00 00 W 00 -- -- -- -- --
00 00 00 E -- -- -- -- --
00 00 -- -- Q -- -- -- --
00 -- -- -- -- W -- 00 --
00 -- -- -- -- -- Y -- 00
-- -- -- -- -- 00 -- D --
-- -- -- -- -- -- 00 -- G
=
S 00 --
00 Y 00
-- 00 N
-
V 00 00 00 00 00 00 --
00 L 00 00 00 00 -- --
00 00 W 00 -- -- -- --
00 00 00 E -- -- -- --
00 00 -- -- Y 00 00 --
00 00 -- -- 00 Q -- --
00 -- -- -- 00 -- W 00
-- -- -- -- -- -- 00 D
=
S 00 --
00 Y 00
-- 00 N
-
V 00 00 00 00 00 00 -- --
00 L 00 00 00 00 -- -- --
00 00 W 00 -- -- -- -- --
00 00 00 E -- -- -- -- --
00 00 -- -- Y 00 00 00 --
00 00 -- -- 00 Q -- -- --
00 -- -- -- 00 -- W 00 00
-- -- -- -- 00 -- 00 G --
-- -- -- -- -- -- 00 -- D
=
S 00 --
00 Y 00
-- 00 N
-
V 00 00 00 00 00 00 -- --
00 L 00 00 00 00 -- -- --
00 00 W 00 -- -- -- 00 --
00 00 00 E -- -- -- -- --
00 00 -- -- Y 00 00 -- --
00 00 -- -- 00 Q -- -- --
00 -- -- -- 00 -- W -- 00
-- -- 00 -- -- -- -- Y --
-- -- -- -- -- -- 00 -- D
=
S 00 --
00 Y 00
-- 00 N
-
V 00 00 00 00 00 00 -- -- --
00 L 00 00 00 00 -- -- -- --
00 00 W 00 -- -- -- 00 -- --
00 00 00 E -- -- -- -- -- --
00 00 -- -- Y 00 00 -- 00 --
00 00 -- -- 00 Q -- -- -- --
00 -- -- -- 00 -- W -- -- 00
-- -- 00 -- -- -- -- Y -- --
-- -- -- -- 00 -- -- -- Q --
-- -- -- -- -- -- 00 -- -- D
=
S 00 --
00 Y 00
-- 00 N
-
V 00 00 00 00 00 00 -- -- --
00 L 00 00 00 00 -- -- -- --
00 00 W 00 -- -- -- 00 -- --
00 00 00 E -- -- -- -- -- --
00 00 -- -- Y 00 00 -- 00 --
00 00 -- -- 00 Q -- -- -- --
00 -- -- -- 00 -- W -- 00 00
-- -- 00 -- -- -- -- Y -- --
-- -- -- -- 00 -- 00 -- G --
-- -- -- -- -- -- 00 -- -- D
=
S 00 --
00 Y 00
-- 00 N
-
V 00 00 00 00 00 00 -- -- --
00 L 00 00 00 00 -- 00 -- --
00 00 W 00 -- -- -- -- -- --
00 00 00 E -- -- -- 00 -- --
00 00 -- -- Y 00 00 -- 00 --
00 00 -- -- 00 Q -- 00 -- --
00 -- -- -- 00 -- W -- 00 00
-- 00 -- 00 -- 00 -- G -- --
-- -- -- -- 00 -- 00 -- G --
-- -- -- -- -- -- 00 -- -- D
=
S 00 --
00 Y 00
-- 00 N
-
V 00 00 00 00 00 -- -- -- --
00 L 00 00 00 -- -- -- -- --
00 00 W 00 -- -- -- -- -- --
00 00 00 E -- -- -- -- -- --
00 00 -- -- Y 00 00 00 -- --
00 -- -- -- 00 W 00 -- 00 --
-- -- -- -- 00 00 G -- -- --
-- -- -- -- 00 -- -- Q -- 00
-- -- -- -- -- 00 -- -- D --
-- -- -- -- -- -- -- 00 -- G
=
S 00 --
00 Y 00
-- 00 N
-
V 00 00 00 00 00 -- -- -- -- --
00 L 00 00 00 -- -- -- -- -- --
00 00 W 00 -- -- 00 -- -- -- --
00 00 00 E -- -- -- -- -- -- --
00 00 -- -- Y 00 -- 00 00 -- --
00 -- -- -- 00 W -- 00 -- 00 --
-- -- 00 -- -- -- Y -- -- -- --
-- -- -- -- 00 00 -- G -- -- --
-- -- -- -- 00 -- -- -- Q -- 00
-- -- -- -- -- 00 -- -- -- D --
-- -- -- -- -- -- -- -- 00 -- G
=
S 00 --
00 Y 00
-- 00 N
-
V 00 00 00 00 00 00 --
00 L 00 00 00 -- -- --
00 00 W -- -- -- -- --
00 00 -- E -- -- -- --
00 00 -- -- Q -- -- --
00 -- -- -- -- W 00 --
00 -- -- -- -- 00 Y 00
-- -- -- -- -- -- 00 G
=
S 00 --
00 Y 00
-- 00 N
-
V 00 00 00 00 00 00 -- --
00 L 00 00 00 -- -- -- --
00 00 W -- -- -- -- 00 --
00 00 -- E -- -- -- -- --
00 00 -- -- Q -- -- -- --
00 -- -- -- -- W 00 -- --
00 -- -- -- -- 00 Y -- 00
-- -- 00 -- -- -- -- Y --
-- -- -- -- -- -- 00 -- G
=
S 00 --
00 Y 00
-- 00 N
-
L 00 00 00 -- --
00 A -- -- 00 --
00 -- G -- -- 00
00 -- -- S -- --
-- 00 -- -- L --
-- -- 00 -- -- P
=
S 00 --
00 Y 00
-- 00 N
-
L 00 00 00 00 --
00 A -- -- -- 00
00 -- G -- -- --
00 -- -- S -- --
00 -- -- -- P --
-- 00 -- -- -- L
=
S 00 --
00 Y 00
-- 00 N
-
L 00 00 00 00 --
00 A -- -- -- --
00 -- G -- -- --
00 -- -- S -- --
00 -- -- -- P 00
-- -- -- -- 00 L
=
S 00 --
00 Y 00
-- 00 N
-
L 00 00 -- -- --
00 L -- -- -- --
00 -- P 00 -- --
-- -- 00 L 00 00
-- -- -- 00 A --
-- -- -- 00 -- G
=
S 00 --
00 Y 00
-- 00 N
-
L 00 00 -- -- --
00 L -- -- -- --
00 -- P 00 -- --
-- -- 00 G 00 --
-- -- -- 00 L 00
-- -- -- -- 00 S
=
S 00 --
00 Y 00
-- 00 N
-
L 00 00 -- -- --
00 L -- -- -- --
00 -- P 00 -- --
-- -- 00 G 00 --
-- -- -- 00 L 00
-- -- -- -- 00 A
=
S 00 --
00 Y 00
-- 00 N
-
L 00 00 00 00 --
00 L -- -- -- --
00 -- A -- -- --
00 -- -- G -- --
00 -- -- -- P 00
-- -- -- -- 00 L
=
S 00 --
00 Y 00
-- 00 N
-
L 00 00 00 00 --
00 L -- -- -- --
00 -- A -- -- 00
00 -- -- G 00 --
00 -- -- 00 P --
-- -- 00 -- -- L
=
S 00 --
00 Y 00
-- 00 N
-
L 00 00 00 00
00 L 00 -- --
00 00 G 00 --
00 -- 00 P --
00 -- -- -- A
=
S 00 --
00 Y 00
-- 00 N
-
L 00 00 00 00 00
00 L 00 -- -- --
00 00 G -- -- --
00 -- -- A -- --
00 -- -- -- S --
00 -- -- -- -- P
=
S 00 --
00 Y 00
-- 00 N
-
L 00 00 00 00 --
00 L 00 -- -- --
00 00 G -- -- 00
00 -- -- A -- --
00 -- -- -- S --
-- -- 00 -- -- P
=
S 00 --
00 Y 00
-- 00 N
-
L 00 00 00 -- --
00 L 00 -- 00 --
00 00 G -- -- 00
00 -- -- L -- --
-- 00 -- -- S --
-- -- 00 -- -- P
=
S 00 --
00 Y 00
-- 00 N
-
L 00 00 00 -- -- --
00 L 00 -- 00 -- --
00 00 G -- -- 00 --
00 -- -- L -- -- 00
-- 00 -- -- A -- --
-- -- 00 -- -- P --
-- -- -- 00 -- -- K
=
S 00 --
00 Y 00
-- 00 N
-
L 00 00 00 -- -- --
00 L 00 -- 00 00 --
00 00 G -- -- -- --
00 -- -- L -- -- 00
-- 00 -- -- A -- --
-- 00 -- -- -- P --
-- -- -- 00 -- -- K
=
S 00 --
00 Y 00
-- 00 N
-
L 00 00
00 G --
00 -- Y
=
S 00 --
00 Y 00
-- 00 N
-
L 00 --
00 Y 00
-- 00 G
=
S 00 --
00 Y 00
-- 00 N
-
L 00 00 -- --
00 Y -- 00 --
00 -- E -- --
-- 00 -- W 00
-- -- -- 00 D
=
S 00 --
00 Y 00
-- 00 N
-
L 00 00 -- -- --
00 Y -- 00 00 --
00 -- E -- -- --
-- 00 -- G 00 --
-- 00 -- 00 W 00
-- -- -- -- 00 D
=
S 00 --
00 Y 00
-- 00 N
-
G 00 00 --
00 W 00 00
00 00 Y --
-- 00 -- D
=
S 00 --
00 Y 00
-- 00 N
-
G 00 00 -- --
00 W 00 00 --
00 00 Y -- 00
-- 00 -- D --
-- -- 00 -- Q
=
S 00 --
00 Y 00
-- 00 N
-
G 00 00 00 -- --
00 W 00 -- 00 --
00 00 Y 00 -- 00
00 -- 00 Q -- --
-- 00 -- -- D --
-- -- 00 -- -- Q
=
S 00 --
00 Y 00
-- 00 N
-
G 00 --
00 Y 00
-- 00 W
=
S 00 00
00 Y 00
00 00 N
-
V 00 00
00 A --
00 -- Q
=
S 00 00
00 Y 00
00 00 N
-
V 00 00 -- --
00 A 00 00 --
00 00 P 00 00
-- 00 00 F 00
-- -- 00 00 T
=
S 00 00
00 Y 00
00 00 N
-
V 00 -- -- --
00 P 00 -- --
-- 00 F 00 00
-- -- 00 T 00
-- -- 00 00 S
=
S 00 00
00 Y 00
00 00 N
-
V 00 -- -- -- --
00 P 00 -- -- --
-- 00 F 00 00 --
-- -- 00 T -- --
-- -- 00 -- S 00
-- -- -- -- 00 L
=
S 00 00
00 Y 00
00 00 N
-
V 00 -- -- -- -- --
00 P 00 -- -- -- --
-- 00 L 00 00 00 --
-- -- 00 L -- -- --
-- -- 00 -- A -- 00
-- -- 00 -- -- G --
-- -- -- -- 00 -- L
=
S 00 00
00 Y 00
00 00 N
-
V 00 -- -- -- --
00 P 00 -- -- --
-- 00 L 00 00 00
-- -- 00 L 00 --
-- -- 00 00 G --
-- -- 00 -- -- A
=
S 00 00
00 Y 00
00 00 N
-
V 00 -- --
00 P 00 --
-- 00 A 00
-- -- 00 P
=
S 00 00
00 Y 00
00 00 N
-
V 00 00
00 L --
00 -- P
=
S 00 00
00 Y 00
00 00 N
-
V 00 00
00 L 00
00 00 Y
=
S 00 00
00 Y 00
00 00 N
-
V 00 00 --
00 L -- --
00 -- Y 00
-- -- 00 G
=
S 00 00
00 Y 00
00 00 N
-
V 00 00 --
00 L 00 00
00 00 Y --
-- 00 -- G
=
S 00 00
00 Y 00
00 00 N
-
V 00 00 --
00 L 00 --
00 00 Y 00
-- -- 00 G
=
S 00 00
00 Y 00
00 00 N
-
V 00 00 00 00 00 00 -- --
00 L 00 00 00 -- -- -- --
00 00 W 00 -- -- -- -- --
00 00 00 E -- -- -- -- --
00 00 -- -- Q -- -- -- --
00 -- -- -- -- W -- 00 --
00 -- -- -- -- -- Y -- 00
-- -- -- -- -- 00 -- D --
-- -- -- -- -- -- 00 -- G
=
S 00 00
00 Y 00
00 00 N
-
V 00 00 00 00 00 00 --
00 L 00 00 00 00 -- --
00 00 W 00 -- -- -- --
00 00 00 E -- -- -- --
00 00 -- -- Y 00 00 --
00 00 -- -- 00 Q -- --
00 -- -- -- 00 -- W 00
-- -- -- -- -- -- 00 D
=
S 00 00
00 Y 00
00 00 N
-
V 00 00 00 00 00 00 -- --
00 L 00 00 00 00 -- -- --
00 00 W 00 -- -- -- -- --
00 00 00 E -- -- -- -- --
00 00 -- -- Y 00 00 00 --
00 00 -- -- 00 Q -- -- --
00 -- -- -- 00 -- W 00 00
-- -- -- -- 00 -- 00 G --
-- -- -- -- -- -- 00 -- D
=
S 00 00
00 Y 00
00 00 N
-
V 00 00 00 00 00 00 -- --
00 L 00 00 00 00 -- -- --
00 00 W 00 -- -- -- 00 --
00 00 00 E -- -- -- -- --
00 00 -- -- Y 00 00 -- --
00 00 -- -- 00 Q -- -- --
00 -- -- -- 00 -- W -- 00
-- -- 00 -- -- -- -- Y --
-- -- -- -- -- -- 00 -- D
=
S 00 00
00 Y 00
00 00 N
-
V 00 00 00 00 00 00 -- -- --
00 L 00 00 00 00 -- -- -- --
00 00 W 00 -- -- -- 00 -- --
00 00 00 E -- -- -- -- -- --
00 00 -- -- Y 00 00 -- 00 --
00 00 -- -- 00 Q -- -- -- --
00 -- -- -- 00 -- W -- -- 00
-- -- 00 -- -- -- -- Y -- --
-- -- -- -- 00 -- -- -- Q --
-- -- -- -- -- -- 00 -- -- D
=
S 00 00
00 Y 00
00 00 N
-
V 00 00 00 00 00 00 -- -- --
00 L 00 00 00 00 -- -- -- --
00 00 W 00 -- -- -- 00 -- --
00 00 00 E -- -- -- -- -- --
00 00 -- -- Y 00 00 -- 00 --
00 00 -- -- 00 Q -- -- -- --
00 -- -- -- 00 -- W -- 00 00
-- -- 00 -- -- -- -- Y -- --
-- -- -- -- 00 -- 00 -- G --
-- -- -- -- -- -- 00 -- -- D
=
S 00 00
00 Y 00
00 00 N
-
V 00 00 00 00 00 00 -- -- --
00 L 00 00 00 00 -- 00 -- --
00 00 W 00 -- -- -- -- -- --
00 00 00 E -- -- -- 00 -- --
00 00 -- -- Y 00 00 -- 00 --
00 00 -- -- 00 Q -- 00 -- --
00 -- -- -- 00 -- W -- 00 00
-- 00 -- 00 -- 00 -- G -- --
-- -- -- -- 00 -- 00 -- G --
-- -- -- -- -- -- 00 -- -- D
=
S 00 00
00 Y 00
00 00 N
-
V 00 00 00 00 00 -- -- -- --
00 L 00 00 00 -- -- -- -- --
00 00 W 00 -- -- -- -- -- --
00 00 00 E -- -- -- -- -- --
00 00 -- -- Y 00 00 00 -- --
00 -- -- -- 00 W 00 -- 00 --
-- -- -- -- 00 00 G -- -- --
-- -- -- -- 00 -- -- Q -- 00
-- -- -- -- -- 00 -- -- D --
-- -- -- -- -- -- -- 00 -- G
=
S 00 00
00 Y 00
00 00 N
-
V 00 00 00 00 00 -- -- -- -- --
00 L 00 00 00 -- -- -- -- -- --
00 00 W 00 -- -- 00 -- -- -- --
00 00 00 E -- -- -- -- -- -- --
00 00 -- -- Y 00 -- 00 00 -- --
00 -- -- -- 00 W -- 00 -- 00 --
-- -- 00 -- -- -- Y -- -- -- --
-- -- -- -- 00 00 -- G -- -- --
-- -- -- -- 00 -- -- -- Q -- 00
-- -- -- -- -- 00 -- -- -- D --
-- -- -- -- -- -- -- -- 00 -- G
=
S 00 00
00 Y 00
00 00 N
-
V 00 00 00 00 00 00 --
00 L 00 00 00 -- -- --
00 00 W -- -- -- -- --
00 00 -- E -- -- -- --
00 00 -- -- Q -- -- --
00 -- -- -- -- W 00 --
00 -- -- -- -- 00 Y 00
-- -- -- -- -- -- 00 G
=
S 00 00
00 Y 00
00 00 N
-
V 00 00 00 00 00 00 -- --
00 L 00 00 00 -- -- -- --
00 00 W -- -- -- -- 00 --
00 00 -- E -- -- -- -- --
00 00 -- -- Q -- -- -- --
00 -- -- -- -- W 00 -- --
00 -- -- -- -- 00 Y -- 00
-- -- 00 -- -- -- -- Y --
-- -- -- -- -- -- 00 -- G
=
S 00 00
00 Y 00
00 00 N
-
L 00 00 00 -- --
00 A -- -- 00 --
00 -- G -- -- 00
00 -- -- S -- --
-- 00 -- -- L --
-- -- 00 -- -- P
=
S 00 00
00 Y 00
00 00 N
-
L 00 00 00 00 --
00 A -- -- -- 00
00 -- G -- -- --
00 -- -- S -- --
00 -- -- -- P --
-- 00 -- -- -- L
=
S 00 00
00 Y 00
00 00 N
-
L 00 00 00 00 --
00 A -- -- -- --
00 -- G -- -- --
00 -- -- S -- --
00 -- -- -- P 00
-- -- -- -- 00 L
=
S 00 00
00 Y 00
00 00 N
-
L 00 00 -- -- --
00 L -- -- -- --
00 -- P 00 -- --
-- -- 00 L 00 00
-- -- -- 00 A --
-- -- -- 00 -- G
=
S 00 00
00 Y 00
00 00 N
-
L 00 00 -- -- --
00 L -- -- -- --
00 -- P 00 -- --
-- -- 00 G 00 --
-- -- -- 00 L 00
-- -- -- -- 00 S
=
S 00 00
00 Y 00
00 00 N
-
L 00 00 -- -- --
00 L -- -- -- --
00 -- P 00 -- --
-- -- 00 G 00 --
-- -- -- 00 L 00
-- -- -- -- 00 A
=
S 00 00
00 Y 00
00 00 N
-
L 00 00 00 00 --
00 L -- -- -- --
00 -- A -- -- --
00 -- -- G -- --
00 -- -- -- P 00
-- -- -- -- 00 L
=
S 00 00
00 Y 00
00 00 N
-
L 00 00 00 00 --
00 L -- -- -- --
00 -- A -- -- 00
00 -- -- G 00 --
00 -- -- 00 P --
-- -- 00 -- -- L
=
S 00 00
00 Y 00
00 00 N
-
L 00 00 00 00
00 L 00 -- --
00 00 G 00 --
00 -- 00 P --
00 -- -- -- A
=
S 00 00
00 Y 00
00 00 N
-
L 00 00 00 00 00
00 L 00 -- -- --
00 00 G -- -- --
00 -- -- A -- --
00 -- -- -- S --
00 -- -- -- -- P
=
S 00 00
00 Y 00
00 00 N
-
L 00 00 00 00 --
00 L 00 -- -- --
00 00 G -- -- 00
00 -- -- A -- --
00 -- -- -- S --
-- -- 00 -- -- P
=
S 00 00
00 Y 00
00 00 N
-
L 00 00 00 -- --
00 L 00 -- 00 --
00 00 G -- -- 00
00 -- -- L -- --
-- 00 -- -- S --
-- -- 00 -- -- P
=
S 00 00
00 Y 00
00 00 N
-
L 00 00 00 -- -- --
00 L 00 -- 00 -- --
00 00 G -- -- 00 --
00 -- -- L -- -- 00
-- 00 -- -- A -- --
-- -- 00 -- -- P --
-- -- -- 00 -- -- K
=
S 00 00
00 Y 00
00 00 N
-
L 00 00 00 -- -- --
00 L 00 -- 00 00 --
00 00 G -- -- -- --
00 -- -- L -- -- 00
-- 00 -- -- A -- --
-- 00 -- -- -- P --
-- -- -- 00 -- -- K
=
S 00 00
00 Y 00
00 00 N
-
L 00 00
00 G --
00 -- Y
=
S 00 00
00 Y 00
00 00 N
-
L 00 --
00 Y 00
-- 00 G
=
S 00 00
00 Y 00
00 00 N
-
L 00 00 -- --
00 Y -- 00 --
00 -- E -- --
-- 00 -- W 00
-- -- -- 00 D
=
S 00 00
00 Y 00
00 00 N
-
L 00 00 -- -- --
00 Y -- 00 00 --
00 -- E -- -- --
-- 00 -- G 00 --
-- 00 -- 00 W 00
-- -- -- -- 00 D
=
S 00 00
00 Y 00
00 00 N
-
G 00 00 --
00 W 00 00
00 00 Y --
-- 00 -- D
=
S 00 00
00 Y 00
00 00 N
-
G 00 00 -- --
00 W 00 00 --
00 00 Y -- 00
-- 00 -- D --
-- -- 00 -- Q
=
S 00 00
00 Y 00
00 00 N
-
G 00 00 00 -- --
00 W 00 -- 00 --
00 00 Y 00 -- 00
00 -- 00 Q -- --
-- 00 -- -- D --
-- -- 00 -- -- Q
=
#
G 00 --
00 Y 00
-- 00 Y
-
V 00 -- -- --
00 P 00 -- --
-- 00 F 00 00
-- -- 00 T 00
-- -- 00 00 S
=
G 00 --
00 Y 00
-- 00 Y
-
V 00 -- -- -- --
00 P 00 -- -- --
-- 00 L 00 00 00
-- -- 00 L 00 --
-- -- 00 00 G --
-- -- 00 -- -- A
=
G 00 --
00 Y 00
-- 00 Y
-
V 00 --
00 Q 00
-- 00 K
=
#
S 00 00 --
00 Y -- 00
00 -- Y --
-- 00 -- D
-
W 0 -
0 Y 0
- 0 H
=
S 00 --
00 Y 00
-- 00 Y
-
V 00 00
00 L 00
00 00 Q
=
S 00 --
00 Y 00
-- 00 Y
-
L 00 00 -- --
00 Y -- 00 --
00 -- E -- --
-- 00 -- W 00
-- -- -- 00 D
=
S 00 --
00 Y 00
-- 00 Y
-
G 00 --
00 Y 00
-- 00 W
=
S 00 --
00 Y 00
-- 00 Y
-
W 0 0
0 Y -
0 - D
=
S 00 --
00 Y 00
-- 00 Y
-
L 00 00
00 G --
00 -- Y
=
S 00 --
00 Y 00
-- 00 Y
-
L 00 --
00 Y 00
-- 00 G
=
S 00 --
00 Y 00
-- 00 Y
-
L 00 00 -- -- --
00 Y -- 00 00 --
00 -- E -- -- --
-- 00 -- G 00 --
-- 00 -- 00 W 00
-- -- -- -- 00 D
=
S 00 --
00 Y 00
-- 00 Y
-
G 00 00 --
00 W 00 00
00 00 Y --
-- 00 -- D
=
S 00 --
00 Y 00
-- 00 Y
-
W 0 -
0 Y 0
- 0 H
=
S 00 --
00 Y 00
-- 00 D
-
V 00 00
00 L 00
00 00 Q
=
S 00 --
00 Y 00
-- 00 D
-
L 00 00 -- --
00 Y -- 00 --
00 -- E -- --
-- 00 -- W 00
-- -- -- 00 D
=
S 00 --
00 Y 00
-- 00 D
-
G 00 --
00 Y 00
-- 00 W
=
S 00 --
00 Y 00
-- 00 D
-
W 0 0
0 Y -
0 - D
=
S 00 00
00 Y --
00 -- Y
-
V 00 00
00 L 00
00 00 Q
=
S 00 00
00 Y --
00 -- Y
-
L 00 00
00 G --
00 -- Y
=
S 00 00
00 Y --
00 -- Y
-
L 00 --
00 Y 00
-- 00 G
=
S 00 00
00 Y --
00 -- Y
-
L 00 00 -- --
00 Y -- 00 --
00 -- E -- --
-- 00 -- W 00
-- -- -- 00 D
=
S 00 00
00 Y --
00 -- Y
-
L 00 00 -- -- --
00 Y -- 00 00 --
00 -- E -- -- --
-- 00 -- G 00 --
-- 00 -- 00 W 00
-- -- -- -- 00 D
=
S 00 00
00 Y --
00 -- Y
-
G 00 00 --
00 W 00 00
00 00 Y --
-- 00 -- D
=
S 00 00
00 Y --
00 -- Y
-
G 00 --
00 Y 00
-- 00 W
=
S 00 00
00 Y --
00 -- Y
-
W 0 0
0 Y -
0 - D
=
S 00 00
00 Y --
00 -- Y
-
W 0 -
0 Y 0
- 0 H
=
S 00 --
00 Y 00
-- 00 D
-
L 00 00
00 G --
00 -- Y
=
S 00 --
00 Y 00
-- 00 D
-
L 00 --
00 Y 00
-- 00 G
=
S 00 --
00 Y 00
-- 00 D
-
L 00 00 -- -- --
00 Y -- 00 00 --
00 -- E -- -- --
-- 00 -- G 00 --
-- 00 -- 00 W 00
-- -- -- -- 00 D
=
S 00 --
00 Y 00
-- 00 D
-
G 00 00 --
00 W 00 00
00 00 Y --
-- 00 -- D
=
S 00 --
00 Y 00
-- 00 D
-
W 0 -
0 Y 0
- 0 H
=
S 00 -- --
00 Y 00 00
-- 00 Y --
-- 00 -- D
-
V 00 00
00 L 00
00 00 Q
=
S 00 -- --
00 Y 00 00
-- 00 Y --
-- 00 -- D
-
L 00 00 -- --
00 Y -- 00 --
00 -- E -- --
-- 00 -- W 00
-- -- -- 00 D
=
S 00 -- --
00 Y 00 00
-- 00 Y --
-- 00 -- D
-
G 00 --
00 Y 00
-- 00 W
=
S 00 -- --
00 Y 00 00
-- 00 Y --
-- 00 -- D
-
W 0 0
0 Y -
0 - D
=
S 00 -- --
00 Y 00 00
-- 00 Y --
-- 00 -- D
-
L 00 00
00 G --
00 -- Y
=
S 00 -- --
00 Y 00 00
-- 00 Y --
-- 00 -- D
-
L 00 --
00 Y 00
-- 00 G
=
S 00 -- --
00 Y 00 00
-- 00 Y --
-- 00 -- D
-
L 00 00 -- -- --
00 Y -- 00 00 --
00 -- E -- -- --
-- 00 -- G 00 --
-- 00 -- 00 W 00
-- -- -- -- 00 D
=
S 00 -- --
00 Y 00 00
-- 00 Y --
-- 00 -- D
-
G 00 00 --
00 W 00 00
00 00 Y --
-- 00 -- D
=
S 00 -- --
00 Y 00 00
-- 00 Y --
-- 00 -- D
-
W 0 -
0 Y 0
- 0 H
=
S 00 00 --
00 Y -- 00
00 -- Y --
-- 00 -- D
-
V 00 00
00 L 00
00 00 Q
=
S 00 00 --
00 Y -- 00
00 -- Y --
-- 00 -- D
-
L 00 00
00 G --
00 -- Y
=
S 00 00 --
00 Y -- 00
00 -- Y --
-- 00 -- D
-
L 00 --
00 Y 00
-- 00 G
=
S 00 00 --
00 Y -- 00
00 -- Y --
-- 00 -- D
-
L 00 00 -- --
00 Y -- 00 --
00 -- E -- --
-- 00 -- W 00
-- -- -- 00 D
=
S 00 00 --
00 Y -- 00
00 -- Y --
-- 00 -- D
-
L 00 00 -- -- --
00 Y -- 00 00 --
00 -- E -- -- --
-- 00 -- G 00 --
-- 00 -- 00 W 00
-- -- -- -- 00 D
=
S 00 00 --
00 Y -- 00
00 -- Y --
-- 00 -- D
-
G 00 00 --
00 W 00 00
00 00 Y --
-- 00 -- D
=
S 00 00 --
00 Y -- 00
00 -- Y --
-- 00 -- D
-
G 00 --
00 Y 00
-- 00 W
=
S 00 00 --
00 Y -- 00
00 -- Y --
-- 00 -- D
-
W 0 0
0 Y -
0 - D
=
#
G 00 --
00 Y 00
-- 00 Y
-
V 00 -- -- --
00 P 00 -- --
-- 00 F 00 00
-- -- 00 T 00
-- -- 00 00 S
=
G 00 --
00 Y 00
-- 00 Y
-
V 00 -- --
00 P 00 --
-- 00 A 00
-- -- 00 P
=
G 00 --
00 Y 00
-- 00 Y
-
V 00 00
00 L --
00 -- P
=
#
Y 0 -
0 D 0
- 0 E
-
V 00 00 00 -- -- --
00 W -- -- 00 00 --
00 -- W -- -- -- --
00 -- -- E -- -- --
-- 00 -- -- L -- --
-- 00 -- -- -- Y 00
-- -- -- -- -- 00 Q
=
Y 0 -
0 D 0
- 0 E
-
V 00 00
00 L --
00 -- Y
=
Y 0 -
0 D 0
- 0 E
-
V 00 00
00 L 00
00 00 Q
=
Y 0 -
0 D 0
- 0 E
-
V 00 00
00 L 00
00 00 Y
=
Y 0 -
0 D 0
- 0 E
-
V 00 00 --
00 L -- 00
00 -- Y --
-- 00 -- G
=
Y 0 -
0 D 0
- 0 E
-
V 00 00 --
00 L -- --
00 -- Y 00
-- -- 00 G
=
Y 0 -
0 D 0
- 0 E
-
V 00 00 --
00 L 00 00
00 00 Y --
-- 00 -- G
=
Y 0 -
0 D 0
- 0 E
-
V 00 00 --
00 L 00 --
00 00 Y 00
-- -- 00 G
=
Y 0 -
0 D 0
- 0 E
-
V 00 00 00 00 00 00 --
00 L 00 00 00 -- -- --
00 00 W 00 -- -- -- --
00 00 00 E -- -- -- --
00 00 -- -- Q 00 -- --
00 -- -- -- 00 Y 00 --
00 -- -- -- -- 00 W 00
-- -- -- -- -- -- 00 D
=
Y 0 -
0 D 0
- 0 E
-
V 00 00 00 00 00 00 -- --
00 L 00 00 00 -- -- 00 --
00 00 W 00 -- -- -- -- --
00 00 00 E -- -- -- 00 --
00 00 -- -- Q 00 -- 00 --
00 -- -- -- 00 Y 00 -- --
00 -- -- -- -- 00 W -- 00
-- 00 -- 00 00 -- -- G --
-- -- -- -- -- -- 00 -- D
=
Y 0 -
0 D 0
- 0 E
-
V 00 00 00 00 00 00 -- --
00 L 00 00 00 -- -- -- --
00 00 W 00 -- -- -- -- --
00 00 00 E -- -- -- -- --
00 00 -- -- Q -- -- -- --
00 -- -- -- -- W -- 00 --
00 -- -- -- -- -- Y -- 00
-- -- -- -- -- 00 -- D --
-- -- -- -- -- -- 00 -- G
=
Y 0 -
0 D 0
- 0 E
-
V 00 00 00 00 00 00 --
00 L 00 00 00 00 -- --
00 00 W 00 -- -- -- --
00 00 00 E -- -- -- --
00 00 -- -- Y 00 00 --
00 00 -- -- 00 Q -- --
00 -- -- -- 00 -- W 00
-- -- -- -- -- -- 00 D
=
Y 0 -
0 D 0
- 0 E
-
V 00 00 00 00 00 00 -- --
00 L 00 00 00 00 -- -- --
00 00 W 00 -- -- -- -- --
00 00 00 E -- -- -- -- --
00 00 -- -- Y 00 00 00 --
00 00 -- -- 00 Q -- -- --
00 -- -- -- 00 -- W 00 00
-- -- -- -- 00 -- 00 G --
-- -- -- -- -- -- 00 -- D
=
Y 0 -
0 D 0
- 0 E
-
V 00 00 00 00 00 00 -- -- --
00 L 00 00 00 00 -- 00 -- --
00 00 W 00 -- -- -- -- -- --
00 00 00 E -- -- -- 00 -- --
00 00 -- -- Y 00 00 -- 00 --
00 00 -- -- 00 Q -- 00 -- --
00 -- -- -- 00 -- W -- 00 00
-- 00 -- 00 -- 00 -- G -- --
-- -- -- -- 00 -- 00 -- G --
-- -- -- -- -- -- 00 -- -- D
=
Y 0 -
0 D 0
- 0 E
-
V 00 00 00 00 00 -- -- -- --
00 L 00 00 00 -- -- -- -- --
00 00 W 00 -- -- -- -- -- --
00 00 00 E -- -- -- -- -- --
00 00 -- -- Y 00 00 00 -- --
00 -- -- -- 00 W 00 -- 00 --
-- -- -- -- 00 00 G -- -- --
-- -- -- -- 00 -- -- Q -- 00
-- -- -- -- -- 00 -- -- D --
-- -- -- -- -- -- -- 00 -- G
=
Y 0 -
0 D 0
- 0 E
-
V 00 00 00 00 00 -- -- --
00 L 00 00 -- -- -- -- --
00 00 W 00 -- -- -- -- --
00 00 00 E -- -- -- -- --
00 -- -- -- W 00 00 -- --
00 -- -- -- 00 Y -- 00 --
-- -- -- -- 00 -- D -- --
-- -- -- -- -- 00 -- Q 00
-- -- -- -- -- -- -- 00 G
=
Y 0 -
0 D 0
- 0 E
-
V 00 00 00 00 00 -- -- -- --
00 L 00 00 -- -- 00 -- -- --
00 00 W 00 -- -- -- -- -- --
00 00 00 E -- -- 00 -- -- --
00 -- -- -- W 00 -- 00 -- --
00 -- -- -- 00 Y -- -- 00 --
-- 00 -- 00 -- -- G -- -- 00
-- -- -- -- 00 -- -- D -- --
-- -- -- -- -- 00 -- -- Q --
-- -- -- -- -- -- 00 -- -- Q
=
Y 0 -
0 D 0
- 0 E
-
V 00 00 00 00 00 00 --
00 L 00 00 00 -- -- --
00 00 W -- -- -- -- --
00 00 -- E -- -- -- --
00 00 -- -- Q -- -- --
00 -- -- -- -- W 00 --
00 -- -- -- -- 00 Y 00
-- -- -- -- -- -- 00 G
=
Y 0 -
0 D 0
- 0 E
-
V 00 00 00 00 -- --
00 W -- -- -- 00 00
00 -- W -- -- -- --
00 -- -- E -- -- --
00 -- -- -- Q -- --
-- 00 -- -- -- L --
-- 00 -- -- -- -- Y
=
Y 0 -
0 D 0
- 0 E
-
V 00 00 00 00 -- -- --
00 W -- -- -- 00 00 00
00 -- W -- -- -- -- --
00 -- -- E -- -- -- --
00 -- -- -- Q -- -- --
-- 00 -- -- -- L -- --
-- 00 -- -- -- -- Y --
-- 00 -- -- -- -- -- D
=
Y 0 -
0 D 0
- 0 E
-
V 00 00 00 00 -- -- --
00 W -- -- -- 00 00 --
00 -- W -- -- -- -- --
00 -- -- E -- -- -- 00
00 -- -- -- Q -- -- 00
-- 00 -- -- -- L -- --
-- 00 -- -- -- -- Y --
-- -- -- 00 00 -- -- G
=
Y 0 -
0 D 0
- 0 E
-
V 00 00 00 00 00 -- --
00 W -- -- -- -- 00 00
00 -- W -- -- -- -- --
00 -- -- Y 00 -- -- --
00 -- -- 00 Q -- -- --
00 -- -- -- -- E -- --
-- 00 -- -- -- -- L --
-- 00 -- -- -- -- -- D
=
Y 0 -
0 D 0
- 0 E
-
V 00 00 00 00 -- -- -- --
00 W -- -- -- 00 00 -- --
00 -- W -- -- -- -- -- --
00 -- -- Y -- -- -- 00 --
00 -- -- -- E -- -- -- --
-- 00 -- -- -- L -- -- --
-- 00 -- -- -- -- D -- --
-- -- -- 00 -- -- -- Q 00
-- -- -- -- -- -- -- 00 G
=
Y 0 -
0 D 0
- 0 E
-
V 00 00 00 00 00 -- -- --
00 W -- -- -- -- 00 00 --
00 -- W -- -- -- -- -- --
00 -- -- Y -- -- -- -- 00
00 -- -- -- E -- -- -- --
00 -- -- -- -- Q -- -- --
-- 00 -- -- -- -- L -- --
-- 00 -- -- -- -- -- D --
-- -- -- 00 -- -- -- -- G
=
Y 0 -
0 D 0
- 0 E
-
L 00 00
00 G --
00 -- Y
=
Y 0 -
0 D 0
- 0 E
-
L 00 --
00 Y 00
-- 00 G
=
Y 0 -
0 D 0
- 0 E
-
L 00 00 -- --
00 Y -- 00 --
00 -- E -- --
-- 00 -- W 00
-- -- -- 00 D
=
Y 0 -
0 D 0
- 0 E
-
L 00 00 -- -- --
00 Y -- 00 00 --
00 -- E -- -- --
-- 00 -- G 00 --
-- 00 -- 00 W 00
-- -- -- -- 00 D
=
Y 0 -
0 D 0
- 0 E
-
G 00 00 --
00 W 00 00
00 00 Y --
-- 00 -- D
=
Y 0 -
0 D 0
- 0 E
-
G 00 00 -- --
00 W 00 00 --
00 00 Y -- 00
-- 00 -- D --
-- -- 00 -- Q
=
Y 0 -
0 D 0
- 0 E
-
G 00 --
00 Y 00
-- 00 W
=
Y 0 -
0 D 0
- 0 E
-
G 00 -- -- --
00 Q 00 -- --
-- 00 Y 00 --
-- -- 00 W 00
-- -- -- 00 D
=
Y 0 -
0 D 0
- 0 E
-
W 0 0
0 Y -
0 - D
=
Y 0 -
0 D 0
- 0 E
-
W 0 0 -
0 Y - 0
0 - D -
- 0 - Q
=
Y 0 -
0 D 0
- 0 E
-
V 00 00 00 00 00 -- --
00 W 00 -- -- -- 00 00
00 00 Y 00 -- -- -- --
00 -- 00 Q -- -- -- --
00 -- -- -- W 00 -- --
00 -- -- -- 00 E -- --
-- 00 -- -- -- -- L --
-- 00 -- -- -- -- -- D
=
#
G 00 --
00 Y 00
-- 00 Y
-
V 00 -- -- -- --
00 P 00 -- -- --
-- 00 F 00 00 --
-- -- 00 T -- --
-- -- 00 -- S 00
-- -- -- -- 00 L
=
G 00 --
00 Y 00
-- 00 Y
-
V 00 -- -- -- --
00 P 00 -- -- --
-- 00 L 00 00 00
-- -- 00 L 00 --
-- -- 00 00 G --
-- -- 00 -- -- A
=
G 00 --
00 Y 00
-- 00 Y
-
V 00 00
00 L --
00 -- P
=
#
Y 0 -
0 D 0
- 0 E
-
W 0 0 - -
0 Y - 0 0
0 - D - -
- 0 - Q -
- 0 - - Q
=
Y 0 -
0 D 0
- 0 E
-
V 00 00
00 L --
00 -- Y
=
Y 0 -
0 D 0
- 0 E
-
V 00 00
00 L 00
00 00 Q
=
Y 0 -
0 D 0
- 0 E
-
V 00 00
00 L 00
00 00 Y
=
Y 0 -
0 D 0
- 0 E
-
V 00 00 --
00 L -- 00
00 -- Y --
-- 00 -- G
=
Y 0 -
0 D 0
- 0 E
-
V 00 00 --
00 L -- --
00 -- Y 00
-- -- 00 G
=
Y 0 -
0 D 0
- 0 E
-
V 00 00 --
00 L 00 00
00 00 Y --
-- 00 -- G
=
Y 0 -
0 D 0
- 0 E
-
V 00 00 --
00 L 00 --
00 00 Y 00
-- -- 00 G
=
Y 0 -
0 D 0
- 0 E
-
V 00 00 00 00 00 00 --
00 L 00 00 00 -- -- --
00 00 W 00 -- -- -- --
00 00 00 E -- -- -- --
00 00 -- -- Q 00 -- --
00 -- -- -- 00 Y 00 --
00 -- -- -- -- 00 W 00
-- -- -- -- -- -- 00 D
=
Y 0 -
0 D 0
- 0 E
-
V 00 00 00 00 00 00 -- --
00 L 00 00 00 -- -- 00 --
00 00 W 00 -- -- -- -- --
00 00 00 E -- -- -- 00 --
00 00 -- -- Q 00 -- 00 --
00 -- -- -- 00 Y 00 -- --
00 -- -- -- -- 00 W -- 00
-- 00 -- 00 00 -- -- G --
-- -- -- -- -- -- 00 -- D
=
Y 0 -
0 D 0
- 0 E
-
V 00 00 00 00 00 00 -- --
00 L 00 00 00 -- -- -- --
00 00 W 00 -- -- -- -- --
00 00 00 E -- -- -- -- --
00 00 -- -- Q -- -- -- --
00 -- -- -- -- W -- 00 --
00 -- -- -- -- -- Y -- 00
-- -- -- -- -- 00 -- D --
-- -- -- -- -- -- 00 -- G
=
Y 0 -
0 D 0
- 0 E
-
V 00 00 00 00 00 00 --
00 L 00 00 00 00 -- --
00 00 W 00 -- -- -- --
00 00 00 E -- -- -- --
00 00 -- -- Y 00 00 --
00 00 -- -- 00 Q -- --
00 -- -- -- 00 -- W 00
-- -- -- -- -- -- 00 D
=
Y 0 -
0 D 0
- 0 E
-
V 00 00 00 00 00 00 -- --
00 L 00 00 00 00 -- -- --
00 00 W 00 -- -- -- -- --
00 00 00 E -- -- -- -- --
00 00 -- -- Y 00 00 00 --
00 00 -- -- 00 Q -- -- --
00 -- -- -- 00 -- W 00 00
-- -- -- -- 00 -- 00 G --
-- -- -- -- -- -- 00 -- D
=
Y 0 -
0 D 0
- 0 E
-
V 00 00 00 00 00 00 -- -- --
00 L 00 00 00 00 -- 00 -- --
00 00 W 00 -- -- -- -- -- --
00 00 00 E -- -- -- 00 -- --
00 00 -- -- Y 00 00 -- 00 --
00 00 -- -- 00 Q -- 00 -- --
00 -- -- -- 00 -- W -- 00 00
-- 00 -- 00 -- 00 -- G -- --
-- -- -- -- 00 -- 00 -- G --
-- -- -- -- -- -- 00 -- -- D
=
Y 0 -
0 D 0
- 0 E
-
V 00 00 00 00 00 -- -- -- --
00 L 00 00 00 -- -- -- -- --
00 00 W 00 -- -- -- -- -- --
00 00 00 E -- -- -- -- -- --
00 00 -- -- Y 00 00 00 -- --
00 -- -- -- 00 W 00 -- 00 --
-- -- -- -- 00 00 G -- -- --
-- -- -- -- 00 -- -- Q -- 00
-- -- -- -- -- 00 -- -- D --
-- -- -- -- -- -- -- 00 -- G
=
Y 0 -
0 D 0
- 0 E
-
V 00 00 00 00 00 -- -- --
00 L 00 00 -- -- -- -- --
00 00 W 00 -- -- -- -- --
00 00 00 E -- -- -- -- --
00 -- -- -- W 00 00 -- --
00 -- -- -- 00 Y -- 00 --
-- -- -- -- 00 -- D -- --
-- -- -- -- -- 00 -- Q 00
-- -- -- -- -- -- -- 00 G
=
Y 0 -
0 D 0
- 0 E
-
V 00 00 00 00 00 -- -- -- --
00 L 00 00 -- -- 00 -- -- --
00 00 W 00 -- -- -- -- -- --
00 00 00 E -- -- 00 -- -- --
00 -- -- -- W 00 -- 00 -- --
00 -- -- -- 00 Y -- -- 00 --
-- 00 -- 00 -- -- G -- -- 00
-- -- -- -- 00 -- -- D -- --
-- -- -- -- -- 00 -- -- Q --
-- -- -- -- -- -- 00 -- -- Q
=
Y 0 -
0 D 0
- 0 E
-
V 00 00 00 00 00 00 --
00 L 00 00 00 -- -- --
00 00 W -- -- -- -- --
00 00 -- E -- -- -- --
00 00 -- -- Q -- -- --
00 -- -- -- -- W 00 --
00 -- -- -- -- 00 Y 00
-- -- -- -- -- -- 00 G
=
Y 0 -
0 D 0
- 0 E
-
V 00 00 00 00 -- --
00 W -- -- -- 00 00
00 -- W -- -- -- --
00 -- -- E -- -- --
00 -- -- -- Q -- --
-- 00 -- -- -- L --
-- 00 -- -- -- -- Y
=
Y 0 -
0 D 0
- 0 E
-
V 00 00 00 00 -- -- --
00 W -- -- -- 00 00 00
00 -- W -- -- -- -- --
00 -- -- E -- -- -- --
00 -- -- -- Q -- -- --
-- 00 -- -- -- L -- --
-- 00 -- -- -- -- Y --
-- 00 -- -- -- -- -- D
=
Y 0 -
0 D 0
- 0 E
-
V 00 00 00 00 -- -- --
00 W -- -- -- 00 00 --
00 -- W -- -- -- -- --
00 -- -- E -- -- -- 00
00 -- -- -- Q -- -- 00
-- 00 -- -- -- L -- --
-- 00 -- -- -- -- Y --
-- -- -- 00 00 -- -- G
=
Y 0 -
0 D 0
- 0 E
-
V 00 00 00 00 00 -- --
00 W -- -- -- -- 00 00
00 -- W -- -- -- -- --
00 -- -- Y 00 -- -- --
00 -- -- 00 Q -- -- --
00 -- -- -- -- E -- --
-- 00 -- -- -- -- L --
-- 00 -- -- -- -- -- D
=
Y 0 -
0 D 0
- 0 E
-
V 00 00 00 00 -- -- -- --
00 W -- -- -- 00 00 -- --
00 -- W -- -- -- -- -- --
00 -- -- Y -- -- -- 00 --
00 -- -- -- E -- -- -- --
-- 00 -- -- -- L -- -- --
-- 00 -- -- -- -- D -- --
-- -- -- 00 -- -- -- Q 00
-- -- -- -- -- -- -- 00 G
=
Y 0 -
0 D 0
- 0 E
-
V 00 00 00 00 00 -- -- --
00 W -- -- -- -- 00 00 --
00 -- W -- -- -- -- -- --
00 -- -- Y -- -- -- -- 00
00 -- -- -- E -- -- -- --
00 -- -- -- -- Q -- -- --
-- 00 -- -- -- -- L -- --
-- 00 -- -- -- -- -- D --
-- -- -- 00 -- -- -- -- G
=
Y 0 -
0 D 0
- 0 E
-
L 00 00
00 G --
00 -- Y
=
Y 0 -
0 D 0
- 0 E
-
L 00 --
00 Y 00
-- 00 G
=
Y 0 -
0 D 0
- 0 E
-
L 00 00 -- --
00 Y -- 00 --
00 -- E -- --
-- 00 -- W 00
-- -- -- 00 D
=
Y 0 -
0 D 0
- 0 E
-
L 00 00 -- -- --
00 Y -- 00 00 --
00 -- E -- -- --
-- 00 -- G 00 --
-- 00 -- 00 W 00
-- -- -- -- 00 D
=
Y 0 -
0 D 0
- 0 E
-
G 00 00 --
00 W 00 00
00 00 Y --
-- 00 -- D
=
Y 0 -
0 D 0
- 0 E
-
G 00 00 -- --
00 W 00 00 --
00 00 Y -- 00
-- 00 -- D --
-- -- 00 -- Q
=
Y 0 -
0 D 0
- 0 E
-
G 00 --
00 Y 00
-- 00 W
=
Y 0 -
0 D 0
- 0 E
-
G 00 -- -- --
00 Q 00 -- --
-- 00 Y 00 --
-- -- 00 W 00
-- -- -- 00 D
=
Y 0 -
0 D 0
- 0 E
-
W 0 0
0 Y -
0 - D
=
Y 0 -
0 D 0
- 0 E
-
W 0 0 -
0 Y - 0
0 - D -
- 0 - Q
=
Y 0 -
0 D 0
- 0 E
-
V 00 00 00 00 00 00 -- --
00 L 00 00 00 -- -- -- --
00 00 W 00 -- -- -- 00 --
00 00 00 E -- -- -- -- --
00 00 -- -- Q 00 -- -- --
00 -- -- -- 00 Y 00 -- --
00 -- -- -- -- 00 W -- 00
-- -- 00 -- -- -- -- Y --
-- -- -- -- -- -- 00 -- D
=
Y 0 -
0 D 0
- 0 E
-
V 00 00 00 00 00 00 -- -- --
00 L 00 00 00 -- -- -- -- --
00 00 W 00 -- -- -- 00 -- --
00 00 00 E -- -- -- -- -- --
00 00 -- -- Q 00 -- -- -- --
00 -- -- -- 00 Y 00 -- 00 --
00 -- -- -- -- 00 W -- -- 00
-- -- 00 -- -- -- -- Y -- --
-- -- -- -- -- 00 -- -- Q --
-- -- -- -- -- -- 00 -- -- D
=
Y 0 -
0 D 0
- 0 E
-
V 00 00 00 00 00 00 -- -- --
00 L 00 00 00 -- -- -- -- --
00 00 W 00 -- -- -- 00 -- --
00 00 00 E -- -- -- -- -- --
00 00 -- -- Q 00 -- -- -- --
00 -- -- -- 00 Y 00 -- 00 --
00 -- -- -- -- 00 W -- 00 00
-- -- 00 -- -- -- -- Y -- --
-- -- -- -- -- 00 00 -- Q --
-- -- -- -- -- -- 00 -- -- D
=
Y 0 -
0 D 0
- 0 E
-
V 00 00 00 00 00 00 -- -- --
00 L 00 00 00 -- -- 00 -- --
00 00 W 00 -- -- -- -- 00 --
00 00 00 E -- -- -- 00 -- --
00 00 -- -- Q 00 -- 00 -- --
00 -- -- -- 00 Y 00 -- -- --
00 -- -- -- -- 00 W -- -- 00
-- 00 -- 00 00 -- -- G -- --
-- -- 00 -- -- -- -- -- Y --
-- -- -- -- -- -- 00 -- -- D
=
Y 0 -
0 D 0
- 0 E
-
V 00 00 00 00 00 00 -- --
00 L 00 00 00 00 -- -- --
00 00 W 00 -- -- -- 00 --
00 00 00 E -- -- -- -- --
00 00 -- -- Y 00 00 -- --
00 00 -- -- 00 Q -- -- --
00 -- -- -- 00 -- W -- 00
-- -- 00 -- -- -- -- Y --
-- -- -- -- -- -- 00 -- D
=
Y 0 -
0 D 0
- 0 E
-
V 00 00 00 00 00 00 -- -- --
00 L 00 00 00 00 -- -- -- --
00 00 W 00 -- -- -- 00 -- --
00 00 00 E -- -- -- -- -- --
00 00 -- -- Y 00 00 -- 00 --
00 00 -- -- 00 Q -- -- -- --
00 -- -- -- 00 -- W -- -- 00
-- -- 00 -- -- -- -- Y -- --
-- -- -- -- 00 -- -- -- Q --
-- -- -- -- -- -- 00 -- -- D
=
Y 0 -
0 D 0
- 0 E
-
V 00 00 00 00 00 00 -- -- --
00 L 00 00 00 00 -- -- -- --
00 00 W 00 -- -- -- 00 -- --
00 00 00 E -- -- -- -- -- --
00 00 -- -- Y 00 00 -- 00 --
00 00 -- -- 00 Q -- -- -- --
00 -- -- -- 00 -- W -- 00 00
-- -- 00 -- -- -- -- Y -- --
-- -- -- -- 00 -- 00 -- G --
-- -- -- -- -- -- 00 -- -- D
=
Y 0 -
0 D 0
- 0 E
-
V 00 00 00 00 00 -- -- -- -- --
00 L 00 00 00 -- -- -- -- -- --
00 00 W 00 -- -- 00 -- -- -- --
00 00 00 E -- -- -- -- -- -- --
00 00 -- -- Y 00 -- 00 00 -- --
00 -- -- -- 00 W -- 00 -- 00 --
-- -- 00 -- -- -- Y -- -- -- --
-- -- -- -- 00 00 -- G -- -- --
-- -- -- -- 00 -- -- -- Q -- 00
-- -- -- -- -- 00 -- -- -- D --
-- -- -- -- -- -- -- -- 00 -- G
=
Y 0 -
0 D 0
- 0 E
-
V 00 00 00 00 00 -- -- -- --
00 L 00 00 -- -- -- -- -- --
00 00 W 00 -- -- 00 -- -- --
00 00 00 E -- -- -- -- -- --
00 -- -- -- W 00 -- 00 -- --
00 -- -- -- 00 Y -- -- 00 --
-- -- 00 -- -- -- Y -- -- --
-- -- -- -- 00 -- -- D -- --
-- -- -- -- -- 00 -- -- Q 00
-- -- -- -- -- -- -- -- 00 G
=
Y 0 -
0 D 0
- 0 E
-
V 00 00 00 00 00 -- -- -- -- --
00 L 00 00 -- -- -- -- -- -- --
00 00 W 00 -- -- 00 -- -- -- --
00 00 00 E -- -- -- -- -- -- --
00 -- -- -- W 00 -- 00 -- -- --
00 -- -- -- 00 Y -- -- 00 00 --
-- -- 00 -- -- -- Y -- -- -- --
-- -- -- -- 00 -- -- D -- -- --
-- -- -- -- -- 00 -- -- Q -- 00
-- -- -- -- -- 00 -- -- -- Q --
-- -- -- -- -- -- -- -- 00 -- G
=
Y 0 -
0 D 0
- 0 E
-
V 00 00 00 00 00 00 -- --
00 L 00 00 00 -- -- -- --
00 00 W -- -- -- -- 00 --
00 00 -- E -- -- -- -- --
00 00 -- -- Q 00 -- -- --
00 -- -- -- 00 Y -- -- 00
00 -- -- -- -- -- W -- --
-- -- 00 -- -- -- -- D --
-- -- -- -- -- 00 -- -- Q
=
Y 0 -
0 D 0
- 0 E
-
V 00 00 00 00 00 -- -- --
00 L 00 00 00 -- -- -- --
00 00 W -- -- -- 00 00 --
00 00 -- E -- -- -- -- --
00 00 -- -- Q -- -- -- --
00 -- -- -- -- W -- -- 00
-- -- 00 -- -- -- Y -- --
-- -- 00 -- -- -- -- D --
-- -- -- -- -- 00 -- -- Y
=
Y 0 -
0 D 0
- 0 E
-
V 00 00 00 00 00 00 -- --
00 L 00 00 00 -- -- -- --
00 00 W -- -- -- -- 00 --
00 00 -- E -- -- -- -- --
00 00 -- -- Q -- -- -- --
00 -- -- -- -- W 00 -- --
00 -- -- -- -- 00 Y -- 00
-- -- 00 -- -- -- -- Y --
-- -- -- -- -- -- 00 -- G
=
Y 0 -
0 D 0
- 0 E
-
V 00 00 -- -- -- --
00 Y 00 00 00 -- --
00 00 Q -- -- -- --
-- 00 -- W -- 00 --
-- 00 -- -- Q -- 00
-- -- -- 00 -- D --
-- -- -- -- 00 -- G
=
Y 0 -
0 D 0
- 0 E
-
G 00 00 00 -- --
00 W 00 -- 00 --
00 00 Y 00 -- 00
00 -- 00 Q -- --
-- 00 -- -- D --
-- -- 00 -- -- Q
=
Y 0 -
0 D 0
- 0 E
-
G 00 -- -- -- --
00 Q 00 -- -- --
-- 00 Y 00 00 --
-- -- 00 W -- 00
-- -- 00 -- Q --
-- -- -- 00 -- D
=
Y 0 -
0 D 0
- 0 E
-
W 0 0 0 -
0 Y 0 - 0
0 0 Q - -
0 - - D -
- 0 - - Q
=
#
G 00 --
00 Y 00
-- 00 Y
-
V 00 -- -- --
00 P 00 -- --
-- 00 F 00 00
-- -- 00 T 00
-- -- 00 00 S
=
G 00 --
00 Y 00
-- 00 Y
-
V 00 -- -- -- --
00 P 00 -- -- --
-- 00 F 00 00 --
-- -- 00 T -- --
-- -- 00 -- S 00
-- -- -- -- 00 L
=
G 00 --
00 Y 00
-- 00 Y
-
V 00 -- -- -- --
00 P 00 -- -- --
-- 00 L 00 00 00
-- -- 00 L 00 --
-- -- 00 00 G --
-- -- 00 -- -- A
=
#
Y 0 -
0 D 0
- 0 E
-
W 0 0 - - -
0 Y - 0 - -
0 - D - - -
- 0 - Q 0 -
- - - 0 E 0
- - - - 0 W
=
S 00 --
00 Y 00
-- 00 D
-
V 00 00
00 L 00
00 00 Q
=
S 00 --
00 Y 00
-- 00 D
-
L 00 00 -- --
00 Y -- 00 --
00 -- E -- --
-- 00 -- W 00
-- -- -- 00 D
=
S 00 --
00 Y 00
-- 00 D
-
G 00 --
00 Y 00
-- 00 W
=
S 00 --
00 Y 00
-- 00 D
-
W 0 0
0 Y -
0 - D
=
S 00 --
00 Y 00
-- 00 D
-
V 00 00
00 L --
00 -- Y
=
S 00 --
00 Y 00
-- 00 D
-
V 00 00
00 L 00
00 00 Y
=
S 00 --
00 Y 00
-- 00 D
-
V 00 00 --
00 L -- --
00 -- Y 00
-- -- 00 G
=
S 00 --
00 Y 00
-- 00 D
-
V 00 00 00 00 00 00 --
00 L 00 00 00 -- -- --
00 00 W 00 -- -- -- --
00 00 00 E -- -- -- --
00 00 -- -- Q 00 -- --
00 -- -- -- 00 Y 00 --
00 -- -- -- -- 00 W 00
-- -- -- -- -- -- 00 D
=
S 00 --
00 Y 00
-- 00 D
-
V 00 00 00 00 00 00 -- --
00 L 00 00 00 -- -- -- --
00 00 W 00 -- -- -- -- --
00 00 00 E -- -- -- -- --
00 00 -- -- Q -- -- -- --
00 -- -- -- -- W -- 00 --
00 -- -- -- -- -- Y -- 00
-- -- -- -- -- 00 -- D --
-- -- -- -- -- -- 00 -- G
=
S 00 --
00 Y 00
-- 00 D
-
V 00 00 00 00 00 00 --
00 L 00 00 00 00 -- --
00 00 W 00 -- -- -- --
00 00 00 E -- -- -- --
00 00 -- -- Y 00 00 --
00 00 -- -- 00 Q -- --
00 -- -- -- 00 -- W 00
-- -- -- -- -- -- 00 D
=
S 00 --
00 Y 00
-- 00 D
-
V 00 00 00 00 00 00 --
00 L 00 00 00 -- -- --
00 00 W -- -- -- -- --
00 00 -- E -- -- -- --
00 00 -- -- Q -- -- --
00 -- -- -- -- W 00 --
00 -- -- -- -- 00 Y 00
-- -- -- -- -- -- 00 G
=
S 00 --
00 Y 00
-- 00 D
-
V 00 00 00 00 -- --
00 W -- -- -- 00 00
00 -- W -- -- -- --
00 -- -- E -- -- --
00 -- -- -- Q -- --
-- 00 -- -- -- L --
-- 00 -- -- -- -- Y
=
S 00 --
00 Y 00
-- 00 D
-
V 00 00 00 00 -- -- --
00 W -- -- -- 00 00 00
00 -- W -- -- -- -- --
00 -- -- E -- -- -- --
00 -- -- -- Q -- -- --
-- 00 -- -- -- L -- --
-- 00 -- -- -- -- Y --
-- 00 -- -- -- -- -- D
=
S 00 --
00 Y 00
-- 00 D
-
V 00 00 00 00 00 -- --
00 W -- -- -- -- 00 00
00 -- W -- -- -- -- --
00 -- -- Y 00 -- -- --
00 -- -- 00 Q -- -- --
00 -- -- -- -- E -- --
-- 00 -- -- -- -- L --
-- 00 -- -- -- -- -- D
=
S 00 --
00 Y 00
-- 00 D
-
V 00 00 00 00 00 -- -- --
00 W -- -- -- -- 00 00 --
00 -- W -- -- -- -- -- --
00 -- -- Y -- -- -- -- 00
00 -- -- -- E -- -- -- --
00 -- -- -- -- Q -- -- --
-- 00 -- -- -- -- L -- --
-- 00 -- -- -- -- -- D --
-- -- -- 00 -- -- -- -- G
=
S 00 --
00 Y 00
-- 00 D
-
L 00 00
00 G --
00 -- Y
=
S 00 --
00 Y 00
-- 00 D
-
L 00 --
00 Y 00
-- 00 G
=
S 00 --
00 Y 00
-- 00 D
-
L 00 00 -- -- --
00 Y -- 00 00 --
00 -- E -- -- --
-- 00 -- G 00 --
-- 00 -- 00 W 00
-- -- -- -- 00 D
=
S 00 --
00 Y 00
-- 00 D
-
G 00 00 --
00 W 00 00
00 00 Y --
-- 00 -- D
=
S 00 --
00 Y 00
-- 00 D
-
W 0 -
0 Y 0
- 0 H
=
S 00 --
00 Y 00
-- 00 D
-
W 0 0 -
0 Y - 0
0 - D -
- 0 - Q
=
S 00 --
00 Y 00
-- 00 D
-
W 0 0 - - -
0 Y - 0 - -
0 - D - - -
- 0 - Q 0 -
- - - 0 E 0
- - - - 0 W
=
Y 0 -
0 D 0
- 0 E
-
V 00 00
00 L --
00 -- Y
=
Y 0 -
0 D 0
- 0 E
-
V 00 00
00 L 00
00 00 Q
=
Y 0 -
0 D 0
- 0 E
-
V 00 00
00 L 00
00 00 Y
=
Y 0 -
0 D 0
- 0 E
-
V 00 00 --
00 L -- 00
00 -- Y --
-- 00 -- G
=
Y 0 -
0 D 0
- 0 E
-
V 00 00 --
00 L -- --
00 -- Y 00
-- -- 00 G
=
Y 0 -
0 D 0
- 0 E
-
V 00 00 --
00 L 00 00
00 00 Y --
-- 00 -- G
=
Y 0 -
0 D 0
- 0 E
-
V 00 00 --
00 L 00 --
00 00 Y 00
-- -- 00 G
=
Y 0 -
0 D 0
- 0 E
-
V 00 00 00 00 00 00 --
00 L 00 00 00 -- -- --
00 00 W 00 -- -- -- --
00 00 00 E -- -- -- --
00 00 -- -- Q 00 -- --
00 -- -- -- 00 Y 00 --
00 -- -- -- -- 00 W 00
-- -- -- -- -- -- 00 D
=
Y 0 -
0 D 0
- 0 E
-
V 00 00 00 00 00 00 -- --
00 L 00 00 00 -- -- 00 --
00 00 W 00 -- -- -- -- --
00 00 00 E -- -- -- 00 --
00 00 -- -- Q 00 -- 00 --
00 -- -- -- 00 Y 00 -- --
00 -- -- -- -- 00 W -- 00
-- 00 -- 00 00 -- -- G --
-- -- -- -- -- -- 00 -- D
=
Y 0 -
0 D 0
- 0 E
-
V 00 00 00 00 00 00 -- --
00 L 00 00 00 -- -- -- --
00 00 W 00 -- -- -- -- --
00 00 00 E -- -- -- -- --
00 00 -- -- Q -- -- -- --
00 -- -- -- -- W -- 00 --
00 -- -- -- -- -- Y -- 00
-- -- -- -- -- 00 -- D --
-- -- -- -- -- -- 00 -- G
=
Y 0 -
0 D 0
- 0 E
-
V 00 00 00 00 00 00 --
00 L 00 00 00 00 -- --
00 00 W 00 -- -- -- --
00 00 00 E -- -- -- --
00 00 -- -- Y 00 00 --
00 00 -- -- 00 Q -- --
00 -- -- -- 00 -- W 00
-- -- -- -- -- -- 00 D
=
Y 0 -
0 D 0
- 0 E
-
V 00 00 00 00 00 00 -- --
00 L 00 00 00 00 -- -- --
00 00 W 00 -- -- -- -- --
00 00 00 E -- -- -- -- --
00 00 -- -- Y 00 00 00 --
00 00 -- -- 00 Q -- -- --
00 -- -- -- 00 -- W 00 00
-- -- -- -- 00 -- 00 G --
-- -- -- -- -- -- 00 -- D
=
Y 0 -
0 D 0
- 0 E
-
V 00 00 00 00 00 00 -- -- --
00 L 00 00 00 00 -- 00 -- --
00 00 W 00 -- -- -- -- -- --
00 00 00 E -- -- -- 00 -- --
00 00 -- -- Y 00 00 -- 00 --
00 00 -- -- 00 Q -- 00 -- --
00 -- -- -- 00 -- W -- 00 00
-- 00 -- 00 -- 00 -- G -- --
-- -- -- -- 00 -- 00 -- G --
-- -- -- -- -- -- 00 -- -- D
=
Y 0 -
0 D 0
- 0 E
-
V 00 00 00 00 00 -- -- -- --
00 L 00 00 00 -- -- -- -- --
00 00 W 00 -- -- -- -- -- --
00 00 00 E -- -- -- -- -- --
00 00 -- -- Y 00 00 00 -- --
00 -- -- -- 00 W 00 -- 00 --
-- -- -- -- 00 00 G -- -- --
-- -- -- -- 00 -- -- Q -- 00
-- -- -- -- -- 00 -- -- D --
-- -- -- -- -- -- -- 00 -- G
=
Y 0 -
0 D 0
- 0 E
-
V 00 00 00 00 00 -- -- --
00 L 00 00 -- -- -- -- --
00 00 W 00 -- -- -- -- --
00 00 00 E -- -- -- -- --
00 -- -- -- W 00 00 -- --
00 -- -- -- 00 Y -- 00 --
-- -- -- -- 00 -- D -- --
-- -- -- -- -- 00 -- Q 00
-- -- -- -- -- -- -- 00 G
=
Y 0 -
0 D 0
- 0 E
-
V 00 00 00 00 00 -- -- -- --
00 L 00 00 -- -- 00 -- -- --
00 00 W 00 -- -- -- -- -- --
00 00 00 E -- -- 00 -- -- --
00 -- -- -- W 00 -- 00 -- --
00 -- -- -- 00 Y -- -- 00 --
-- 00 -- 00 -- -- G -- -- 00
-- -- -- -- 00 -- -- D -- --
-- -- -- -- -- 00 -- -- Q --
-- -- -- -- -- -- 00 -- -- Q
=
Y 0 -
0 D 0
- 0 E
-
V 00 00 00 00 00 00 --
00 L 00 00 00 -- -- --
00 00 W -- -- -- -- --
00 00 -- E -- -- -- --
00 00 -- -- Q -- -- --
00 -- -- -- -- W 00 --
00 -- -- -- -- 00 Y 00
-- -- -- -- -- -- 00 G
=
Y 0 -
0 D 0
- 0 E
-
V 00 00 00 00 -- --
00 W -- -- -- 00 00
00 -- W -- -- -- --
00 -- -- E -- -- --
00 -- -- -- Q -- --
-- 00 -- -- -- L --
-- 00 -- -- -- -- Y
=
Y 0 -
0 D 0
- 0 E
-
V 00 00 00 00 -- -- --
00 W -- -- -- 00 00 00
00 -- W -- -- -- -- --
00 -- -- E -- -- -- --
00 -- -- -- Q -- -- --
-- 00 -- -- -- L -- --
-- 00 -- -- -- -- Y --
-- 00 -- -- -- -- -- D
=
Y 0 -
0 D 0
- 0 E
-
V 00 00 00 00 -- -- --
00 W -- -- -- 00 00 --
00 -- W -- -- -- -- --
00 -- -- E -- -- -- 00
00 -- -- -- Q -- -- 00
-- 00 -- -- -- L -- --
-- 00 -- -- -- -- Y --
-- -- -- 00 00 -- -- G
=
Y 0 -
0 D 0
- 0 E
-
V 00 00 00 00 00 -- --
00 W -- -- -- -- 00 00
00 -- W -- -- -- -- --
00 -- -- Y 00 -- -- --
00 -- -- 00 Q -- -- --
00 -- -- -- -- E -- --
-- 00 -- -- -- -- L --
-- 00 -- -- -- -- -- D
=
Y 0 -
0 D 0
- 0 E
-
V 00 00 00 00 -- -- -- --
00 W -- -- -- 00 00 -- --
00 -- W -- -- -- -- -- --
00 -- -- Y -- -- -- 00 --
00 -- -- -- E -- -- -- --
-- 00 -- -- -- L -- -- --
-- 00 -- -- -- -- D -- --
-- -- -- 00 -- -- -- Q 00
-- -- -- -- -- -- -- 00 G
=
Y 0 -
0 D 0
- 0 E
-
V 00 00 00 00 00 -- -- --
00 W -- -- -- -- 00 00 --
00 -- W -- -- -- -- -- --
00 -- -- Y -- -- -- -- 00
00 -- -- -- E -- -- -- --
00 -- -- -- -- Q -- -- --
-- 00 -- -- -- -- L -- --
-- 00 -- -- -- -- -- D --
-- -- -- 00 -- -- -- -- G
=
Y 0 -
0 D 0
- 0 E
-
L 00 00
00 G --
00 -- Y
=
Y 0 -
0 D 0
- 0 E
-
L 00 --
00 Y 00
-- 00 G
=
Y 0 -
0 D 0
- 0 E
-
L 00 00 -- --
00 Y -- 00 --
00 -- E -- --
-- 00 -- W 00
-- -- -- 00 D
=
Y 0 -
0 D 0
- 0 E
-
L 00 00 -- -- --
00 Y -- 00 00 --
00 -- E -- -- --
-- 00 -- G 00 --
-- 00 -- 00 W 00
-- -- -- -- 00 D
=
Y 0 -
0 D 0
- 0 E
-
G 00 00 --
00 W 00 00
00 00 Y --
-- 00 -- D
=
Y 0 -
0 D 0
- 0 E
-
G 00 00 -- --
00 W 00 00 --
00 00 Y -- 00
-- 00 -- D --
-- -- 00 -- Q
=
Y 0 -
0 D 0
- 0 E
-
G 00 --
00 Y 00
-- 00 W
=
Y 0 -
0 D 0
- 0 E
-
G 00 -- -- --
00 Q 00 -- --
-- 00 Y 00 --
-- -- 00 W 00
-- -- -- 00 D
=
Y 0 -
0 D 0
- 0 E
-
W 0 0
0 Y -
0 - D
=
Y 0 -
0 D 0
- 0 E
-
W 0 0 -
0 Y - 0
0 - D -
- 0 - Q
=
S 00 --
00 Y 00
-- 00 D
-
V 00 00 --
00 L -- 00
00 -- H --
-- 00 -- G
=
S 00 --
00 Y 00
-- 00 D
-
V 00 00 --
00 L -- 00
00 -- Y --
-- 00 -- G
=
S 00 --
00 Y 00
-- 00 D
-
V 00 00 --
00 L 00 00
00 00 Y --
-- 00 -- G
=
S 00 --
00 Y 00
-- 00 D
-
V 00 00 --
00 L 00 --
00 00 Y 00
-- -- 00 G
=
S 00 --
00 Y 00
-- 00 D
-
V 00 00 00 00 00 00 -- --
00 L 00 00 00 -- -- 00 --
00 00 W 00 -- -- -- -- --
00 00 00 E -- -- -- 00 --
00 00 -- -- Q 00 -- 00 --
00 -- -- -- 00 Y 00 -- --
00 -- -- -- -- 00 W -- 00
-- 00 -- 00 00 -- -- G --
-- -- -- -- -- -- 00 -- D
=
S 00 --
00 Y 00
-- 00 D
-
V 00 00 00 00 00 00 -- --
00 L 00 00 00 00 -- -- --
00 00 W 00 -- -- -- -- --
00 00 00 E -- -- -- -- --
00 00 -- -- Y 00 00 00 --
00 00 -- -- 00 Q -- -- --
00 -- -- -- 00 -- W 00 00
-- -- -- -- 00 -- 00 G --
-- -- -- -- -- -- 00 -- D
=
S 00 --
00 Y 00
-- 00 D
-
V 00 00 00 00 00 00 -- -- --
00 L 00 00 00 00 -- 00 -- --
00 00 W 00 -- -- -- -- -- --
00 00 00 E -- -- -- 00 -- --
00 00 -- -- Y 00 00 -- 00 --
00 00 -- -- 00 Q -- 00 -- --
00 -- -- -- 00 -- W -- 00 00
-- 00 -- 00 -- 00 -- G -- --
-- -- -- -- 00 -- 00 -- G --
-- -- -- -- -- -- 00 -- -- D
=
S 00 --
00 Y 00
-- 00 D
-
V 00 00 00 00 00 -- -- -- --
00 L 00 00 00 -- -- -- -- --
00 00 W 00 -- -- -- -- -- --
00 00 00 E -- -- -- -- -- --
00 00 -- -- Y 00 00 00 -- --
00 -- -- -- 00 W 00 -- 00 --
-- -- -- -- 00 00 G -- -- --
-- -- -- -- 00 -- -- Q -- 00
-- -- -- -- -- 00 -- -- D --
-- -- -- -- -- -- -- 00 -- G
=
S 00 --
00 Y 00
-- 00 D
-
V 00 00 00 00 00 -- -- --
00 L 00 00 -- -- -- -- --
00 00 W 00 -- -- -- -- --
00 00 00 E -- -- -- -- --
00 -- -- -- W 00 00 -- --
00 -- -- -- 00 Y -- 00 --
-- -- -- -- 00 -- D -- --
-- -- -- -- -- 00 -- Q 00
-- -- -- -- -- -- -- 00 G
=
S 00 --
00 Y 00
-- 00 D
-
V 00 00 00 00 00 -- -- -- --
00 L 00 00 -- -- 00 -- -- --
00 00 W 00 -- -- -- -- -- --
00 00 00 E -- -- 00 -- -- --
00 -- -- -- W 00 -- 00 -- --
00 -- -- -- 00 Y -- -- 00 --
-- 00 -- 00 -- -- G -- -- 00
-- -- -- -- 00 -- -- D -- --
-- -- -- -- -- 00 -- -- Q --
-- -- -- -- -- -- 00 -- -- Q
=
S 00 --
00 Y 00
-- 00 D
-
V 00 00 00 00 -- -- --
00 W -- -- -- 00 00 --
00 -- W -- -- -- -- --
00 -- -- E -- -- -- 00
00 -- -- -- Q -- -- 00
-- 00 -- -- -- L -- --
-- 00 -- -- -- -- Y --
-- -- -- 00 00 -- -- G
=
S 00 --
00 Y 00
-- 00 D
-
V 00 00 00 00 -- -- -- --
00 W -- -- -- 00 00 -- --
00 -- W -- -- -- -- -- --
00 -- -- Y -- -- -- 00 --
00 -- -- -- E -- -- -- --
-- 00 -- -- -- L -- -- --
-- 00 -- -- -- -- D -- --
-- -- -- 00 -- -- -- Q 00
-- -- -- -- -- -- -- 00 G
=
S 00 --
00 Y 00
-- 00 D
-
G 00 00 -- --
00 W 00 00 --
00 00 Y -- 00
-- 00 -- D --
-- -- 00 -- Q
=
S 00 --
00 Y 00
-- 00 D
-
G 00 -- -- --
00 Q 00 -- --
-- 00 Y 00 --
-- -- 00 W 00
-- -- -- 00 D
=
S 00 --
00 Y 00
-- 00 D
-
W 0 -
0 H 0
- 0 Y
=
Y 0 -
0 D 0
- 0 E
-
V 00 00 --
00 L -- 00
00 -- H --
-- 00 -- G
=
Y 0 -
0 D 0
- 0 E
-
W 0 -
0 H 0
- 0 Y
=
Y 0 -
0 D 0
- 0 E
-
W 0 -
0 Y 0
- 0 H
=
#
G 00 --
00 Y 00
-- 00 Y
-
V 00 -- -- --
00 P 00 -- --
-- 00 F 00 00
-- -- 00 T 00
-- -- 00 00 S
=
G 00 --
00 Y 00
-- 00 Y
-
V 00 -- -- -- --
00 P 00 -- -- --
-- 00 L 00 00 00
-- -- 00 L 00 --
-- -- 00 00 G --
-- -- 00 -- -- A
=
G 00 --
00 Y 00
-- 00 Y
-
V 00 00
00 L --
00 -- P
=
#
Y 0 0
0 Y -
0 - N
-
W 0 -
0 Y 0
- 0 H
=
S 00 --
00 Y 00
-- 00 Y
-
V 00 00
00 L 00
00 00 Q
=
S 00 --
00 Y 00
-- 00 Y
-
L 00 00 -- --
00 Y -- 00 --
00 -- E -- --
-- 00 -- W 00
-- -- -- 00 D
=
S 00 --
00 Y 00
-- 00 Y
-
G 00 --
00 Y 00
-- 00 W
=
S 00 --
00 Y 00
-- 00 Y
-
W 0 0
0 Y -
0 - D
=
S 00 --
00 Y 00
-- 00 Y
-
V 00 00
00 L --
00 -- Y
=
S 00 --
00 Y 00
-- 00 Y
-
V 00 00
00 L 00
00 00 Y
=
S 00 --
00 Y 00
-- 00 Y
-
V 00 00 --
00 L -- --
00 -- Y 00
-- -- 00 G
=
S 00 --
00 Y 00
-- 00 Y
-
V 00 00 00 00 00 00 --
00 L 00 00 00 -- -- --
00 00 W 00 -- -- -- --
00 00 00 E -- -- -- --
00 00 -- -- Q 00 -- --
00 -- -- -- 00 Y 00 --
00 -- -- -- -- 00 W 00
-- -- -- -- -- -- 00 D
=
S 00 --
00 Y 00
-- 00 Y
-
V 00 00 00 00 00 00 -- --
00 L 00 00 00 -- -- -- --
00 00 W 00 -- -- -- -- --
00 00 00 E -- -- -- -- --
00 00 -- -- Q -- -- -- --
00 -- -- -- -- W -- 00 --
00 -- -- -- -- -- Y -- 00
-- -- -- -- -- 00 -- D --
-- -- -- -- -- -- 00 -- G
=
S 00 --
00 Y 00
-- 00 Y
-
V 00 00 00 00 00 00 --
00 L 00 00 00 00 -- --
00 00 W 00 -- -- -- --
00 00 00 E -- -- -- --
00 00 -- -- Y 00 00 --
00 00 -- -- 00 Q -- --
00 -- -- -- 00 -- W 00
-- -- -- -- -- -- 00 D
=
S 00 --
00 Y 00
-- 00 Y
-
V 00 00 00 00 00 00 --
00 L 00 00 00 -- -- --
00 00 W -- -- -- -- --
00 00 -- E -- -- -- --
00 00 -- -- Q -- -- --
00 -- -- -- -- W 00 --
00 -- -- -- -- 00 Y 00
-- -- -- -- -- -- 00 G
=
S 00 --
00 Y 00
-- 00 Y
-
V 00 00 00 00 -- --
00 W -- -- -- 00 00
00 -- W -- -- -- --
00 -- -- E -- -- --
00 -- -- -- Q -- --
-- 00 -- -- -- L --
-- 00 -- -- -- -- Y
=
S 00 --
00 Y 00
-- 00 Y
-
L 00 00
00 G --
00 -- Y
=
S 00 --
00 Y 00
-- 00 Y
-
L 00 --
00 Y 00
-- 00 G
=
S 00 --
00 Y 00
-- 00 Y
-
L 00 00 -- -- --
00 Y -- 00 00 --
00 -- E -- -- --
-- 00 -- G 00 --
-- 00 -- 00 W 00
-- -- -- -- 00 D
=
S 00 --
00 Y 00
-- 00 Y
-
G 00 00 --
00 W 00 00
00 00 Y --
-- 00 -- D
=
S 00 --
00 Y 00
-- 00 Y
-
W 0 -
0 Y 0
- 0 H
=
S 00 --
00 Y 00
-- 00 Y
-
W 0 0 -
0 Y - 0
0 - D -
- 0 - Q
=
S 00 --
00 Y 00
-- 00 Y
-
V 00 00
00 A --
00 -- Q
=
S 00 --
00 Y 00
-- 00 Y
-
V 00 00 -- --
00 A 00 00 --
00 00 P 00 00
-- 00 00 F 00
-- -- 00 00 T
=
S 00 --
00 Y 00
-- 00 Y
-
V 00 -- -- --
00 P 00 -- --
-- 00 F 00 00
-- -- 00 T 00
-- -- 00 00 S
=
S 00 --
00 Y 00
-- 00 Y
-
V 00 -- -- -- --
00 P 00 -- -- --
-- 00 F 00 00 --
-- -- 00 T -- --
-- -- 00 -- S 00
-- -- -- -- 00 L
=
S 00 --
00 Y 00
-- 00 Y
-
V 00 -- -- -- -- --
00 P 00 -- -- -- --
-- 00 L 00 00 00 --
-- -- 00 L -- -- --
-- -- 00 -- A -- 00
-- -- 00 -- -- G --
-- -- -- -- 00 -- L
=
S 00 --
00 Y 00
-- 00 Y
-
V 00 -- -- -- --
00 P 00 -- -- --
-- 00 L 00 00 00
-- -- 00 L 00 --
-- -- 00 00 G --
-- -- 00 -- -- A
=
S 00 --
00 Y 00
-- 00 Y
-
V 00 -- --
00 P 00 --
-- 00 A 00
-- -- 00 P
=
S 00 --
00 Y 00
-- 00 Y
-
V 00 00
00 L --
00 -- P
=
S 00 --
00 Y 00
-- 00 Y
-
V 00 00 --
00 L -- 00
00 -- H --
-- 00 -- G
=
S 00 --
00 Y 00
-- 00 Y
-
V 00 00 --
00 L -- 00
00 -- Y --
-- 00 -- G
=
S 00 --
00 Y 00
-- 00 Y
-
V 00 00 --
00 L 00 00
00 00 Y --
-- 00 -- G
=
S 00 --
00 Y 00
-- 00 Y
-
V 00 00 --
00 L 00 --
00 00 Y 00
-- -- 00 G
=
S 00 --
00 Y 00
-- 00 Y
-
V 00 00 00 00 00 00 -- --
00 L 00 00 00 -- -- -- --
00 00 W 00 -- -- -- 00 --
00 00 00 E -- -- -- -- --
00 00 -- -- Q 00 -- -- --
00 -- -- -- 00 Y 00 -- --
00 -- -- -- -- 00 W -- 00
-- -- 00 -- -- -- -- Y --
-- -- -- -- -- -- 00 -- D
=
S 00 --
00 Y 00
-- 00 Y
-
V 00 00 00 00 00 00 -- --
00 L 00 00 00 -- -- 00 --
00 00 W 00 -- -- -- -- --
00 00 00 E -- -- -- 00 --
00 00 -- -- Q 00 -- 00 --
00 -- -- -- 00 Y 00 -- --
00 -- -- -- -- 00 W -- 00
-- 00 -- 00 00 -- -- G --
-- -- -- -- -- -- 00 -- D
=
S 00 --
00 Y 00
-- 00 Y
-
V 00 00 00 00 00 00 -- --
00 L 00 00 00 00 -- -- --
00 00 W 00 -- -- -- -- --
00 00 00 E -- -- -- -- --
00 00 -- -- Y 00 00 00 --
00 00 -- -- 00 Q -- -- --
00 -- -- -- 00 -- W 00 00
-- -- -- -- 00 -- 00 G --
-- -- -- -- -- -- 00 -- D
=
S 00 --
00 Y 00
-- 00 Y
-
V 00 00 00 00 00 00 -- --
00 L 00 00 00 00 -- -- --
00 00 W 00 -- -- -- 00 --
00 00 00 E -- -- -- -- --
00 00 -- -- Y 00 00 -- --
00 00 -- -- 00 Q -- -- --
00 -- -- -- 00 -- W -- 00
-- -- 00 -- -- -- -- Y --
-- -- -- -- -- -- 00 -- D
=
S 00 --
00 Y 00
-- 00 Y
-
V 00 00 00 00 00 00 -- -- --
00 L 00 00 00 00 -- 00 -- --
00 00 W 00 -- -- -- -- -- --
00 00 00 E -- -- -- 00 -- --
00 00 -- -- Y 00 00 -- 00 --
00 00 -- -- 00 Q -- 00 -- --
00 -- -- -- 00 -- W -- 00 00
-- 00 -- 00 -- 00 -- G -- --
-- -- -- -- 00 -- 00 -- G --
-- -- -- -- -- -- 00 -- -- D
=
S 00 --
00 Y 00
-- 00 Y
-
V 00 00 00 00 00 -- -- -- --
00 L 00 00 00 -- -- -- -- --
00 00 W 00 -- -- -- -- -- --
00 00 00 E -- -- -- -- -- --
00 00 -- -- Y 00 00 00 -- --
00 -- -- -- 00 W 00 -- 00 --
-- -- -- -- 00 00 G -- -- --
-- -- -- -- 00 -- -- Q -- 00
-- -- -- -- -- 00 -- -- D --
-- -- -- -- -- -- -- 00 -- G
=
S 00 --
00 Y 00
-- 00 Y
-
V 00 00 00 00 00 -- -- --
00 L 00 00 -- -- -- -- --
00 00 W 00 -- -- -- -- --
00 00 00 E -- -- -- -- --
00 -- -- -- W 00 00 -- --
00 -- -- -- 00 Y -- 00 --
-- -- -- -- 00 -- D -- --
-- -- -- -- -- 00 -- Q 00
-- -- -- -- -- -- -- 00 G
=
S 00 --
00 Y 00
-- 00 Y
-
V 00 00 00 00 00 00 -- --
00 L 00 00 00 -- -- -- --
00 00 W -- -- -- -- 00 --
00 00 -- E -- -- -- -- --
00 00 -- -- Q -- -- -- --
00 -- -- -- -- W 00 -- --
00 -- -- -- -- 00 Y -- 00
-- -- 00 -- -- -- -- Y --
-- -- -- -- -- -- 00 -- G
=
S 00 --
00 Y 00
-- 00 Y
-
V 00 00 00 00 -- -- --
00 W -- -- -- 00 00 --
00 -- W -- -- -- -- --
00 -- -- E -- -- -- 00
00 -- -- -- Q -- -- 00
-- 00 -- -- -- L -- --
-- 00 -- -- -- -- Y --
-- -- -- 00 00 -- -- G
=
S 00 --
00 Y 00
-- 00 Y
-
F 00 00
00 S --
00 -- H
=
S 00 --
00 Y 00
-- 00 Y
-
F 00 00
00 W --
00 -- Y
=
S 00 --
00 Y 00
-- 00 Y
-
F 00 00 -- --
00 W 00 00 --
00 00 D -- --
-- 00 -- Y 00
-- -- -- 00 Q
=
S 00 --
00 Y 00
-- 00 Y
-
L 00 00 00 -- --
00 A -- -- 00 --
00 -- G -- -- 00
00 -- -- S -- --
-- 00 -- -- L --
-- -- 00 -- -- P
=
S 00 --
00 Y 00
-- 00 Y
-
L 00 00 00 00 --
00 A -- -- -- 00
00 -- G -- -- --
00 -- -- S -- --
00 -- -- -- P --
-- 00 -- -- -- L
=
S 00 --
00 Y 00
-- 00 Y
-
L 00 00 00 00 --
00 A -- -- -- --
00 -- G -- -- --
00 -- -- S -- --
00 -- -- -- P 00
-- -- -- -- 00 L
=
S 00 --
00 Y 00
-- 00 Y
-
L 00 00 -- -- --
00 L -- -- -- --
00 -- P 00 -- --
-- -- 00 L 00 00
-- -- -- 00 A --
-- -- -- 00 -- G
=
S 00 --
00 Y 00
-- 00 Y
-
L 00 00 -- -- --
00 L -- -- -- --
00 -- P 00 -- --
-- -- 00 G 00 --
-- -- -- 00 L 00
-- -- -- -- 00 S
=
S 00 --
00 Y 00
-- 00 Y
-
L 00 00 -- -- --
00 L -- -- -- --
00 -- P 00 -- --
-- -- 00 G 00 --
-- -- -- 00 L 00
-- -- -- -- 00 A
=
S 00 --
00 Y 00
-- 00 Y
-
L 00 00 00 00 --
00 L -- -- -- --
00 -- A -- -- --
00 -- -- G -- --
00 -- -- -- P 00
-- -- -- -- 00 L
=
S 00 --
00 Y 00
-- 00 Y
-
L 00 00 00 00 --
00 L -- -- -- --
00 -- A -- -- 00
00 -- -- G 00 --
00 -- -- 00 P --
-- -- 00 -- -- L
=
S 00 --
00 Y 00
-- 00 Y
-
L 00 00 00 00
00 L 00 -- --
00 00 G 00 --
00 -- 00 P --
00 -- -- -- A
=
S 00 --
00 Y 00
-- 00 Y
-
L 00 00 00 00 00
00 L 00 -- -- --
00 00 G -- -- --
00 -- -- A -- --
00 -- -- -- S --
00 -- -- -- -- P
=
S 00 --
00 Y 00
-- 00 Y
-
L 00 00 00 00 --
00 L 00 -- -- --
00 00 G -- -- 00
00 -- -- A -- --
00 -- -- -- S --
-- -- 00 -- -- P
=
S 00 --
00 Y 00
-- 00 Y
-
L 00 00 00 -- --
00 L 00 -- 00 --
00 00 G -- -- 00
00 -- -- L -- --
-- 00 -- -- S --
-- -- 00 -- -- P
=
S 00 --
00 Y 00
-- 00 Y
-
L 00 00 00 -- -- --
00 L 00 -- 00 -- --
00 00 G -- -- 00 --
00 -- -- L -- -- 00
-- 00 -- -- A -- --
-- -- 00 -- -- P --
-- -- -- 00 -- -- K
=
S 00 --
00 Y 00
-- 00 Y
-
L 00 00 00 -- -- --
00 L 00 -- 00 00 --
00 00 G -- -- -- --
00 -- -- L -- -- 00
-- 00 -- -- A -- --
-- 00 -- -- -- P --
-- -- -- 00 -- -- K
=
S 00 --
00 Y 00
-- 00 Y
-
G 00 00 -- --
00 W 00 00 --
00 00 Y -- 00
-- 00 -- D --
-- -- 00 -- Q
=
S 00 --
00 Y 00
-- 00 Y
-
G 00 -- -- --
00 Q 00 -- --
-- 00 Y 00 --
-- -- 00 W 00
-- -- -- 00 D
=
S 00 --
00 Y 00
-- 00 Y
-
W 0 -
0 H 0
- 0 Y
=
Y 0 0
0 Y -
0 - N
-
V 00 00
00 L --
00 -- Y
=
Y 0 0
0 Y -
0 - N
-
V 00 00
00 L 00
00 00 Q
=
Y 0 0
0 Y -
0 - N
-
V 00 00
00 L 00
00 00 Y
=
Y 0 0
0 Y -
0 - N
-
V 00 00 --
00 L -- --
00 -- Y 00
-- -- 00 G
=
Y 0 0
0 Y -
0 - N
-
V 00 00 00 00 00 00 --
00 L 00 00 00 -- -- --
00 00 W 00 -- -- -- --
00 00 00 E -- -- -- --
00 00 -- -- Q 00 -- --
00 -- -- -- 00 Y 00 --
00 -- -- -- -- 00 W 00
-- -- -- -- -- -- 00 D
=
Y 0 0
0 Y -
0 - N
-
V 00 00 00 00 00 00 -- --
00 L 00 00 00 -- -- -- --
00 00 W 00 -- -- -- 00 --
00 00 00 E -- -- -- -- --
00 00 -- -- Q 00 -- -- --
00 -- -- -- 00 Y 00 -- --
00 -- -- -- -- 00 W -- 00
-- -- 00 -- -- -- -- Y --
-- -- -- -- -- -- 00 -- D
=
Y 0 0
0 Y -
0 - N
-
V 00 00 00 00 00 00 -- --
00 L 00 00 00 -- -- -- --
00 00 W 00 -- -- -- -- --
00 00 00 E -- -- -- -- --
00 00 -- -- Q -- -- -- --
00 -- -- -- -- W -- 00 --
00 -- -- -- -- -- Y -- 00
-- -- -- -- -- 00 -- D --
-- -- -- -- -- -- 00 -- G
=
Y 0 0
0 Y -
0 - N
-
V 00 00 00 00 00 00 --
00 L 00 00 00 00 -- --
00 00 W 00 -- -- -- --
00 00 00 E -- -- -- --
00 00 -- -- Y 00 00 --
00 00 -- -- 00 Q -- --
00 -- -- -- 00 -- W 00
-- -- -- -- -- -- 00 D
=
Y 0 0
0 Y -
0 - N
-
V 00 00 00 00 00 00 -- --
00 L 00 00 00 00 -- -- --
00 00 W 00 -- -- -- 00 --
00 00 00 E -- -- -- -- --
00 00 -- -- Y 00 00 -- --
00 00 -- -- 00 Q -- -- --
00 -- -- -- 00 -- W -- 00
-- -- 00 -- -- -- -- Y --
-- -- -- -- -- -- 00 -- D
=
Y 0 0
0 Y -
0 - N
-
V 00 00 00 00 00 00 --
00 L 00 00 00 -- -- --
00 00 W -- -- -- -- --
00 00 -- E -- -- -- --
00 00 -- -- Q -- -- --
00 -- -- -- -- W 00 --
00 -- -- -- -- 00 Y 00
-- -- -- -- -- -- 00 G
=
Y 0 0
0 Y -
0 - N
-
V 00 00 00 00 00 00 -- --
00 L 00 00 00 -- -- -- --
00 00 W -- -- -- -- 00 --
00 00 -- E -- -- -- -- --
00 00 -- -- Q -- -- -- --
00 -- -- -- -- W 00 -- --
00 -- -- -- -- 00 Y -- 00
-- -- 00 -- -- -- -- Y --
-- -- -- -- -- -- 00 -- G
=
Y 0 0
0 Y -
0 - N
-
V 00 00 00 00 -- --
00 W -- -- -- 00 00
00 -- W -- -- -- --
00 -- -- E -- -- --
00 -- -- -- Q -- --
-- 00 -- -- -- L --
-- 00 -- -- -- -- Y
=
Y 0 0
0 Y -
0 - N
-
F 00 00
00 W --
00 -- Y
=
Y 0 0
0 Y -
0 - N
-
F 00 00 -- --
00 W 00 00 --
00 00 D -- --
-- 00 -- Y 00
-- -- -- 00 Q
=
Y 0 0
0 Y -
0 - N
-
L 00 00 -- --
00 Y -- 00 --
00 -- E -- --
-- 00 -- W 00
-- -- -- 00 D
=
Y 0 0
0 Y -
0 - N
-
G 00 --
00 Y 00
-- 00 W
=
Y 0 0
0 Y -
0 - N
-
W 0 0
0 Y -
0 - D
=
Y 0 0
0 Y -
0 - N
-
W 0 0 -
0 Y - 0
0 - D -
- 0 - Q
=
S 00 --
00 Y 00
-- 00 Y
-
V 00 00 00 00 00 00 -- -- --
00 L 00 00 00 -- -- 00 -- --
00 00 W 00 -- -- -- -- 00 --
00 00 00 E -- -- -- 00 -- --
00 00 -- -- Q 00 -- 00 -- --
00 -- -- -- 00 Y 00 -- -- --
00 -- -- -- -- 00 W -- -- 00
-- 00 -- 00 00 -- -- G -- --
-- -- 00 -- -- -- -- -- Y --
-- -- -- -- -- -- 00 -- -- D
=
S 00 --
00 Y 00
-- 00 Y
-
V 00 00 00 00 00 00 -- -- --
00 L 00 00 00 00 -- -- -- --
00 00 W 00 -- -- -- 00 -- --
00 00 00 E -- -- -- -- -- --
00 00 -- -- Y 00 00 -- 00 --
00 00 -- -- 00 Q -- -- -- --
00 -- -- -- 00 -- W -- 00 00
-- -- 00 -- -- -- -- Y -- --
-- -- -- -- 00 -- 00 -- G --
-- -- -- -- -- -- 00 -- -- D
=
S 00 --
00 Y 00
-- 00 Y
-
V 00 00 00 00 00 -- -- -- -- --
00 L 00 00 00 -- -- -- -- -- --
00 00 W 00 -- -- 00 -- -- -- --
00 00 00 E -- -- -- -- -- -- --
00 00 -- -- Y 00 -- 00 00 -- --
00 -- -- -- 00 W -- 00 -- 00 --
-- -- 00 -- -- -- Y -- -- -- --
-- -- -- -- 00 00 -- G -- -- --
-- -- -- -- 00 -- -- -- Q -- 00
-- -- -- -- -- 00 -- -- -- D --
-- -- -- -- -- -- -- -- 00 -- G
=
S 00 --
00 Y 00
-- 00 Y
-
V 00 00 00 00 00 -- -- -- --
00 L 00 00 -- -- -- -- -- --
00 00 W 00 -- -- 00 -- -- --
00 00 00 E -- -- -- -- -- --
00 -- -- -- W 00 -- 00 -- --
00 -- -- -- 00 Y -- -- 00 --
-- -- 00 -- -- -- Y -- -- --
-- -- -- -- 00 -- -- D -- --
-- -- -- -- -- 00 -- -- Q 00
-- -- -- -- -- -- -- -- 00 G
=
Y 0 0
0 Y -
0 - N
-
V 00 00
00 A --
00 -- Q
=
Y 0 0
0 Y -
0 - N
-
V 00 00 -- --
00 A 00 00 --
00 00 P 00 00
-- 00 00 F 00
-- -- 00 00 T
=
Y 0 0
0 Y -
0 - N
-
V 00 -- -- --
00 P 00 -- --
-- 00 F 00 00
-- -- 00 T 00
-- -- 00 00 S
=
Y 0 0
0 Y -
0 - N
-
V 00 -- -- -- --
00 P 00 -- -- --
-- 00 F 00 00 --
-- -- 00 T -- --
-- -- 00 -- S 00
-- -- -- -- 00 L
=
Y 0 0
0 Y -
0 - N
-
V 00 -- -- -- -- --
00 P 00 -- -- -- --
-- 00 L 00 00 00 --
-- -- 00 L -- -- --
-- -- 00 -- A -- 00
-- -- 00 -- -- G --
-- -- -- -- 00 -- L
=
Y 0 0
0 Y -
0 - N
-
V 00 -- -- -- --
00 P 00 -- -- --
-- 00 L 00 00 00
-- -- 00 L 00 --
-- -- 00 00 G --
-- -- 00 -- -- A
=
Y 0 0
0 Y -
0 - N
-
V 00 -- --
00 P 00 --
-- 00 A 00
-- -- 00 P
=
Y 0 0
0 Y -
0 - N
-
V 00 00
00 L --
00 -- P
=
Y 0 0
0 Y -
0 - N
-
V 00 00 --
00 L -- 00
00 -- H --
-- 00 -- G
=
Y 0 0
0 Y -
0 - N
-
V 00 00 --
00 L -- 00
00 -- Y --
-- 00 -- G
=
Y 0 0
0 Y -
0 - N
-
V 00 00 --
00 L 00 00
00 00 Y --
-- 00 -- G
=
Y 0 0
0 Y -
0 - N
-
V 00 00 --
00 L 00 --
00 00 Y 00
-- -- 00 G
=
Y 0 0
0 Y -
0 - N
-
V 00 00 00 00 00 00 -- --
00 L 00 00 00 -- -- 00 --
00 00 W 00 -- -- -- -- --
00 00 00 E -- -- -- 00 --
00 00 -- -- Q 00 -- 00 --
00 -- -- -- 00 Y 00 -- --
00 -- -- -- -- 00 W -- 00
-- 00 -- 00 00 -- -- G --
-- -- -- -- -- -- 00 -- D
=
Y 0 0
0 Y -
0 - N
-
V 00 00 00 00 00 00 -- -- --
00 L 00 00 00 -- -- 00 -- --
00 00 W 00 -- -- -- -- 00 --
00 00 00 E -- -- -- 00 -- --
00 00 -- -- Q 00 -- 00 -- --
00 -- -- -- 00 Y 00 -- -- --
00 -- -- -- -- 00 W -- -- 00
-- 00 -- 00 00 -- -- G -- --
-- -- 00 -- -- -- -- -- Y --
-- -- -- -- -- -- 00 -- -- D
=
Y 0 0
0 Y -
0 - N
-
V 00 00 00 00 00 00 -- --
00 L 00 00 00 00 -- -- --
00 00 W 00 -- -- -- -- --
00 00 00 E -- -- -- -- --
00 00 -- -- Y 00 00 00 --
00 00 -- -- 00 Q -- -- --
00 -- -- -- 00 -- W 00 00
-- -- -- -- 00 -- 00 G --
-- -- -- -- -- -- 00 -- D
=
Y 0 0
0 Y -
0 - N
-
V 00 00 00 00 00 00 -- -- --
00 L 00 00 00 00 -- -- -- --
00 00 W 00 -- -- -- 00 -- --
00 00 00 E -- -- -- -- -- --
00 00 -- -- Y 00 00 -- 00 --
00 00 -- -- 00 Q -- -- -- --
00 -- -- -- 00 -- W -- 00 00
-- -- 00 -- -- -- -- Y -- --
-- -- -- -- 00 -- 00 -- G --
-- -- -- -- -- -- 00 -- -- D
=
Y 0 0
0 Y -
0 - N
-
V 00 00 00 00 00 00 -- -- --
00 L 00 00 00 00 -- 00 -- --
00 00 W 00 -- -- -- -- -- --
00 00 00 E -- -- -- 00 -- --
00 00 -- -- Y 00 00 -- 00 --
00 00 -- -- 00 Q -- 00 -- --
00 -- -- -- 00 -- W -- 00 00
-- 00 -- 00 -- 00 -- G -- --
-- -- -- -- 00 -- 00 -- G --
-- -- -- -- -- -- 00 -- -- D
=
Y 0 0
0 Y -
0 - N
-
V 00 00 00 00 00 -- -- -- --
00 L 00 00 00 -- -- -- -- --
00 00 W 00 -- -- -- -- -- --
00 00 00 E -- -- -- -- -- --
00 00 -- -- Y 00 00 00 -- --
00 -- -- -- 00 W 00 -- 00 --
-- -- -- -- 00 00 G -- -- --
-- -- -- -- 00 -- -- Q -- 00
-- -- -- -- -- 00 -- -- D --
-- -- -- -- -- -- -- 00 -- G
=
Y 0 0
0 Y -
0 - N
-
V 00 00 00 00 00 -- -- -- -- --
00 L 00 00 00 -- -- -- -- -- --
00 00 W 00 -- -- 00 -- -- -- --
00 00 00 E -- -- -- -- -- -- --
00 00 -- -- Y 00 -- 00 00 -- --
00 -- -- -- 00 W -- 00 -- 00 --
-- -- 00 -- -- -- Y -- -- -- --
-- -- -- -- 00 00 -- G -- -- --
-- -- -- -- 00 -- -- -- Q -- 00
-- -- -- -- -- 00 -- -- -- D --
-- -- -- -- -- -- -- -- 00 -- G
=
Y 0 0
0 Y -
0 - N
-
V 00 00 00 00 00 -- -- --
00 L 00 00 -- -- -- -- --
00 00 W 00 -- -- -- -- --
00 00 00 E -- -- -- -- --
00 -- -- -- W 00 00 -- --
00 -- -- -- 00 Y -- 00 --
-- -- -- -- 00 -- D -- --
-- -- -- -- -- 00 -- Q 00
-- -- -- -- -- -- -- 00 G
=
Y 0 0
0 Y -
0 - N
-
V 00 00 00 00 00 -- -- -- --
00 L 00 00 -- -- -- -- -- --
00 00 W 00 -- -- 00 -- -- --
00 00 00 E -- -- -- -- -- --
00 -- -- -- W 00 -- 00 -- --
00 -- -- -- 00 Y -- -- 00 --
-- -- 00 -- -- -- Y -- -- --
-- -- -- -- 00 -- -- D -- --
-- -- -- -- -- 00 -- -- Q 00
-- -- -- -- -- -- -- -- 00 G
=
Y 0 0
0 Y -
0 - N
-
V 00 00 00 00 -- -- --
00 W -- -- -- 00 00 --
00 -- W -- -- -- -- --
00 -- -- E -- -- -- 00
00 -- -- -- Q -- -- 00
-- 00 -- -- -- L -- --
-- 00 -- -- -- -- Y --
-- -- -- 00 00 -- -- G
=
Y 0 0
0 Y -
0 - N
-
F 00 00
00 S --
00 -- H
=
Y 0 0
0 Y -
0 - N
-
L 00 00 00 -- --
00 A -- -- 00 --
00 -- G -- -- 00
00 -- -- S -- --
-- 00 -- -- L --
-- -- 00 -- -- P
=
Y 0 0
0 Y -
0 - N
-
L 00 00 00 00 --
00 A -- -- -- 00
00 -- G -- -- --
00 -- -- S -- --
00 -- -- -- P --
-- 00 -- -- -- L
=
Y 0 0
0 Y -
0 - N
-
L 00 00 00 00 --
00 A -- -- -- --
00 -- G -- -- --
00 -- -- S -- --
00 -- -- -- P 00
-- -- -- -- 00 L
=
Y 0 0
0 Y -
0 - N
-
L 00 00 -- -- --
00 L -- -- -- --
00 -- P 00 -- --
-- -- 00 L 00 00
-- -- -- 00 A --
-- -- -- 00 -- G
=
Y 0 0
0 Y -
0 - N
-
L 00 00 -- -- --
00 L -- -- -- --
00 -- P 00 -- --
-- -- 00 G 00 --
-- -- -- 00 L 00
-- -- -- -- 00 S
=
Y 0 0
0 Y -
0 - N
-
L 00 00 -- -- --
00 L -- -- -- --
00 -- P 00 -- --
-- -- 00 G 00 --
-- -- -- 00 L 00
-- -- -- -- 00 A
=
Y 0 0
0 Y -
0 - N
-
L 00 00 00 00 --
00 L -- -- -- --
00 -- A -- -- --
00 -- -- G -- --
00 -- -- -- P 00
-- -- -- -- 00 L
=
Y 0 0
0 Y -
0 - N
-
L 00 00 00 00 --
00 L -- -- -- --
00 -- A -- -- 00
00 -- -- G 00 --
00 -- -- 00 P --
-- -- 00 -- -- L
=
Y 0 0
0 Y -
0 - N
-
L 00 00 00 00
00 L 00 -- --
00 00 G 00 --
00 -- 00 P --
00 -- -- -- A
=
Y 0 0
0 Y -
0 - N
-
L 00 00 00 00 00
00 L 00 -- -- --
00 00 G -- -- --
00 -- -- A -- --
00 -- -- -- S --
00 -- -- -- -- P
=
Y 0 0
0 Y -
0 - N
-
L 00 00 00 00 --
00 L 00 -- -- --
00 00 G -- -- 00
00 -- -- A -- --
00 -- -- -- S --
-- -- 00 -- -- P
=
Y 0 0
0 Y -
0 - N
-
L 00 00 00 -- --
00 L 00 -- 00 --
00 00 G -- -- 00
00 -- -- L -- --
-- 00 -- -- S --
-- -- 00 -- -- P
=
Y 0 0
0 Y -
0 - N
-
L 00 00 00 -- -- --
00 L 00 -- 00 -- --
00 00 G -- -- 00 --
00 -- -- L -- -- 00
-- 00 -- -- A -- --
-- -- 00 -- -- P --
-- -- -- 00 -- -- K
=
Y 0 0
0 Y -
0 - N
-
L 00 00 00 -- -- --
00 L 00 -- 00 00 --
00 00 G -- -- -- --
00 -- -- L -- -- 00
-- 00 -- -- A -- --
-- 00 -- -- -- P --
-- -- -- 00 -- -- K
=
Y 0 0
0 Y -
0 - N
-
L 00 00
00 G --
00 -- Y
=
Y 0 0
0 Y -
0 - N
-
L 00 --
00 Y 00
-- 00 G
=
Y 0 0
0 Y -
0 - N
-
L 00 00 -- -- --
00 Y -- 00 00 --
00 -- E -- -- --
-- 00 -- G 00 --
-- 00 -- 00 W 00
-- -- -- -- 00 D
=
Y 0 0
0 Y -
0 - N
-
G 00 00 --
00 W 00 00
00 00 Y --
-- 00 -- D
=
Y 0 0
0 Y -
0 - N
-
G 00 00 -- --
00 W 00 00 --
00 00 Y -- 00
-- 00 -- D --
-- -- 00 -- Q
=
Y 0 0
0 Y -
0 - N
-
G 00 -- -- --
00 Q 00 -- --
-- 00 Y 00 --
-- -- 00 W 00
-- -- -- 00 D
=
Y 0 0
0 Y -
0 - N
-
W 0 -
0 H 0
- 0 Y
=
#
G 00 --
00 Y 00
-- 00 Y
-
V 00 00
00 A --
00 -- Q
=
G 00 --
00 Y 00
-- 00 Y
-
V 00 -- -- --
00 P 00 -- --
-- 00 F 00 00
-- -- 00 T 00
-- -- 00 00 S
=
G 00 --
00 Y 00
-- 00 Y
-
V 00 --
00 Q 00
-- 00 K
=
#
Y 0 0
0 Y -
0 - N
-
W 0 0 - -
0 Y - 0 0
0 - D - -
- 0 - Q -
- 0 - - Q
=
S 00 --
00 Y 00
-- 00 Y
-
V 00 00
00 L 00
00 00 Q
=
S 00 --
00 Y 00
-- 00 Y
-
L 00 00 -- --
00 Y -- 00 --
00 -- E -- --
-- 00 -- W 00
-- -- -- 00 D
=
S 00 --
00 Y 00
-- 00 Y
-
G 00 --
00 Y 00
-- 00 W
=
S 00 --
00 Y 00
-- 00 Y
-
W 0 0
0 Y -
0 - D
=
S 00 --
00 Y 00
-- 00 Y
-
V 00 00
00 L --
00 -- Y
=
S 00 --
00 Y 00
-- 00 Y
-
V 00 00
00 L 00
00 00 Y
=
S 00 --
00 Y 00
-- 00 Y
-
V 00 00 --
00 L -- --
00 -- Y 00
-- -- 00 G
=
S 00 --
00 Y 00
-- 00 Y
-
V 00 00 00 00 00 00 --
00 L 00 00 00 -- -- --
00 00 W 00 -- -- -- --
00 00 00 E -- -- -- --
00 00 -- -- Q 00 -- --
00 -- -- -- 00 Y 00 --
00 -- -- -- -- 00 W 00
-- -- -- -- -- -- 00 D
=
S 00 --
00 Y 00
-- 00 Y
-
V 00 00 00 00 00 00 -- --
00 L 00 00 00 -- -- -- --
00 00 W 00 -- -- -- -- --
00 00 00 E -- -- -- -- --
00 00 -- -- Q -- -- -- --
00 -- -- -- -- W -- 00 --
00 -- -- -- -- -- Y -- 00
-- -- -- -- -- 00 -- D --
-- -- -- -- -- -- 00 -- G
=
S 00 --
00 Y 00
-- 00 Y
-
V 00 00 00 00 00 00 --
00 L 00 00 00 00 -- --
00 00 W 00 -- -- -- --
00 00 00 E -- -- -- --
00 00 -- -- Y 00 00 --
00 00 -- -- 00 Q -- --
00 -- -- -- 00 -- W 00
-- -- -- -- -- -- 00 D
=
S 00 --
00 Y 00
-- 00 Y
-
V 00 00 00 00 00 00 --
00 L 00 00 00 -- -- --
00 00 W -- -- -- -- --
00 00 -- E -- -- -- --
00 00 -- -- Q -- -- --
00 -- -- -- -- W 00 --
00 -- -- -- -- 00 Y 00
-- -- -- -- -- -- 00 G
=
S 00 --
00 Y 00
-- 00 Y
-
V 00 00 00 00 -- --
00 W -- -- -- 00 00
00 -- W -- -- -- --
00 -- -- E -- -- --
00 -- -- -- Q -- --
-- 00 -- -- -- L --
-- 00 -- -- -- -- Y
=
S 00 --
00 Y 00
-- 00 Y
-
W 0 0 -
0 Y - 0
0 - D -
- 0 - Q
=
S 00 --
00 Y 00
-- 00 Y
-
V 00 00 00 00 00 00 -- --
00 L 00 00 00 -- -- -- --
00 00 W 00 -- -- -- 00 --
00 00 00 E -- -- -- -- --
00 00 -- -- Q 00 -- -- --
00 -- -- -- 00 Y 00 -- --
00 -- -- -- -- 00 W -- 00
-- -- 00 -- -- -- -- Y --
-- -- -- -- -- -- 00 -- D
=
S 00 --
00 Y 00
-- 00 Y
-
V 00 00 00 00 00 00 -- --
00 L 00 00 00 00 -- -- --
00 00 W 00 -- -- -- 00 --
00 00 00 E -- -- -- -- --
00 00 -- -- Y 00 00 -- --
00 00 -- -- 00 Q -- -- --
00 -- -- -- 00 -- W -- 00
-- -- 00 -- -- -- -- Y --
-- -- -- -- -- -- 00 -- D
=
S 00 --
00 Y 00
-- 00 Y
-
V 00 00 00 00 00 00 -- --
00 L 00 00 00 -- -- -- --
00 00 W -- -- -- -- 00 --
00 00 -- E -- -- -- -- --
00 00 -- -- Q -- -- -- --
00 -- -- -- -- W 00 -- --
00 -- -- -- -- 00 Y -- 00
-- -- 00 -- -- -- -- Y --
-- -- -- -- -- -- 00 -- G
=
S 00 --
00 Y 00
-- 00 Y
-
F 00 00
00 W --
00 -- Y
=
S 00 --
00 Y 00
-- 00 Y
-
F 00 00 -- --
00 W 00 00 --
00 00 D -- --
-- 00 -- Y 00
-- -- -- 00 Q
=
Y 0 0
0 Y -
0 - N
-
V 00 00
00 L --
00 -- Y
=
Y 0 0
0 Y -
0 - N
-
V 00 00
00 L 00
00 00 Q
=
Y 0 0
0 Y -
0 - N
-
V 00 00
00 L 00
00 00 Y
=
Y 0 0
0 Y -
0 - N
-
V 00 00 --
00 L -- --
00 -- Y 00
-- -- 00 G
=
Y 0 0
0 Y -
0 - N
-
V 00 00 00 00 00 00 --
00 L 00 00 00 -- -- --
00 00 W 00 -- -- -- --
00 00 00 E -- -- -- --
00 00 -- -- Q 00 -- --
00 -- -- -- 00 Y 00 --
00 -- -- -- -- 00 W 00
-- -- -- -- -- -- 00 D
=
Y 0 0
0 Y -
0 - N
-
V 00 00 00 00 00 00 -- --
00 L 00 00 00 -- -- -- --
00 00 W 00 -- -- -- 00 --
00 00 00 E -- -- -- -- --
00 00 -- -- Q 00 -- -- --
00 -- -- -- 00 Y 00 -- --
00 -- -- -- -- 00 W -- 00
-- -- 00 -- -- -- -- Y --
-- -- -- -- -- -- 00 -- D
=
Y 0 0
0 Y -
0 - N
-
V 00 00 00 00 00 00 -- --
00 L 00 00 00 -- -- -- --
00 00 W 00 -- -- -- -- --
00 00 00 E -- -- -- -- --
00 00 -- -- Q -- -- -- --
00 -- -- -- -- W -- 00 --
00 -- -- -- -- -- Y -- 00
-- -- -- -- -- 00 -- D --
-- -- -- -- -- -- 00 -- G
=
Y 0 0
0 Y -
0 - N
-
V 00 00 00 00 00 00 --
00 L 00 00 00 00 -- --
00 00 W 00 -- -- -- --
00 00 00 E -- -- -- --
00 00 -- -- Y 00 00 --
00 00 -- -- 00 Q -- --
00 -- -- -- 00 -- W 00
-- -- -- -- -- -- 00 D
=
Y 0 0
0 Y -
0 - N
-
V 00 00 00 00 00 00 -- --
00 L 00 00 00 00 -- -- --
00 00 W 00 -- -- -- 00 --
00 00 00 E -- -- -- -- --
00 00 -- -- Y 00 00 -- --
00 00 -- -- 00 Q -- -- --
00 -- -- -- 00 -- W -- 00
-- -- 00 -- -- -- -- Y --
-- -- -- -- -- -- 00 -- D
=
Y 0 0
0 Y -
0 - N
-
V 00 00 00 00 00 00 --
00 L 00 00 00 -- -- --
00 00 W -- -- -- -- --
00 00 -- E -- -- -- --
00 00 -- -- Q -- -- --
00 -- -- -- -- W 00 --
00 -- -- -- -- 00 Y 00
-- -- -- -- -- -- 00 G
=
Y 0 0
0 Y -
0 - N
-
V 00 00 00 00 00 00 -- --
00 L 00 00 00 -- -- -- --
00 00 W -- -- -- -- 00 --
00 00 -- E -- -- -- -- --
00 00 -- -- Q -- -- -- --
00 -- -- -- -- W 00 -- --
00 -- -- -- -- 00 Y -- 00
-- -- 00 -- -- -- -- Y --
-- -- -- -- -- -- 00 -- G
=
Y 0 0
0 Y -
0 - N
-
V 00 00 00 00 -- --
00 W -- -- -- 00 00
00 -- W -- -- -- --
00 -- -- E -- -- --
00 -- -- -- Q -- --
-- 00 -- -- -- L --
-- 00 -- -- -- -- Y
=
Y 0 0
0 Y -
0 - N
-
F 00 00
00 W --
00 -- Y
=
Y 0 0
0 Y -
0 - N
-
F 00 00 -- --
00 W 00 00 --
00 00 D -- --
-- 00 -- Y 00
-- -- -- 00 Q
=
Y 0 0
0 Y -
0 - N
-
L 00 00 -- --
00 Y -- 00 --
00 -- E -- --
-- 00 -- W 00
-- -- -- 00 D
=
Y 0 0
0 Y -
0 - N
-
G 00 --
00 Y 00
-- 00 W
=
Y 0 0
0 Y -
0 - N
-
W 0 0
0 Y -
0 - D
=
Y 0 0
0 Y -
0 - N
-
W 0 0 -
0 Y - 0
0 - D -
- 0 - Q
=
S 00 --
00 Y 00
-- 00 Y
-
V 00 00 00 00 00 00 -- -- --
00 L 00 00 00 -- -- -- -- --
00 00 W 00 -- -- -- 00 -- --
00 00 00 E -- -- -- -- -- --
00 00 -- -- Q 00 -- -- -- --
00 -- -- -- 00 Y 00 -- 00 --
00 -- -- -- -- 00 W -- -- 00
-- -- 00 -- -- -- -- Y -- --
-- -- -- -- -- 00 -- -- Q --
-- -- -- -- -- -- 00 -- -- D
=
S 00 --
00 Y 00
-- 00 Y
-
V 00 00 00 00 00 00 -- -- --
00 L 00 00 00 -- -- -- -- --
00 00 W 00 -- -- -- 00 -- --
00 00 00 E -- -- -- -- -- --
00 00 -- -- Q 00 -- -- -- --
00 -- -- -- 00 Y 00 -- 00 --
00 -- -- -- -- 00 W -- 00 00
-- -- 00 -- -- -- -- Y -- --
-- -- -- -- -- 00 00 -- Q --
-- -- -- -- -- -- 00 -- -- D
=
S 00 --
00 Y 00
-- 00 Y
-
V 00 00 00 00 00 00 -- -- --
00 L 00 00 00 00 -- -- -- --
00 00 W 00 -- -- -- 00 -- --
00 00 00 E -- -- -- -- -- --
00 00 -- -- Y 00 00 -- 00 --
00 00 -- -- 00 Q -- -- -- --
00 -- -- -- 00 -- W -- -- 00
-- -- 00 -- -- -- -- Y -- --
-- -- -- -- 00 -- -- -- Q --
-- -- -- -- -- -- 00 -- -- D
=
S 00 --
00 Y 00
-- 00 Y
-
W 0 0 0 -
0 Y 0 - 0
0 0 Q - -
0 - - D -
- 0 - - Q
=
S 00 --
00 Y 00
-- 00 Y
-
W 0 0 - -
0 Y - 0 0
0 - D - -
- 0 - Q -
- 0 - - Q
=
Y 0 0
0 Y -
0 - N
-
V 00 00 00 00 00 00 -- -- --
00 L 00 00 00 -- -- -- -- --
00 00 W 00 -- -- -- 00 -- --
00 00 00 E -- -- -- -- -- --
00 00 -- -- Q 00 -- -- -- --
00 -- -- -- 00 Y 00 -- 00 --
00 -- -- -- -- 00 W -- -- 00
-- -- 00 -- -- -- -- Y -- --
-- -- -- -- -- 00 -- -- Q --
-- -- -- -- -- -- 00 -- -- D
=
Y 0 0
0 Y -
0 - N
-
V 00 00 00 00 00 00 -- -- --
00 L 00 00 00 -- -- -- -- --
00 00 W 00 -- -- -- 00 -- --
00 00 00 E -- -- -- -- -- --
00 00 -- -- Q 00 -- -- -- --
00 -- -- -- 00 Y 00 -- 00 --
00 -- -- -- -- 00 W -- 00 00
-- -- 00 -- -- -- -- Y -- --
-- -- -- -- -- 00 00 -- Q --
-- -- -- -- -- -- 00 -- -- D
=
Y 0 0
0 Y -
0 - N
-
V 00 00 00 00 00 00 -- -- --
00 L 00 00 00 00 -- -- -- --
00 00 W 00 -- -- -- 00 -- --
00 00 00 E -- -- -- -- -- --
00 00 -- -- Y 00 00 -- 00 --
00 00 -- -- 00 Q -- -- -- --
00 -- -- -- 00 -- W -- -- 00
-- -- 00 -- -- -- -- Y -- --
-- -- -- -- 00 -- -- -- Q --
-- -- -- -- -- -- 00 -- -- D
=
Y 0 0
0 Y -
0 - N
-
W 0 0 0 -
0 Y 0 - 0
0 0 Q - -
0 - - D -
- 0 - - Q
=
#
G 00 --
00 Y 00
-- 00 Y
-
V 00 -- -- --
00 P 00 -- --
-- 00 F 00 00
-- -- 00 T 00
-- -- 00 00 S
=
G 00 --
00 Y 00
-- 00 Y
-
V 00 --
00 Q 00
-- 00 K
=
G 00 --
00 Y 00
-- 00 Y
-
V 00 00
00 L --
00 -- Y
=
