# Supplementary material for: Structural and Functional Analysis of Multi-Interface Domains
Source: PLoS One. 2012 Dec 14;7(12):e50821. doi: 10.1371/journal.pone.0050821 (PMC3522720; doi:10.1371/journal.pone.0050821)
Supplement: Data S3 — Function-type specific interfaces for Ig VH domain and proteasome beta subunit domain. (ZIP) [file pone.0050821.s003.zip]

Archive with 3 entries (2 files):
- S3-multi-interface_function/
- S3-multi-interface_function/IgVH_multi-interface_function_group
- S3-multi-interface_function/proteasome_multi-interface_function_group
