# Supplementary material for: Structural and Functional Analysis of Multi-Interface Domains
Source: PLoS One. 2012 Dec 14;7(12):e50821. doi: 10.1371/journal.pone.0050821 (PMC3522720; doi:10.1371/journal.pone.0050821)
Supplement: Data S3 — Function-type specific interfaces for Ig VH domain and proteasome beta subunit domain. (ZIP) [file pone.0050821.s003.zip › S3-multi-interface_function/IgVH_multi-interface_function_group]

#molecular function and involved interfaces 
Protein binding: 1AHW_B_A 1AR1_C_D 1BJ1_K_J 1BVL_C_D 1DLF_H_L 2DLF_H_L 1WZ1_H_L 1E6O_H_L 1F3D_H_L 1F3D_H_J 1F3D_K_L 1FBI_H_L 1FE8_J_N 1FSK_F_E 1KIQ_B_A 1IAI_I_M 1IAI_I_H 2DQG_H_L 1J05_B_A 1J05_A_B 1MOE_B_A 1JPS_H_L 1PG7_I_M 1PG7_I_Z 3CX5_U_V 1LK3_I_M 1MF2_N_M 1MF2_N_H 2HRP_N_M 1MHP_X_Y 1MLC_D_C 1NMB_H_L 1PG7_X_W 1PG7_X_H 1PG7_X_L 1Q1J_I_M 1Q1J_I_L 1Q1J_I_H 3GHB_I_M 1TJG_H_L 2F5B_H_L 1TPX_B_C 1TQC_C_B 1TZH_H_L 1UAC_H_L 1W72_I_M 1XIW_D_C 1YNL_H_L 2CGR_H_L 2ARJ_B_A 3BT2_H_L 2FJF_N_M 2HFF_B_A 1BQL_H_L 1YQV_H_L 2J6E_I_M 2NYY_C_D 3B2U_Q_R 3DVN_H_L 3EJZ_E_F 3HFM_H_L 2OQJ_B_D 2OQJ_B_A 2OQJ_B_E 2OQJ_B_K 3OAU_H_L 
Antigen binding: 1AHW_B_C 1AR1_C_B 1BJ1_K_V 1BVK_E_F 1E6J_H_P 1FBI_H_X 1FE8_J_C 1FSK_F_D 1KIQ_B_C 2DQG_H_Y 1JPS_H_T 1KYO_J_E 1LK3_I_B 1MHP_X_B 1MLC_D_F 1NMB_H_N 3LEV_H_A 1TPX_B_A 1TQC_C_A 1TZH_H_V 1UAC_H_Y 1W72_I_D 1XIW_D_A 2ARJ_B_R 3BT2_H_U 2FJG_H_V 2FJG_H_W 2HFG_H_R 1BQL_H_Y 1YQV_H_Y 2J6E_I_A 2J6E_I_B 2NYY_C_A 3B2U_Q_P 3DVN_H_V 1OTS_C_A 3HFM_H_Y 
