# Supplementary material for: Structural and Functional Analysis of Multi-Interface Domains
Source: PLoS One. 2012 Dec 14;7(12):e50821. doi: 10.1371/journal.pone.0050821 (PMC3522720; doi:10.1371/journal.pone.0050821)
Supplement: Data S3 — Function-type specific interfaces for Ig VH domain and proteasome beta subunit domain. (ZIP) [file pone.0050821.s003.zip › S3-multi-interface_function/proteasome_multi-interface_function_group]

#molecular function and involved protein chains
threonine-type endopeptidase activity: 1IRU_X, 1IRU_Y, 1IRU_O, 1J2Q_J, 1Q5Q_L, 2GPL_Z, 3OEV_Z, 3OEV_X, 3OEU_Z, 1RYP_1, 1RYP_M, 1RYP_2, 1RYP_N, 1RYP_B, 1RYP_P, 1RYP_I, 1RYP_X, 1RYP_Y, 1RYP_K, 1RYP_Z, 1RYP_L, 3GPW_1, 3MG6_M, 3DY3_A, 1G65_O, 2FAK_V, 3NZX_I, 3NZX_J, 3HYE_Y
peptidase activity: 1IRU_X, 1IRU_Y, 1IRU_O, 1J2Q_J, 1Q5Q_L, 2GPL_Z, 3OEV_Z, 3OEV_X, 3OEU_Z, 1RYP_1, 1RYP_M, 1RYP_2, 1RYP_N, 1RYP_B, 1RYP_P, 1RYP_I, 1RYP_X, 1RYP_Y, 1RYP_K, 1RYP_Z, 1RYP_L, 3GPW_1, 3MG6_M, 3DY3_A, 1G65_O, 2FAK_V, 3NZX_I, 3NZX_J, 3HYE_Y
hydrolase activity: 1IRU_X, 1IRU_Y, 1IRU_O, 1J2Q_J, 1Q5Q_L, 2GPL_Z, 3OEV_Z, 3OEV_X, 3OEU_Z, 1RYP_1, 1RYP_M, 1RYP_2, 1RYP_N, 1RYP_B, 1RYP_P, 1RYP_I, 1RYP_X, 1RYP_Y, 1RYP_K, 1RYP_Z, 1RYP_L, 3GPW_1, 3MG6_M, 3DY3_A, 1G65_O, 2FAK_V, 3NZX_I, 3NZX_J, 3HYE_Y
endopeptidase activity: 1IRU_O, 1Q5Q_L, 2GPL_Z, 3OEV_Z, 3OEV_X, 3OEU_Z, 1RYP_1, 1RYP_M, 1RYP_2, 1RYP_N, 1RYP_B, 1RYP_P, 1RYP_I, 1RYP_X, 1RYP_Y, 1RYP_K, 1RYP_Z, 1RYP_L, 3GPW_1, 3MG6_M, 3DY3_A, 1G65_O, 2FAK_V, 3NZX_I, 3NZX_J, 3HYE_Y
NF-kappaB binding: 1IRU_O
RNA binding: 1IRU_O
protein binding: 1Q5Q_L, 3OEV_X, 1RYP_B, 1RYP_P, 1RYP_I, 1RYP_X, 1RYP_Y, 1RYP_K, 1RYP_Z, 1RYP_L, 3DY3_A, 1G65_O, 2FAK_V, 3NZX_I, 3NZX_J
endopeptidase activator activity: 3OEV_X, 1RYP_X, 1RYP_Y, 1RYP_K, 3NZX_I, 3NZX_J

#interface group 
1RYP_2_1 2FAK_V_2 1RYP_M_L 3NZX_J_I 1IRU_W_V 1RYP_P_Q 3NZX_I_H 3OEV_X_W 1RYP_Z_Y 1IRU_O_P 1IRU_N_M 1IRU_M_L 1IRU_L_K 1RYP_Y_X 1RYP_X_W 2GPL_Z_Y 3HYE_Y_X 3GPW_1_Z 1IRU_X_W 1IRU_V_2 3DY3_A_B 1IRU_Y_X 1J2Q_J_I 1Q5Q_L_K
1RYP_P_X 1RYP_M_E 3NZX_I_A 1IRU_V_U 3NZX_J_B 1IRU_W_O 3OEV_X_P 1IRU_M_E 1IRU_O_W 1IRU_N_F 1IRU_L_D 1RYP_X_P 2GPL_Z_R 3GPW_1_S 1RYP_2_T 1IRU_X_P 3HYE_Y_Q 2FAK_V_U 1Q5Q_L_D 1IRU_Y_Q 1J2Q_J_B 3DY3_A_I 3MG6_M_E
3NZX_I_Y 1IRU_X_L 3NZX_J_X 3OEV_Z_H 2GPL_Z_H 1IRU_W_M 1IRU_M_W 1RYP_N_V 1IRU_Y_K 1IRU_N_V 1RYP_1_I 1IRU_V_N 3OEV_X_J 1RYP_L_X 3HYE_Y_I 1RYP_Y_K 3GPW_1_N 2FAK_V_L 1RYP_X_L 1RYP_I_1 1IRU_L_X
3GPW_1_T 1Q5Q_L_E 1IRU_X_Q 1RYP_B_I 3OEV_X_Q 1RYP_X_Q 1IRU_V_O 1IRU_Y_R 1G65_O_V 1IRU_L_E 3HYE_Y_R 1IRU_M_F 3DY3_A_H 2FAK_V_O 3NZX_I_B 1J2Q_J_C 2GPL_Z_S 1IRU_W_P 1IRU_N_G 3NZX_J_C
1IRU_L_M 3HYE_Y_Z 3GPW_1_2 1IRU_M_N 1RYP_B_A 1IRU_O_U 3OEV_X_Y 3NZX_J_K 1IRU_N_H 1IRU_V_W 1IRU_X_Y 3DY3_A_G 1Q5Q_L_M 2GPL_Z_1 1J2Q_J_K 1IRU_Y_Z 3NZX_I_J 1RYP_X_Y
3OEV_X_K 2GPL_Z_I 1RYP_X_M 1IRU_W_N 1RYP_1_J 1IRU_M_X 1IRU_V_H 1IRU_Y_L 3NZX_J_Y 3NZX_I_Z 1RYP_K_Z 3HYE_Y_J 1RYP_L_Y 1IRU_X_M 2FAK_V_M 1IRU_L_Y 3OEU_Z_I
3GPW_1_H 1RYP_N_W 1IRU_N_W
1IRU_W_X 2FAK_V_W 1RYP_I_J
1IRU_O_V
