# Supplementary material for: Structural and Functional Analysis of Multi-Interface Domains
Source: PLoS One. 2012 Dec 14;7(12):e50821. doi: 10.1371/journal.pone.0050821 (PMC3522720; doi:10.1371/journal.pone.0050821)
Supplement: Data S4 — Cross-domain multi-interfaces in our data. (TXT) [file pone.0050821.s004.txt]

1ADUA 56992 46456
1AFB3 53931 57942
1AIPB 48724 51349
1AIPC 53931 46456
1AO0D 53931 51349
1AQFE 48724 51349
1AR1B 48724 56835
1ATIA 53931 51349
1AXDB 51349 46456
1B06A 53931 46456
1B25D 53931 46456
1B47C 53931 46456
1BD2E 48724 51349
1BKHA 53931 51349
1BVP1 48724 46456
1BVSA 48724 46456
1BWVC 53931 51349
1BXTB 53931 48724
1C0MB 48724 51349
1C9LA 48724 46456
1CERB 53931 51349
1CF2O 53931 51349
1CG2A 53931 51349
1CRKB 53931 46456
1CS0G 53931 51349 46456
1D01F 48724 57942
1D1SA 48724 51349
1D2ED 48724 51349
1D4VA 48724 56992
1DC6B 53931 51349
1DCEA 48724 46456
1DD3C 53931 46456
1DE4I 51349 46456
1DKGB 48724 57942
1DU3L 48724 56992
1E6VA 53931 46456
1E6VB 53931 46456
1E6YA 53931 46456
1E6YB 53931 46456
1EBDA 53931 51349
1EGDD 56572 46456
1EHKB 48724 56835
1EJXC 48724 51349
1ETHC 48724 51349
1EZ4A 53931 51349
1FFVA 53931 46456
1FIFA 53931 57942
1FNEC 48724 53931
1FNED 53931 48724
1FQJD 51349 46456
1FQVP 53931 46456
1FS2C 51349 46456
1FUIA 48724 51349
1FYTE 48724 46456
1FZCC 53931 57942
1G1QD 53931 56992
1G7QA 48724 53931
1G8LA 48724 51349
1GD1O 53931 51349
1GKPA 48724 51349
1GKRA 48724 51349
1GMVA 53931 48724
1GN4C 53931 46456
1GPH1 53931 51349
1GPMD 53931 51349
1GU7A 48724 51349
1GUYC 53931 51349
1GUZD 53931 51349
1GZ0C 53931 51349
1H6DA 53931 51349
1H9SA 48724 46456
1HDMA 53931 48724
1HDMB 53931 48724
1HXYB 53931 48724
1HYHD 53931 51349
1I0ZA 53931 51349
1I10B 53931 51349
1I32A 53931 51349
1IHYD 53931 51349
1IK9B 48724 57942
1IM9E 48724 53931
1IQPB 51349 46456
1IR2F 53931 51349
1IVHD 56572 46456
1IZ1B 51349 46456
1J0XO 53931 51349
1J20C 53931 51349
1JDFD 53931 51349
1JM6A 53931 46456
1JMXA 48724 46456
1JPMA 53931 51349
1JQBA 48724 51349
1JR3A 51349 46456
1JR3D 51349 46456
1JZDA 53931 51349
1K32D 48724 51349
1KJ2A 48724 53931
1KKCB 53931 46456
1KP8E 53931 51349 46456
1KQFB 53931 56835
1KTKA 48724 53931
1KX1F 53931 57942
1LDNH 53931 51349
1LK5A 53931 51349
1LLUG 48724 51349
1LNUA 48724 53931
1LW2A 56572 51349
1LWUE 53931 57942
1LWUF 53931 57942
1M1JE 53931 57942
1M1JF 53931 57942
1M2OA 48724 51349 46456 53931
1MA1E 53931 46456
1MI1A 48724 46456
1MI5A 53931 48724
1MKMB 53931 46456
1MPXD 48724 51349
1MRZB 48724 51349
1NAMA 53931 48724
1NFGA 48724 51349
1NP3D 51349 46456
1NVMG 51349 46456
1OGVH 48724 56835
1ONQA 53931 48724
1ORVA 48724 51349
1OYJB 51349 46456
1P5QB 53931 46456
1P8JH 48724 51349
1PA3A 51349 46456
1PBYA 48724 46456
1PRTB 48724 53931
1PRTC 48724 53931
1PX2B 53931 51349
1PX3D 48724 51349
1PX8A 48724 51349
1PZGD 53931 51349
1Q19A 53931 51349
1Q3SA 53931 51349 46456
1QDNA 48724 53931
1QK1G 53931 46456
1QKIH 53931 51349
1QRKA 53931 48724
1QU4B 48724 51349
1RBLH 53931 51349
1RJWA 48724 51349
1RM0B 53931 51349
1RX0D 56572 46456
1SB3C 53931 46456
1SEBD 48724 53931
1SIWA 48724 51349
1SJBA 53931 51349
1SJHD 53931 48724
1T3QD 53931 46456
1TUIB 48724 51349
1TZHA 48724 56992
1U1ID 53931 51349
1U3HG 48724 53931
1U5KB 48724 56992
1U8VD 56572 46456
1UERA 53931 46456
1UJWB 48724 57942
1ULJE 53931 48724
1UPPG 53931 51349
1URZC 48724 56835
1UUPB 48724 53931
1UUWA 48724 53931
1UVQA 53931 48724
1V1HC 48724 57942
1V8GB 51349 46456
1VDEA 48724 53931
1VF5C 48724 56835
1VJ0A 48724 51349
1VKNC 53931 51349
1VL2D 53931 51349
1W2MA 53931 51349
1W72D 53931 48724
1W91H 48724 51349
1WDDA 53931 51349
1WOKC 53931 46456
1WP4D 51349 46456
1WZIA 53931 51349
1X27F 53931 48724
1XA0A 48724 51349
1XBTB 51349 56992
1XCGE 48724 46456
1XDCA 53931 46456
1XEAB 53931 51349
1XFOC 48724 51349
1XJWD 53931 56992
1XSKB 48724 51349
1XZQA 53931 46456
1Y14D 48724 53931
1Y7MB 53931 48724
1Y8PA 53931 46456
1Y9EE 48724 51349
1YL7F 53931 51349
1YLAA 53931 46456
1YLOF 48724 51349
1YP2D 48724 51349
1YQ2A 48724 51349
1YS7A 51349 46456
1YU4B 48724 53931
1YWGQ 53931 51349
1YY9A 51349 56992
1Z7EF 48724 51349
1ZGLH 53931 48724
1ZNQO 53931 51349
1ZQ1A 48724 51349
1ZXID 53931 46456
2A5YB 51349 46456
2A9CA 48724 53931
2AHRA 51349 46456
2AUWA 53931 46456
2B1XA 53931 48724
2B8TD 51349 56992
2B9VN 48724 51349
2BA0A 53931 48724
2BS3E 53931 46456
2BS4D 53931 51349 46456
2BTOA 53931 51349
2C12E 56572 46456
2CC2A 48724 51349
2CE7E 51349 46456
2CFXH 53931 46456
2CVOA 53931 51349
2CWXE 53931 51349
2CX9A 56572 46456
2CZCA 53931 51349
2DE5A 48724 53931
2DTIA 53931 48724
2E9XF 53931 46456
2E9XG 53931 46456
2ESND 51349 46456
2FJBA 53931 51349 46456
2FVMC 48724 51349
2FY8H 53931 51349
2GGEH 53931 51349
2GREP 48724 51349
2GSRB 51349 46456
2GZ2B 53931 51349
2GZWA 48724 46456
2HCJB 48724 51349
2HN7A 53931 48724
2HXGB 48724 51349
2I14E 53931 51349
2IANK 48724 53931
2IDBB 48724 53931
2IJ0B 48724 53931
2IU7H 53931 46456
2IUBJ 53931 56835
2IV9A 48724 53931
2J5QC 53931 51349
2JHGA 48724 51349
2KMB1 53931 57942
2LDXD 53931 51349
2NUAE 53931 51349
2NVBD 48724 51349
2ORKA 53931 57942
2P5MA 53931 46456
2P5WE 48724 56835
2P9CB 53931 51349
2PBZC 53931 51349
2PKRO 53931 51349
2Q49C 53931 51349
2QLVB 48724 53931
2R87D 53931 51349
2RHBF 53931 51349
2SEBB 53931 48724
2W27A 53931 51349
2WBJF 53931 48724
2Z31A 53931 48724
3BP8A 51349 46456
3BZEA 53931 48724
3C5ZD 48724 53931
3C6EA 48724 56835
3CQZI 46456 56992
3D31B 48724 51349
3H3BB 51349 56992
3HADB 51349 46456
3HU2E 53931 51349 48724
3HUJA 53931 48724
3I4CH 48724 51349
3IF9D 53931 51349
3IKRA 53931 57942
3KPPA 53931 48724
3KYOC 48724 53931
3MBEA 53931 48724
3MBEB 53931 48724
3MDEB 56572 46456
3NBBA 48724 53931
3NVWL 53931 46456
3O3DA 53931 48724
3O8DB 48724 51349
3P1YA 53931 51349
3P4PB 53931 46456
3PQ5D 56572 51349
3UBPC 48724 51349
4GPD1 53931 51349
4RUBD 53931 51349
5GSSB 51349 46456
6PRCH 48724 56835
